# Supplementary material for: An Investigation Into Physical Frailty as a Link Between the Gut Microbiome and Cognitive Health
Source: Front Aging Neurosci. 2018 Dec 4;10:398. doi: 10.3389/fnagi.2018.00398 (PMC6288358; doi:10.3389/fnagi.2018.00398)
Supplement: TABLE S1 — The results of association analyses vs. cognitive measures. [file Table_1.XLSX]

## Sheet: CANTAB PAL
Microbiome Trait	Beta	p	fdr-p	Beta_with_Frailty	p_with_Frailty	fdr_with_Frailty
shannon	0.0366486	0.498966	0.665289	0.0376642	0.485706	0.647608
chao1	0.0104931	0.667575	0.667575	0.0104518	0.668763	0.668763
PD_whole_tree	0.0472045	0.177963	0.355926	0.0473758	0.176012	0.352025
observed_otus	0.043755	0.140798	0.355926	0.0438388	0.139826	0.352025
Unassigned.Other.Other	0.0991727	0.0572085	0.371855	0.10042	0.0531492	0.34547
k__Bacteria.p__Actinobacteria.c__Actinobacteria	-0.0397791	0.435352	0.645296	-0.0399189	0.433635	0.643218
k__Bacteria.p__Actinobacteria.c__Coriobacteriia	0.0383328	0.446743	0.645296	0.0384564	0.445305	0.643218
k__Bacteria.p__Bacteroidetes.c__Bacteroidia	-0.016459	0.739778	0.906981	-0.0152735	0.756463	0.900219
k__Bacteria.p__Firmicutes.c__Bacilli	0.0862782	0.093916	0.406969	0.0856124	0.0948719	0.411111
k__Bacteria.p__Firmicutes.c__Clostridia	0.0680554	0.217024	0.601597	0.0685755	0.213293	0.600099
k__Bacteria.p__Firmicutes.c__Erysipelotrichi	-0.0539262	0.284968	0.601597	-0.0540817	0.283189	0.600099
k__Bacteria.p__Proteobacteria.c__Alphaproteobacteria	-0.0141547	0.782552	0.906981	-0.0131007	0.797655	0.900219
k__Bacteria.p__Proteobacteria.c__Betaproteobacteria	-0.11244	0.0360389	0.371855	-0.111726	0.0370962	0.34547
k__Bacteria.p__Proteobacteria.c__Deltaproteobacteria	0.00971857	0.857538	0.906981	0.00929352	0.863716	0.900219
k__Bacteria.p__Proteobacteria.c__Gammaproteobacteria	0.0600516	0.233969	0.601597	0.059971	0.234487	0.600099
k__Bacteria.p__Tenericutes.c__Mollicutes	0.00616235	0.906981	0.906981	0.00660588	0.900219	0.900219
k__Bacteria.p__Verrucomicrobia.c__Verrucomicrobiae	0.0511906	0.323937	0.601597	0.0512901	0.32313	0.600099
Unassigned.Other.Other.Other.Other	0.0990422	0.0578534	0.477291	0.100288	0.0537496	0.443434
k__Bacteria.p__Actinobacteria.c__Actinobacteria.o__Actinomycetales.f__Actinomycetaceae	-0.00954605	0.856813	0.979292	-0.0111698	0.830724	0.99349
k__Bacteria.p__Actinobacteria.c__Actinobacteria.o__Bifidobacteriales.f__Bifidobacteriaceae	-0.0325122	0.518445	0.900458	-0.0325557	0.517884	0.899482
k__Bacteria.p__Actinobacteria.c__Coriobacteriia.o__Coriobacteriales.f__Coriobacteriaceae	0.0388387	0.440255	0.807134	0.0389803	0.43861	0.804118
k__Bacteria.p__Bacteroidetes.c__Bacteroidia.o__Bacteroidales.f__Bacteroidaceae	-0.00306649	0.949616	0.979292	-0.00222165	0.963384	0.99349
k__Bacteria.p__Bacteroidetes.c__Bacteroidia.o__Bacteroidales.f__Porphyromonadaceae	-0.00611388	0.9042	0.979292	-0.00547604	0.914066	0.99349
k__Bacteria.p__Bacteroidetes.c__Bacteroidia.o__Bacteroidales.f__Prevotellaceae	0.026125	0.61989	0.955024	0.0262747	0.617889	0.970969
k__Bacteria.p__Bacteroidetes.c__Bacteroidia.o__Bacteroidales.f__Rikenellaceae	-0.000840715	0.987507	0.987507	7.73815e-05	0.998846	0.998846
k__Bacteria.p__Bacteroidetes.c__Bacteroidia.o__Bacteroidales.f__.Barnesiellaceae.	0.07243	0.135398	0.744689	0.0739896	0.1225	0.7257
k__Bacteria.p__Bacteroidetes.c__Bacteroidia.o__Bacteroidales.f__.Odoribacteraceae.	0.042263	0.428399	0.807134	0.0433994	0.414686	0.804118
k__Bacteria.p__Bacteroidetes.c__Bacteroidia.o__Bacteroidales.f__.Paraprevotellaceae.	0.0166272	0.743997	0.979292	0.0165987	0.744416	0.99349
k__Bacteria.p__Firmicutes.c__Bacilli.o__Lactobacillales.f__Lactobacillaceae	0.0424086	0.388493	0.807134	0.0419221	0.392539	0.804118
k__Bacteria.p__Firmicutes.c__Bacilli.o__Lactobacillales.f__Streptococcaceae	0.0430679	0.393568	0.807134	0.0399549	0.421523	0.804118
k__Bacteria.p__Firmicutes.c__Bacilli.o__Turicibacterales.f__Turicibacteraceae	0.135907	0.00431741	0.142475	0.136432	0.00411264	0.135717
k__Bacteria.p__Firmicutes.c__Clostridia.o__Clostridiales.Other	0.0581464	0.298123	0.807134	0.058416	0.295693	0.804118
k__Bacteria.p__Firmicutes.c__Clostridia.o__Clostridiales.f__	0.0636587	0.245202	0.807134	0.0639986	0.242368	0.804118
k__Bacteria.p__Firmicutes.c__Clostridia.o__Clostridiales.f__Christensenellaceae	0.0569103	0.285705	0.807134	0.057315	0.282101	0.804118
k__Bacteria.p__Firmicutes.c__Clostridia.o__Clostridiales.f__Clostridiaceae	0.117922	0.0185625	0.268404	0.117892	0.0186105	0.264659
k__Bacteria.p__Firmicutes.c__Clostridia.o__Clostridiales.f__Dehalobacteriaceae	0.00580858	0.908636	0.979292	0.00621001	0.902343	0.99349
k__Bacteria.p__Firmicutes.c__Clostridia.o__Clostridiales.f__Lachnospiraceae	-0.0632123	0.24026	0.807134	-0.0639892	0.234238	0.804118
k__Bacteria.p__Firmicutes.c__Clostridia.o__Clostridiales.f__Peptococcaceae	0.114318	0.0244003	0.268404	0.114582	0.0240599	0.264659
k__Bacteria.p__Firmicutes.c__Clostridia.o__Clostridiales.f__Ruminococcaceae	0.0498616	0.368016	0.807134	0.0502915	0.362604	0.804118
k__Bacteria.p__Firmicutes.c__Clostridia.o__Clostridiales.f__Veillonellaceae	-0.0172524	0.734776	0.979292	-0.0172496	0.734807	0.99349
k__Bacteria.p__Firmicutes.c__Clostridia.o__Clostridiales.f__.Mogibacteriaceae.	0.00611973	0.91892	0.979292	0.00612155	0.9189	0.99349
k__Bacteria.p__Firmicutes.c__Erysipelotrichi.o__Erysipelotrichales.f__Erysipelotrichaceae	-0.0533601	0.290184	0.807134	-0.053527	0.288347	0.804118
k__Bacteria.p__Proteobacteria.c__Alphaproteobacteria.o__RF32.f__	-0.0242893	0.636683	0.955024	-0.0232119	0.650229	0.975343
k__Bacteria.p__Proteobacteria.c__Betaproteobacteria.o__Burkholderiales.f__Alcaligenaceae	-0.0815578	0.12982	0.744689	-0.0810196	0.131945	0.7257
k__Bacteria.p__Proteobacteria.c__Betaproteobacteria.o__Burkholderiales.f__Oxalobacteraceae	-0.0125376	0.818198	0.979292	-0.0122824	0.821743	0.99349
k__Bacteria.p__Proteobacteria.c__Deltaproteobacteria.o__Desulfovibrionales.f__Desulfovibrionaceae	0.0102678	0.8496	0.979292	0.00985485	0.855595	0.99349
k__Bacteria.p__Proteobacteria.c__Gammaproteobacteria.o__Enterobacteriales.f__Enterobacteriaceae	0.0307319	0.559551	0.92326	0.0305061	0.562289	0.927777
k__Bacteria.p__Proteobacteria.c__Gammaproteobacteria.o__Pasteurellales.f__Pasteurellaceae	0.0598458	0.23489	0.807134	0.0595589	0.237393	0.804118
k__Bacteria.p__Tenericutes.c__Mollicutes.o__RF39.f__	-0.00410447	0.938743	0.979292	-0.00416383	0.937841	0.99349
k__Bacteria.p__Verrucomicrobia.c__Verrucomicrobiae.o__Verrucomicrobiales.f__Verrucomicrobiaceae	0.0514362	0.321516	0.807134	0.0515386	0.320685	0.804118
Unassigned.Other.Other.Other.Other.Other	0.0990031	0.0578139	0.513835	0.100243	0.0537488	0.518173
k__Bacteria.p__Actinobacteria.c__Actinobacteria.o__Actinomycetales.f__Actinomycetaceae.g__Actinomyces	-0.0107461	0.837835	0.974961	-0.0125784	0.808441	0.92847
k__Bacteria.p__Actinobacteria.c__Actinobacteria.o__Bifidobacteriales.f__Bifidobacteriaceae.g__Bifidobacterium	-0.0304247	0.545452	0.798606	-0.0304858	0.544635	0.792554
k__Bacteria.p__Actinobacteria.c__Coriobacteriia.o__Coriobacteriales.f__Coriobacteriaceae.g__	0.0582353	0.218662	0.695154	0.0589203	0.212291	0.695532
k__Bacteria.p__Actinobacteria.c__Coriobacteriia.o__Coriobacteriales.f__Coriobacteriaceae.g__Adlercreutzia	-0.0404116	0.438036	0.764672	-0.0397098	0.443465	0.76067
k__Bacteria.p__Actinobacteria.c__Coriobacteriia.o__Coriobacteriales.f__Coriobacteriaceae.g__Collinsella	0.0298458	0.55627	0.798606	0.0300196	0.553939	0.792554
k__Bacteria.p__Bacteroidetes.c__Bacteroidia.o__Bacteroidales.f__Bacteroidaceae.g__Bacteroides	-0.00338903	0.944285	0.974961	-0.0025798	0.957461	0.980989
k__Bacteria.p__Bacteroidetes.c__Bacteroidia.o__Bacteroidales.f__Porphyromonadaceae.g__Parabacteroides	-0.00400334	0.93638	0.974961	-0.00342194	0.945554	0.980989
k__Bacteria.p__Bacteroidetes.c__Bacteroidia.o__Bacteroidales.f__Prevotellaceae.g__Prevotella	0.026232	0.618466	0.824621	0.0263918	0.616327	0.822635
k__Bacteria.p__Bacteroidetes.c__Bacteroidia.o__Bacteroidales.f__Rikenellaceae.Other	-0.0470451	0.380757	0.710747	-0.0464133	0.386359	0.705258
k__Bacteria.p__Bacteroidetes.c__Bacteroidia.o__Bacteroidales.f__Rikenellaceae.g__	0.0505414	0.339418	0.695154	0.0515049	0.326913	0.695532
k__Bacteria.p__Bacteroidetes.c__Bacteroidia.o__Bacteroidales.f__.Barnesiellaceae..g__	0.0726572	0.134101	0.577667	0.0741987	0.121434	0.566694
k__Bacteria.p__Bacteroidetes.c__Bacteroidia.o__Bacteroidales.f__.Odoribacteraceae..g__Butyricimonas	-0.0150066	0.776033	0.924635	-0.0145354	0.782568	0.92847
k__Bacteria.p__Bacteroidetes.c__Bacteroidia.o__Bacteroidales.f__.Odoribacteraceae..g__Odoribacter	0.057751	0.238982	0.695154	0.0584108	0.232504	0.695532
k__Bacteria.p__Firmicutes.c__Bacilli.o__Lactobacillales.f__Lactobacillaceae.g__Lactobacillus	0.0483222	0.325534	0.695154	0.0477994	0.329204	0.695532
k__Bacteria.p__Firmicutes.c__Bacilli.o__Lactobacillales.f__Streptococcaceae.g__Streptococcus	0.0352749	0.484633	0.778802	0.0323401	0.514603	0.781877
k__Bacteria.p__Firmicutes.c__Bacilli.o__Turicibacterales.f__Turicibacteraceae.g__Turicibacter	0.135971	0.00430004	0.240802	0.136488	0.00409928	0.22956
k__Bacteria.p__Firmicutes.c__Clostridia.o__Clostridiales.Other.Other	0.0586915	0.294139	0.695154	0.0589514	0.291829	0.695532
k__Bacteria.p__Firmicutes.c__Clostridia.o__Clostridiales.f__.g__	0.0642815	0.240877	0.695154	0.0646001	0.238262	0.695532
k__Bacteria.p__Firmicutes.c__Clostridia.o__Clostridiales.f__Christensenellaceae.g__	0.0561003	0.286236	0.695154	0.0564932	0.282659	0.695532
k__Bacteria.p__Firmicutes.c__Clostridia.o__Clostridiales.f__Clostridiaceae.Other	0.0972889	0.0602938	0.513835	0.0973443	0.0601351	0.518173
k__Bacteria.p__Firmicutes.c__Clostridia.o__Clostridiales.f__Clostridiaceae.g__	0.126123	0.00990998	0.277479	0.126187	0.00987535	0.27651
k__Bacteria.p__Firmicutes.c__Clostridia.o__Clostridiales.f__Clostridiaceae.g__Clostridium	0.0753065	0.182473	0.681234	0.0752211	0.182912	0.682871
k__Bacteria.p__Firmicutes.c__Clostridia.o__Clostridiales.f__Dehalobacteriaceae.g__Dehalobacterium	0.00817641	0.870166	0.974961	0.00838656	0.866842	0.970863
k__Bacteria.p__Firmicutes.c__Clostridia.o__Clostridiales.f__Lachnospiraceae.Other	-0.0572876	0.288311	0.695154	-0.0570198	0.290109	0.695532
k__Bacteria.p__Firmicutes.c__Clostridia.o__Clostridiales.f__Lachnospiraceae.g__	-0.0496429	0.347577	0.695154	-0.0497047	0.347041	0.695532
k__Bacteria.p__Firmicutes.c__Clostridia.o__Clostridiales.f__Lachnospiraceae.g__Anaerostipes	0.0283363	0.570433	0.798606	0.028644	0.56611	0.792554
k__Bacteria.p__Firmicutes.c__Clostridia.o__Clostridiales.f__Lachnospiraceae.g__Blautia	-0.0432706	0.404514	0.730736	-0.044405	0.39041	0.705258
k__Bacteria.p__Firmicutes.c__Clostridia.o__Clostridiales.f__Lachnospiraceae.g__Coprococcus	0.00505264	0.923071	0.974961	0.00503217	0.923385	0.980989
k__Bacteria.p__Firmicutes.c__Clostridia.o__Clostridiales.f__Lachnospiraceae.g__Dorea	0.0159559	0.748921	0.911729	0.0156581	0.752799	0.916451
k__Bacteria.p__Firmicutes.c__Clostridia.o__Clostridiales.f__Lachnospiraceae.g__Lachnospira	-0.0907411	0.0815187	0.513835	-0.0881017	0.0851017	0.518173
k__Bacteria.p__Firmicutes.c__Clostridia.o__Clostridiales.f__Lachnospiraceae.g__Roseburia	0.0865817	0.0917563	0.513835	0.0861494	0.0925309	0.518173
k__Bacteria.p__Firmicutes.c__Clostridia.o__Clostridiales.f__Lachnospiraceae.g__.Ruminococcus.	0.0485518	0.33716	0.695154	0.04674	0.347766	0.695532
k__Bacteria.p__Firmicutes.c__Clostridia.o__Clostridiales.f__Ruminococcaceae.Other	0.114145	0.0364165	0.513835	0.114456	0.0359067	0.518173
k__Bacteria.p__Firmicutes.c__Clostridia.o__Clostridiales.f__Ruminococcaceae.g__	0.0411041	0.45061	0.764672	0.0412807	0.448252	0.76067
k__Bacteria.p__Firmicutes.c__Clostridia.o__Clostridiales.f__Ruminococcaceae.g__Anaerotruncus	-0.0721013	0.150318	0.601271	-0.0714281	0.151209	0.604838
k__Bacteria.p__Firmicutes.c__Clostridia.o__Clostridiales.f__Ruminococcaceae.g__Faecalibacterium	0.0319238	0.500658	0.778802	0.032009	0.499527	0.781877
k__Bacteria.p__Firmicutes.c__Clostridia.o__Clostridiales.f__Ruminococcaceae.g__Oscillospira	-0.0510933	0.301901	0.695154	-0.0509114	0.302628	0.695532
k__Bacteria.p__Firmicutes.c__Clostridia.o__Clostridiales.f__Ruminococcaceae.g__Ruminococcus	0.0947094	0.0888562	0.513835	0.0949164	0.087995	0.518173
k__Bacteria.p__Firmicutes.c__Clostridia.o__Clostridiales.f__Veillonellaceae.g__Dialister	0.0168061	0.747002	0.911729	0.0168876	0.745605	0.916451
k__Bacteria.p__Firmicutes.c__Clostridia.o__Clostridiales.f__Veillonellaceae.g__Phascolarctobacterium	0.00267364	0.957551	0.974961	0.00230207	0.963472	0.980989
k__Bacteria.p__Firmicutes.c__Clostridia.o__Clostridiales.f__Veillonellaceae.g__Veillonella	0.0820332	0.102341	0.521008	0.0812733	0.105037	0.534734
k__Bacteria.p__Firmicutes.c__Clostridia.o__Clostridiales.f__.Mogibacteriaceae..g__	0.00041876	0.994372	0.994372	0.000378281	0.994916	0.994916
k__Bacteria.p__Firmicutes.c__Erysipelotrichi.o__Erysipelotrichales.f__Erysipelotrichaceae.g__	-0.0207588	0.692592	0.881481	-0.0207283	0.693032	0.882041
k__Bacteria.p__Firmicutes.c__Erysipelotrichi.o__Erysipelotrichales.f__Erysipelotrichaceae.g__Coprobacillus	-0.00352563	0.946158	0.974961	-0.00333619	0.949048	0.980989
k__Bacteria.p__Firmicutes.c__Erysipelotrichi.o__Erysipelotrichales.f__Erysipelotrichaceae.g__Holdemania	-0.0326749	0.523686	0.792606	-0.033218	0.516597	0.781877
k__Bacteria.p__Firmicutes.c__Erysipelotrichi.o__Erysipelotrichales.f__Erysipelotrichaceae.g__.Eubacterium.	0.0428556	0.378582	0.710747	0.0427027	0.380196	0.705258
k__Bacteria.p__Firmicutes.c__Erysipelotrichi.o__Erysipelotrichales.f__Erysipelotrichaceae.g__cc_115	0.0357572	0.48815	0.778802	0.035859	0.48691	0.781877
k__Bacteria.p__Proteobacteria.c__Alphaproteobacteria.o__RF32.f__.g__	-0.0241109	0.639135	0.832361	-0.0230368	0.652682	0.850005
k__Bacteria.p__Proteobacteria.c__Betaproteobacteria.o__Burkholderiales.f__Alcaligenaceae.g__Sutterella	-0.0810632	0.13088	0.577667	-0.080537	0.132987	0.572869
k__Bacteria.p__Proteobacteria.c__Deltaproteobacteria.o__Desulfovibrionales.f__Desulfovibrionaceae.g__Bilophila	-0.0918411	0.0901298	0.513835	-0.0917534	0.0904448	0.518173
k__Bacteria.p__Proteobacteria.c__Deltaproteobacteria.o__Desulfovibrionales.f__Desulfovibrionaceae.g__Desulfovibrio	0.105676	0.0369393	0.513835	0.104887	0.0383573	0.518173
k__Bacteria.p__Proteobacteria.c__Gammaproteobacteria.o__Enterobacteriales.f__Enterobacteriaceae.g__	0.0267011	0.613043	0.824621	0.0263932	0.616976	0.822635
k__Bacteria.p__Proteobacteria.c__Gammaproteobacteria.o__Pasteurellales.f__Pasteurellaceae.g__Haemophilus	0.0604601	0.229548	0.695154	0.0601506	0.232201	0.695532
k__Bacteria.p__Tenericutes.c__Mollicutes.o__RF39.f__.g__	-0.00419342	0.937448	0.974961	-0.00524081	0.812412	0.92847
k__Bacteria.p__Verrucomicrobia.c__Verrucomicrobiae.o__Verrucomicrobiales.f__Verrucomicrobiaceae.g__Akkermansia	0.0514197	0.321963	0.695154	0.0515201	0.321152	0.695532
Unassigned.Other.Other.Other	0.0993339	0.0568536	0.303219	0.100578	0.052828	0.28175
k__Bacteria.p__Actinobacteria.c__Actinobacteria.o__Actinomycetales	-0.00931407	0.861942	0.919405	-0.0111388	0.833075	0.915292
k__Bacteria.p__Actinobacteria.c__Actinobacteria.o__Bifidobacteriales	-0.0326603	0.516659	0.811486	-0.0327116	0.515993	0.815572
k__Bacteria.p__Actinobacteria.c__Coriobacteriia.o__Coriobacteriales	0.0385663	0.443914	0.789181	0.0386864	0.442522	0.805026
k__Bacteria.p__Bacteroidetes.c__Bacteroidia.o__Bacteroidales	-0.015822	0.749394	0.919405	-0.0146517	0.765996	0.915292
k__Bacteria.p__Firmicutes.c__Bacilli.o__Lactobacillales	0.0388516	0.437296	0.789181	0.0371482	0.452827	0.805026
k__Bacteria.p__Firmicutes.c__Bacilli.o__Turicibacterales	0.135624	0.00440644	0.0705031	0.136131	0.00420567	0.0672907
k__Bacteria.p__Firmicutes.c__Clostridia.o__Clostridiales	0.0690729	0.210382	0.737224	0.0695655	0.20693	0.735398
k__Bacteria.p__Firmicutes.c__Erysipelotrichi.o__Erysipelotrichales	-0.0535964	0.288075	0.737224	-0.0537557	0.286249	0.735398
k__Bacteria.p__Proteobacteria.c__Alphaproteobacteria.o__RF32	-0.0243274	0.636158	0.84821	-0.0232584	0.649592	0.866123
k__Bacteria.p__Proteobacteria.c__Betaproteobacteria.o__Burkholderiales	-0.110538	0.0393367	0.303219	-0.109749	0.0405841	0.28175
k__Bacteria.p__Proteobacteria.c__Deltaproteobacteria.o__Desulfovibrionales	0.0101047	0.851904	0.919405	0.00967889	0.858086	0.915292
k__Bacteria.p__Proteobacteria.c__Gammaproteobacteria.o__Enterobacteriales	0.0308625	0.557897	0.811486	0.0306299	0.560706	0.815572
k__Bacteria.p__Proteobacteria.c__Gammaproteobacteria.o__Pasteurellales	0.0597026	0.235909	0.737224	0.0594103	0.238464	0.735398
k__Bacteria.p__Tenericutes.c__Mollicutes.o__RF39	-0.00401659	0.940026	0.940026	-0.00564025	0.916056	0.916056
k__Bacteria.p__Verrucomicrobia.c__Verrucomicrobiae.o__Verrucomicrobiales	0.0513462	0.322536	0.737224	0.0514452	0.321737	0.735398
denovo530	-0.0437806	0.336956	0.872053	-0.0438039	0.336695	0.867521
denovo410	0.00935099	0.848427	0.975375	0.0100014	0.837862	0.973801
denovo414	0.0716268	0.174567	0.842608	0.0716079	0.174225	0.840701
denovo417	0.0188689	0.704951	0.975375	0.0182826	0.713466	0.973801
denovo1262	0.0118406	0.813197	0.975375	0.0123423	0.80523	0.973801
denovo1264	0.0224167	0.674145	0.975375	0.0225624	0.672091	0.973801
denovo377	-0.053258	0.283709	0.872053	-0.053028	0.285676	0.862808
denovo849	0.0616136	0.200481	0.872053	0.0618414	0.198391	0.862808
denovo213	-0.0549468	0.288014	0.872053	-0.0548867	0.288621	0.862808
denovo217	-0.107315	0.0288025	0.695639	-0.107265	0.0288978	0.691541
denovo214	-0.015534	0.766986	0.975375	-0.0157853	0.763232	0.973801
denovo218	0.0982795	0.053289	0.725745	0.0983205	0.0532037	0.72658
denovo1737	-0.0107068	0.83501	0.975375	-0.0104286	0.839682	0.973801
denovo129	0.0116283	0.814715	0.975375	0.0132816	0.787738	0.973801
denovo123	0.0412233	0.428362	0.921139	0.0418465	0.420785	0.908989
denovo122	-0.00221614	0.966986	0.985787	-0.00259423	0.961334	0.993027
denovo353	0.030718	0.532367	0.950659	0.0312962	0.523829	0.949893
denovo350	0.0585771	0.256052	0.872053	0.0587978	0.253903	0.862808
denovo351	-0.0737703	0.143142	0.842608	-0.0738073	0.142968	0.840701
denovo355	0.0073527	0.883764	0.975375	0.0080272	0.872711	0.973801
denovo572	-0.0157293	0.757149	0.975375	-0.0150948	0.766339	0.973801
denovo1341	-0.0679706	0.179713	0.842608	-0.0684079	0.176754	0.840701
denovo239	0.00201143	0.967428	0.985787	0.00188999	0.969361	0.993027
denovo238	0.042728	0.393936	0.894713	0.0429544	0.391285	0.890636
denovo235	-0.00106597	0.982331	0.985787	-0.00181971	0.969794	0.993027
denovo237	-0.00126308	0.980373	0.985787	-0.000793898	0.987656	0.993027
denovo231	0.0176324	0.729492	0.975375	0.0192359	0.703704	0.973801
denovo182	0.0220106	0.690563	0.975375	0.021888	0.692606	0.973801
denovo180	-0.002599	0.960302	0.985787	-0.00173199	0.973419	0.993027
denovo189	0.0453191	0.385672	0.894713	0.0452942	0.385875	0.890636
denovo1224	0.0144545	0.771608	0.975375	0.0145317	0.770433	0.973801
denovo1223	0.0216312	0.659825	0.975375	0.0220771	0.652982	0.973801
denovo1143	-0.0610451	0.212007	0.872053	-0.0596178	0.218644	0.862808
denovo2006	0.0385708	0.393394	0.894713	0.0386647	0.389188	0.890636
denovo252	-0.0130309	0.801127	0.975375	-0.0110155	0.829526	0.973801
denovo258	0.040095	0.409691	0.908308	0.0399272	0.411657	0.908989
denovo27	0.0563727	0.26589	0.872053	0.0557155	0.266679	0.862808
denovo26	0.068452	0.180957	0.842608	0.0690105	0.176989	0.840701
denovo25	-0.00653218	0.899436	0.975375	-0.00751099	0.883937	0.973801
denovo24	-0.0466979	0.38578	0.894713	-0.0460052	0.391935	0.890636
denovo23	-0.038779	0.482335	0.950659	-0.0383183	0.486826	0.949893
denovo22	-0.0317869	0.525279	0.950659	-0.0318264	0.524766	0.949893
denovo21	0.0353296	0.521228	0.950659	0.0351289	0.523507	0.949893
denovo20	-0.0534059	0.298072	0.872053	-0.0534069	0.298086	0.862808
denovo29	-0.00645329	0.903757	0.975375	-0.00544699	0.918097	0.984924
denovo28	0.0598971	0.241804	0.872053	0.060309	0.238797	0.862808
denovo397	0.0933896	0.0598649	0.778244	0.0933858	0.0598967	0.778657
denovo394	0.0322293	0.499193	0.950659	0.0335633	0.477184	0.949893
denovo856	0.0540107	0.301323	0.872053	0.0544801	0.296663	0.862808
denovo1129	0.160028	0.00139913	0.200076	0.160105	0.00139044	0.198833
denovo271	0.0259413	0.61497	0.975375	0.0258523	0.616136	0.970479
denovo270	-0.0271432	0.580267	0.975375	-0.0265911	0.587132	0.970479
denovo272	0.0408732	0.425014	0.920863	0.0411144	0.422118	0.908989
denovo277	-0.0194078	0.715065	0.975375	-0.0155089	0.768688	0.973801
denovo276	0.0489474	0.322	0.872053	0.0500852	0.308152	0.862808
denovo278	0.0693504	0.16838	0.842608	0.0689533	0.170663	0.840701
denovo828	0.0830296	0.0993474	0.842608	0.0833813	0.0976796	0.83827
denovo142	-0.111636	0.0258697	0.695639	-0.111641	0.0238527	0.691541
denovo141	0.00806027	0.878974	0.975375	0.00841719	0.873669	0.973801
denovo144	-0.0524764	0.328532	0.872053	-0.0532315	0.321611	0.862808
denovo493	0.010413	0.834992	0.975375	0.0104566	0.834297	0.973801
denovo41	-0.0144598	0.774515	0.975375	-0.0145444	0.773225	0.973801
denovo40	-0.033297	0.511829	0.950659	-0.0333659	0.510955	0.949893
denovo43	-0.00887521	0.865484	0.975375	-0.00843801	0.871969	0.973801
denovo42	0.0749976	0.150366	0.842608	0.0750531	0.150099	0.840701
denovo45	-0.00796477	0.872243	0.975375	-0.00779651	0.874849	0.973801
denovo44	0.0449957	0.374093	0.894713	0.045201	0.371829	0.890636
denovo47	0.00375845	0.942895	0.985787	0.0043824	0.933267	0.984924
denovo46	0.0196842	0.692484	0.975375	0.0195451	0.694515	0.973801
denovo49	0.112291	0.0318294	0.700247	0.112526	0.0314337	0.691541
denovo48	-0.100247	0.0486193	0.725745	-0.0992817	0.0502833	0.72658
denovo380	0.0727627	0.162006	0.842608	0.0727786	0.161949	0.840701
denovo908	-0.0590535	0.23446	0.872053	-0.0591722	0.233518	0.862808
denovo1104	0.0520051	0.279283	0.872053	0.0514923	0.283481	0.862808
denovo299	0.0672716	0.182398	0.842608	0.0675939	0.17931	0.840701
denovo293	0.00984304	0.84618	0.975375	0.0103862	0.837309	0.973801
denovo295	-0.0487322	0.354184	0.879478	-0.0492166	0.348886	0.878822
denovo165	-0.0676987	0.182663	0.842608	-0.0681587	0.17795	0.840701
denovo166	-0.010475	0.833217	0.975375	-0.00990599	0.84193	0.973801
denovo161	0.0841179	0.096639	0.842608	0.084127	0.0966127	0.83827
denovo163	0.0335838	0.508349	0.950659	0.0342486	0.498118	0.949893
denovo788	0.0119808	0.81246	0.975375	0.0121833	0.809327	0.973801
denovo1027	0.0526176	0.300108	0.872053	0.052332	0.302614	0.862808
denovo68	0.016893	0.744476	0.975375	0.0173815	0.736985	0.973801
denovo63	-0.0517546	0.295557	0.872053	-0.0517689	0.295449	0.862808
denovo62	-0.00127906	0.97946	0.985787	-0.000824117	0.986754	0.993027
denovo61	0.165538	0.00115981	0.200076	0.165543	0.00116004	0.198833
denovo60	0.0286638	0.578998	0.975375	0.0262239	0.604831	0.970479
denovo67	0.068735	0.143975	0.842608	0.0675836	0.147738	0.840701
denovo66	0.0649724	0.187324	0.850393	0.0641603	0.193241	0.862808
denovo65	0.00954838	0.853878	0.975375	0.00926588	0.858106	0.973801
denovo64	0.0424717	0.405528	0.908254	0.0427726	0.401881	0.905022
denovo0	0.0322412	0.514908	0.950659	0.0334843	0.496194	0.949893
denovo1	-0.0449206	0.356711	0.879478	-0.0445111	0.360742	0.889417
denovo2	0.0494774	0.341759	0.872705	0.0495894	0.340798	0.870251
denovo3	0.00362637	0.944238	0.985787	0.00399761	0.93843	0.986731
denovo4	-0.0110955	0.831117	0.975375	-0.0116408	0.822817	0.973801
denovo5	0.0710985	0.172997	0.842608	0.0707133	0.175333	0.840701
denovo6	0.063513	0.207598	0.872053	0.0631003	0.21	0.862808
denovo7	0.0313736	0.50886	0.950659	0.0314934	0.507169	0.949893
denovo8	0.0157696	0.760189	0.975375	0.0158398	0.759163	0.973801
denovo9	0.0437492	0.406491	0.908254	0.0438754	0.40506	0.905055
denovo581	0.0262088	0.611678	0.975375	0.0281903	0.582257	0.970479
denovo588	-0.0598141	0.21446	0.872053	-0.0599975	0.21301	0.862808
denovo109	-0.0303873	0.55158	0.967803	-0.0300534	0.554549	0.96708
denovo107	-0.112753	0.0208061	0.695639	-0.113029	0.0205041	0.691541
denovo105	0.112847	0.0238756	0.695639	0.112601	0.0242394	0.691541
denovo102	0.0511843	0.314731	0.872053	0.0526289	0.29664	0.862808
denovo100	-0.0839953	0.106299	0.842608	-0.0837436	0.107155	0.83827
denovo18	0.0463601	0.334971	0.872053	0.0476704	0.318904	0.862808
denovo283	-0.0781	0.131423	0.842608	-0.0776927	0.132997	0.840701
denovo125	0.0629239	0.197952	0.872053	0.0626311	0.199996	0.862808
denovo126	-0.0158013	0.750684	0.975375	-0.0147095	0.76632	0.973801
denovo458	0.0524628	0.302897	0.872053	0.0523328	0.304044	0.862808
denovo465	-0.0977117	0.0531425	0.725745	-0.0969244	0.0533503	0.72658
denovo466	-0.0228052	0.65133	0.975375	-0.0223863	0.656758	0.973801
denovo467	0.0130712	0.798527	0.975375	0.010971	0.828521	0.973801
denovo469	-0.0224607	0.658839	0.975375	-0.0215671	0.670247	0.973801
denovo906	-0.011661	0.821998	0.975375	-0.0114196	0.824557	0.973801
denovo904	0.0519728	0.306381	0.872053	0.0523188	0.303059	0.862808
denovo171	0.0386021	0.445071	0.935957	0.0387456	0.443271	0.9347
denovo110	0.0386006	0.465171	0.950659	0.0385292	0.46598	0.949893
denovo449	0.0330485	0.518448	0.950659	0.0340656	0.502901	0.949893
denovo443	-0.0094064	0.846812	0.975375	-0.00903197	0.852732	0.973801
denovo983	0.0919708	0.0708675	0.842608	0.0917591	0.0714095	0.83827
denovo667	-0.0202036	0.695004	0.975375	-0.0206174	0.68916	0.973801
denovo662	0.0155299	0.763191	0.975375	0.0165654	0.746668	0.973801
denovo120	-0.0618465	0.221307	0.872053	-0.0618909	0.220959	0.862808
denovo887	0.0452488	0.394174	0.894713	0.0454711	0.391548	0.890636
denovo704	0.0735551	0.122455	0.842608	0.0738629	0.120655	0.840701
denovo2561	0.0224001	0.630349	0.975375	0.0224436	0.629732	0.973801
denovo423	-0.0434159	0.382739	0.894713	-0.0436697	0.379727	0.890636
denovo424	0.0323651	0.521251	0.950659	0.033008	0.511945	0.949893
denovo604	0.0216772	0.682814	0.975375	0.0231368	0.662162	0.973801
denovo90	0.0459634	0.368261	0.892564	0.0457258	0.370647	0.890636
denovo91	-0.00200411	0.968995	0.985787	-0.00113961	0.982306	0.993027
denovo96	0.00390457	0.935581	0.985787	0.00420643	0.930581	0.984924
denovo97	-0.0268278	0.600472	0.975375	-0.0269063	0.599369	0.970479
denovo94	0.0321609	0.523101	0.950659	0.0323816	0.520148	0.949893
denovo95	0.0801553	0.11202	0.842608	0.0806804	0.10951	0.83827
denovo323	-0.0144104	0.783831	0.975375	-0.0136029	0.795063	0.973801
denovo329	-0.0475796	0.338454	0.872053	-0.0484925	0.327786	0.862808
denovo328	0.0679336	0.181854	0.842608	0.0671478	0.185395	0.855211
denovo504	-0.0257493	0.60628	0.975375	-0.0258778	0.604546	0.970479
denovo808	0.0618349	0.225994	0.872053	0.0622948	0.22172	0.862808
denovo400	0.0116581	0.818452	0.975375	0.0116109	0.819166	0.973801
denovo169	0.133046	0.00528738	0.504063	0.133497	0.00508433	0.484707
denovo1271	0.0532858	0.279482	0.872053	0.0539822	0.272097	0.862808
denovo305	-0.00733316	0.888704	0.975375	-0.00733525	0.888679	0.973801
denovo307	-0.0295045	0.588419	0.975375	-0.0295239	0.58819	0.970479
denovo526	-0.00911854	0.856067	0.975375	-0.00928025	0.853602	0.973801
denovo522	0.00687549	0.891582	0.975375	0.00781147	0.876137	0.973801
denovo529	-0.0317217	0.529	0.950659	-0.0315209	0.531301	0.951804
denovo205	-0.079983	0.115548	0.842608	-0.0802085	0.114467	0.839427
denovo207	0.0377812	0.453653	0.947043	0.0381115	0.448583	0.936459
denovo200	0.0318033	0.535161	0.950659	0.0317127	0.535806	0.951804
denovo202	-0.0390873	0.481833	0.950659	-0.0387505	0.483353	0.949893
denovo198	0.0125844	0.811131	0.975375	0.0125194	0.811669	0.973801
denovo190	0.0763956	0.111303	0.842608	0.0763358	0.111379	0.83827
denovo363	0.0538912	0.285134	0.872053	0.0538918	0.285133	0.862808
denovo361	0.0512127	0.30072	0.872053	0.0499313	0.309943	0.862808
denovo450	0.0111608	0.825813	0.975375	0.0114047	0.821975	0.973801
denovo225	0.0222638	0.665903	0.975375	0.0216038	0.674112	0.973801
denovo194	-0.00535509	0.918065	0.979726	-0.00506507	0.922327	0.984924
denovo195	-0.0399543	0.432749	0.923628	-0.0400752	0.431373	0.920692
denovo196	-0.0144047	0.770053	0.975375	-0.0141467	0.773998	0.973801
denovo197	0.104878	0.0416016	0.725745	0.105598	0.0397109	0.709832
denovo290	0.00842822	0.868343	0.975375	0.00861671	0.865474	0.973801
denovo1230	-0.0268942	0.580304	0.975375	-0.0265068	0.585516	0.970479
denovo346	0.0490191	0.331794	0.872053	0.0494316	0.326103	0.862808
denovo348	0.00951197	0.851328	0.975375	0.00953042	0.85103	0.973801
denovo561	-0.000910729	0.985543	0.985787	-0.000861027	0.986333	0.993027
denovo560	0.022803	0.643152	0.975375	0.0219592	0.65442	0.973801
denovo564	-0.0481279	0.306175	0.872053	-0.0480571	0.306879	0.862808
denovo1174	-0.00569775	0.913503	0.979726	-0.00529878	0.919193	0.984924
denovo248	-0.00711537	0.89183	0.975375	-0.00689751	0.895108	0.977102
denovo242	-0.0081584	0.876189	0.975375	-0.0073603	0.886847	0.973801
denovo246	0.0158163	0.766179	0.975375	0.0161046	0.761909	0.973801
denovo111	0.0178543	0.73047	0.975375	0.0175793	0.734324	0.973801
denovo113	-0.00415922	0.931812	0.985787	-0.00407355	0.933215	0.984924
denovo116	0.0351044	0.490625	0.950659	0.0364587	0.470253	0.949893
denovo117	-0.081418	0.0969647	0.842608	-0.0814269	0.0968952	0.83827
denovo12	-0.000907533	0.985787	0.985787	-0.00013941	0.997809	0.997809
denovo13	-0.0297071	0.557809	0.972765	-0.030063	0.55182	0.96708
denovo10	-0.0208033	0.650597	0.975375	-0.0206855	0.652437	0.973801
denovo11	-0.0269523	0.61656	0.975375	-0.0270447	0.615299	0.970479
denovo16	0.011971	0.819964	0.975375	0.0120331	0.818797	0.973801
denovo17	0.101844	0.047042	0.725745	0.10208	0.0464946	0.72658
denovo14	0.0480048	0.353906	0.879478	0.0480169	0.353373	0.878822
denovo15	-0.0431624	0.392518	0.894713	-0.043176	0.392378	0.890636
denovo1157	-0.0339109	0.496913	0.950659	-0.0338442	0.497596	0.949893
denovo1155	0.00842637	0.868017	0.975375	0.00755961	0.881097	0.973801
denovo1193	0.00534418	0.914681	0.979726	0.0054427	0.91306	0.984924
denovo159	0.024398	0.622595	0.975375	0.0253269	0.608619	0.970479
denovo155	0.118631	0.0182182	0.695639	0.119057	0.0172734	0.691541
denovo153	-0.0266976	0.589099	0.975375	-0.026078	0.597102	0.970479
denovo118	-0.0122909	0.811377	0.975375	-0.0124048	0.809661	0.973801
denovo482	0.0252032	0.634638	0.975375	0.0263556	0.617578	0.970479
denovo487	0.0551068	0.276354	0.872053	0.0549429	0.277574	0.862808
denovo1014	-0.0835706	0.100646	0.842608	-0.0829281	0.102719	0.83827
denovo1012	0.0697871	0.16593	0.842608	0.0699391	0.165076	0.840701
denovo34	0.034913	0.481152	0.950659	0.0351512	0.478174	0.949893
denovo35	0.0314676	0.539948	0.953242	0.0309324	0.546491	0.964793
denovo36	-0.00358429	0.946599	0.985787	-0.00351248	0.947665	0.992792
denovo37	0.0815276	0.133347	0.842608	0.0817387	0.131701	0.840701
denovo30	0.053464	0.294044	0.872053	0.0535058	0.293808	0.862808
denovo31	-0.0352945	0.463563	0.950659	-0.0360612	0.452424	0.937633
denovo32	0.0858471	0.0722242	0.842608	0.0888534	0.0855626	0.83827
denovo33	-0.0100229	0.839846	0.975375	-0.0095587	0.846689	0.973801
denovo38	0.0375589	0.482408	0.950659	0.038458	0.470702	0.949893
denovo39	0.0595494	0.235354	0.872053	0.0592668	0.23783	0.862808
denovo456	-0.0394523	0.423201	0.920863	-0.0395977	0.421495	0.908989
denovo387	-0.0344868	0.500918	0.950659	-0.0343503	0.501792	0.949893
denovo381	0.0537756	0.292137	0.872053	0.0542375	0.287608	0.862808
denovo383	-0.0593647	0.238601	0.872053	-0.0571808	0.252934	0.862808
denovo388	-0.0398433	0.439845	0.931819	-0.0392234	0.444473	0.9347
denovo1130	0.0463222	0.367782	0.892564	0.0459425	0.371365	0.890636
denovo1315	0.0060275	0.903738	0.975375	0.0077722	0.874332	0.973801
denovo1050	0.0270397	0.60039	0.975375	0.0270497	0.600269	0.970479
denovo1055	0.0692469	0.160039	0.842608	0.0684683	0.163667	0.840701
denovo288	0.02243	0.668129	0.975375	0.0202688	0.694894	0.973801
denovo284	0.0844489	0.0970712	0.842608	0.0852083	0.0926789	0.83827
denovo286	0.0805996	0.098671	0.842608	0.0812908	0.0948033	0.83827
denovo1613	0.0548508	0.266367	0.872053	0.0557906	0.255029	0.862808
denovo1031	0.0498335	0.323443	0.872053	0.0496864	0.324744	0.862808
denovo131	0.0708784	0.171596	0.842608	0.0710781	0.168844	0.840701
denovo58	0.000927629	0.984712	0.985787	0.00114561	0.981118	0.993027
denovo59	0.0196861	0.712601	0.975375	0.020325	0.703238	0.973801
denovo56	-0.00275198	0.958583	0.985787	-0.00196629	0.970088	0.993027
denovo57	-0.110506	0.0291877	0.695639	-0.10877	0.0298822	0.691541
denovo54	0.113496	0.0216602	0.695639	0.113017	0.0222525	0.691541
denovo55	0.0230972	0.643614	0.975375	0.0223514	0.650357	0.973801
denovo52	0.0762617	0.145225	0.842608	0.0764739	0.143969	0.840701
denovo53	0.0563256	0.253311	0.872053	0.0557617	0.258057	0.862808
denovo50	0.0692838	0.158543	0.842608	0.0715528	0.141055	0.840701
denovo51	0.051342	0.313625	0.872053	0.0512835	0.314308	0.862808
denovo819	0.106637	0.0386075	0.725745	0.106329	0.0387179	0.709832
denovo813	-0.00886593	0.850745	0.975375	-0.00829262	0.860068	0.973801
denovo593	-0.0226793	0.647824	0.975375	-0.0223257	0.652767	0.973801
denovo101	0.0163754	0.744245	0.975375	0.0166132	0.74033	0.973801
denovo79	0.0353147	0.497585	0.950659	0.034938	0.498194	0.949893
denovo70	-0.0147871	0.767831	0.975375	-0.0151175	0.762697	0.973801
denovo71	-0.0912736	0.0905517	0.842608	-0.091164	0.0909396	0.83827
denovo72	-0.00734179	0.888186	0.975375	-0.00613973	0.906015	0.984924
denovo73	0.0299039	0.580716	0.975375	0.0307507	0.569414	0.970479
denovo75	0.12473	0.0130246	0.695639	0.125244	0.0123433	0.691541
denovo1710	-0.0265705	0.606773	0.975375	-0.0261144	0.612371	0.970479
denovo138	-0.0271221	0.584729	0.975375	-0.0270464	0.585725	0.970479
denovo133	0.105799	0.039814	0.725745	0.105713	0.0395577	0.709832
denovo135	0.0199746	0.696206	0.975375	0.0203878	0.689205	0.973801
denovo1290	-0.00640178	0.898676	0.975375	-0.00462676	0.926429	0.984924
denovo753	0.0101151	0.839505	0.975375	0.00879367	0.858157	0.973801
denovo759	0.00951319	0.848014	0.975375	0.00972301	0.844719	0.973801
denovo473	0.0288146	0.581478	0.975375	0.0288735	0.580495	0.970479
denovo479	-0.0140428	0.764992	0.975375	-0.0137111	0.770136	0.973801
denovo994	0.0410783	0.421553	0.920863	0.0409761	0.422712	0.908989
denovo998	-0.0662546	0.171252	0.842608	-0.0651597	0.177112	0.840701
denovo658	-0.137586	0.0071577	0.511776	-0.137532	0.0070558	0.504489
denovo875	0.0200702	0.690563	0.975375	0.0191229	0.703262	0.973801
denovo250	-0.082521	0.107357	0.842608	-0.0823864	0.10787	0.83827
denovo459	0.083732	0.0804356	0.842608	0.0836402	0.0807703	0.83827
denovo454	0.0753499	0.125165	0.842608	0.075987	0.12132	0.840701
denovo136	0.0605957	0.245352	0.872053	0.0612394	0.239169	0.862808
denovo137	-0.0223593	0.677195	0.975375	-0.0227834	0.671599	0.973801
denovo19	-0.060911	0.2359	0.872053	-0.0605835	0.238265	0.862808
denovo84	-0.0510037	0.32481	0.872053	-0.051076	0.324127	0.862808
denovo87	0.0134925	0.780243	0.975375	0.0136573	0.777609	0.973801
denovo86	0.0819329	0.0930095	0.842608	0.0822884	0.09831	0.83827
denovo81	0.0739261	0.130838	0.842608	0.0737706	0.131624	0.840701
denovo82	0.0601227	0.219586	0.872053	0.0608671	0.212881	0.862808
denovo89	0.107047	0.0471669	0.725745	0.107624	0.0453925	0.72658
denovo88	0.00212401	0.96748	0.985787	0.000675799	0.989555	0.993027
denovo336	0.0026023	0.959673	0.985787	0.00243707	0.96202	0.993027
denovo330	-0.0259194	0.600872	0.975375	-0.0265717	0.591664	0.970479
denovo331	0.0567319	0.258037	0.872053	0.0569437	0.256225	0.862808
denovo333	0.0138301	0.792656	0.975375	0.0137396	0.793776	0.973801
denovo338	0.0240511	0.640065	0.975375	0.0244616	0.633651	0.973801
denovo512	-0.0477862	0.332935	0.872053	-0.0477037	0.333876	0.867521
denovo513	0.0498146	0.329105	0.872053	0.0498212	0.328832	0.862808
denovo1281	0.0208097	0.68421	0.975375	0.0212047	0.678284	0.973801
denovo433	-0.031436	0.523693	0.950659	-0.0305118	0.534349	0.951804
denovo430	0.0104412	0.841489	0.975375	0.0104346	0.841633	0.973801
denovo438	0.0643227	0.216127	0.872053	0.064656	0.21297	0.862808
denovo618	-0.0223618	0.65058	0.975375	-0.0222874	0.651652	0.973801
denovo313	-0.0879103	0.0859487	0.842608	-0.086825	0.0885184	0.83827
denovo403	0.044581	0.347706	0.879478	0.0441703	0.351697	0.878822
Unassigned.Other	0.0993086	0.0567493	0.453994	0.100554	0.0527381	0.421905
k__Bacteria.p__Actinobacteria	-0.0122848	0.802747	0.802747	-0.0122865	0.802726	0.802726
k__Bacteria.p__Bacteroidetes	-0.0154418	0.756281	0.802747	-0.0143235	0.772169	0.802726
k__Bacteria.p__Cyanobacteria	0.0177932	0.737189	0.802747	0.0177975	0.737144	0.802726
k__Bacteria.p__Firmicutes	0.0748211	0.175957	0.703829	0.0751407	0.174077	0.696307
k__Bacteria.p__Proteobacteria	-0.0316304	0.539228	0.802747	-0.0326165	0.525973	0.802726
k__Bacteria.p__Tenericutes	0.0153743	0.769541	0.802747	0.0158935	0.761702	0.802726
k__Bacteria.p__Verrucomicrobia	0.053675	0.289151	0.771069	0.0537089	0.288918	0.770447

## Sheet: DLRT
Microbiome Trait	Beta	p	fdr-p	Beta_with_Frailty	p_with_Frailty	fdr_with_Frailty
shannon	-0.0320208	0.334464	0.334464	-0.0242243	0.463776	0.463776
chao1	-0.0739496	0.00218088	0.00508578	-0.0733188	0.002463	0.009852
PD_whole_tree	-0.0635166	0.00740642	0.00987523	-0.0577061	0.0146617	0.0195489
observed_otus	-0.0665385	0.00254289	0.00508578	-0.0618561	0.00494991	0.00989982
Unassigned.Other.Other	-0.0528039	0.111589	0.241777	-0.0466246	0.160545	0.387154
k__Bacteria.p__Actinobacteria.c__Actinobacteria	0.0252004	0.462151	0.62284	0.0234925	0.494628	0.643016
k__Bacteria.p__Actinobacteria.c__Coriobacteriia	0.0591703	0.0808488	0.241777	0.0606078	0.0746358	0.323422
k__Bacteria.p__Bacteroidetes.c__Bacteroidia	-0.0708908	0.0334423	0.217375	-0.0711577	0.0332863	0.216361
k__Bacteria.p__Firmicutes.c__Bacilli	0.0533242	0.104148	0.241777	0.0438233	0.178686	0.387154
k__Bacteria.p__Firmicutes.c__Clostridia	0.00038554	0.990413	0.990413	0.00318089	0.921141	0.921141
k__Bacteria.p__Firmicutes.c__Erysipelotrichi	-0.0215339	0.527019	0.62284	-0.0276115	0.417444	0.602974
k__Bacteria.p__Proteobacteria.c__Alphaproteobacteria	-0.059743	0.0747592	0.241777	-0.0516194	0.119514	0.387154
k__Bacteria.p__Proteobacteria.c__Betaproteobacteria	-0.0851426	0.00769133	0.0999872	-0.0745103	0.0189613	0.216361
k__Bacteria.p__Proteobacteria.c__Deltaproteobacteria	-0.0197743	0.525947	0.62284	-0.0131745	0.672296	0.794532
k__Bacteria.p__Proteobacteria.c__Gammaproteobacteria	0.0477995	0.15577	0.289288	0.0421332	0.211011	0.391878
k__Bacteria.p__Tenericutes.c__Mollicutes	0.00228198	0.944886	0.990413	0.00986361	0.764364	0.828061
k__Bacteria.p__Verrucomicrobia.c__Verrucomicrobiae	-0.0307857	0.346986	0.563852	-0.0290008	0.376842	0.602974
Unassigned.Other.Other.Other.Other	-0.0522681	0.114747	0.426415	-0.0460102	0.165447	0.543546
k__Bacteria.p__Actinobacteria.c__Actinobacteria.o__Actinomycetales.f__Actinomycetaceae	0.0584077	0.079709	0.375771	0.0500395	0.132679	0.486489
k__Bacteria.p__Actinobacteria.c__Actinobacteria.o__Bifidobacteriales.f__Bifidobacteriaceae	0.0136435	0.690659	0.876078	0.0122316	0.722236	0.916684
k__Bacteria.p__Actinobacteria.c__Coriobacteriia.o__Coriobacteriales.f__Coriobacteriaceae	0.0597123	0.0782805	0.375771	0.0612697	0.07167	0.473022
k__Bacteria.p__Bacteroidetes.c__Bacteroidia.o__Bacteroidales.f__Bacteroidaceae	-0.0805418	0.0164178	0.199665	-0.0855422	0.0108691	0.322464
k__Bacteria.p__Bacteroidetes.c__Bacteroidia.o__Bacteroidales.f__Porphyromonadaceae	-0.0257847	0.437864	0.876078	-0.024333	0.46546	0.871127
k__Bacteria.p__Bacteroidetes.c__Bacteroidia.o__Bacteroidales.f__Prevotellaceae	0.0276397	0.411917	0.876078	0.0349035	0.299556	0.760411
k__Bacteria.p__Bacteroidetes.c__Bacteroidia.o__Bacteroidales.f__Rikenellaceae	-0.0065452	0.837703	0.921201	-0.00111004	0.97227	0.998818
k__Bacteria.p__Bacteroidetes.c__Bacteroidia.o__Bacteroidales.f__.Barnesiellaceae.	-0.0120148	0.716791	0.876078	-0.00835403	0.801358	0.919384
k__Bacteria.p__Bacteroidetes.c__Bacteroidia.o__Bacteroidales.f__.Odoribacteraceae.	-0.0717254	0.0242018	0.199665	-0.065609	0.0390865	0.322464
k__Bacteria.p__Bacteroidetes.c__Bacteroidia.o__Bacteroidales.f__.Paraprevotellaceae.	0.0199916	0.556394	0.876078	0.0243135	0.47516	0.871127
k__Bacteria.p__Firmicutes.c__Bacilli.o__Lactobacillales.f__Lactobacillaceae	0.0614883	0.0656722	0.375771	0.0532989	0.108949	0.486489
k__Bacteria.p__Firmicutes.c__Bacilli.o__Lactobacillales.f__Streptococcaceae	0.0389954	0.241402	0.612789	0.029135	0.378353	0.838624
k__Bacteria.p__Firmicutes.c__Bacilli.o__Turicibacterales.f__Turicibacteraceae	0.0151825	0.65356	0.876078	0.0166541	0.623421	0.916684
k__Bacteria.p__Firmicutes.c__Clostridia.o__Clostridiales.Other	0.0467045	0.145112	0.44969	0.048927	0.13235	0.486489
k__Bacteria.p__Firmicutes.c__Clostridia.o__Clostridiales.f__	-0.0142508	0.67313	0.876078	-0.0082138	0.807944	0.919384
k__Bacteria.p__Firmicutes.c__Clostridia.o__Clostridiales.f__Christensenellaceae	0.00465826	0.887697	0.921201	0.00948042	0.773719	0.919384
k__Bacteria.p__Firmicutes.c__Clostridia.o__Clostridiales.f__Clostridiaceae	0.0472329	0.149897	0.44969	0.0500551	0.127765	0.486489
k__Bacteria.p__Firmicutes.c__Clostridia.o__Clostridiales.f__Dehalobacteriaceae	0.0142712	0.672928	0.876078	0.0208987	0.53645	0.885143
k__Bacteria.p__Firmicutes.c__Clostridia.o__Clostridiales.f__Lachnospiraceae	0.00428866	0.893286	0.921201	0.000886418	0.977932	0.998818
k__Bacteria.p__Firmicutes.c__Clostridia.o__Clostridiales.f__Peptococcaceae	-0.00519544	0.876601	0.921201	0.00318904	0.923907	0.998818
k__Bacteria.p__Firmicutes.c__Clostridia.o__Clostridiales.f__Ruminococcaceae	-0.0146521	0.647985	0.876078	-0.012477	0.697769	0.916684
k__Bacteria.p__Firmicutes.c__Clostridia.o__Clostridiales.f__Veillonellaceae	0.0155119	0.637635	0.876078	0.0185412	0.574334	0.902525
k__Bacteria.p__Firmicutes.c__Clostridia.o__Clostridiales.f__.Mogibacteriaceae.	0.0364155	0.240596	0.612789	0.0400775	0.197653	0.543546
k__Bacteria.p__Firmicutes.c__Erysipelotrichi.o__Erysipelotrichales.f__Erysipelotrichaceae	-0.0210166	0.53677	0.876078	-0.0269605	0.428316	0.871127
k__Bacteria.p__Proteobacteria.c__Alphaproteobacteria.o__RF32.f__	-0.0524717	0.116295	0.426415	-0.0440747	0.182777	0.543546
k__Bacteria.p__Proteobacteria.c__Betaproteobacteria.o__Burkholderiales.f__Alcaligenaceae	-0.0787754	0.0157286	0.199665	-0.0697985	0.0319132	0.322464
k__Bacteria.p__Proteobacteria.c__Betaproteobacteria.o__Burkholderiales.f__Oxalobacteraceae	0.0134003	0.687561	0.876078	0.0216467	0.513665	0.885143
k__Bacteria.p__Proteobacteria.c__Deltaproteobacteria.o__Desulfovibrionales.f__Desulfovibrionaceae	-0.0194333	0.533162	0.876078	-0.012734	0.68264	0.916684
k__Bacteria.p__Proteobacteria.c__Gammaproteobacteria.o__Enterobacteriales.f__Enterobacteriaceae	0.0751288	0.0241705	0.199665	0.0712795	0.0326969	0.322464
k__Bacteria.p__Proteobacteria.c__Gammaproteobacteria.o__Pasteurellales.f__Pasteurellaceae	-0.00191217	0.95552	0.95552	5.08939e-05	0.998818	0.998818
k__Bacteria.p__Tenericutes.c__Mollicutes.o__RF39.f__	0.00751069	0.820351	0.921201	0.0148544	0.652435	0.916684
k__Bacteria.p__Verrucomicrobia.c__Verrucomicrobiae.o__Verrucomicrobiales.f__Verrucomicrobiaceae	-0.0305551	0.350493	0.826161	-0.0287297	0.381193	0.838624
Unassigned.Other.Other.Other.Other.Other	-0.0521071	0.115697	0.501997	-0.0458714	0.166534	0.620655
k__Bacteria.p__Actinobacteria.c__Actinobacteria.o__Actinomycetales.f__Actinomycetaceae.g__Actinomyces	0.0421346	0.208898	0.602579	0.0347155	0.299932	0.64017
k__Bacteria.p__Actinobacteria.c__Actinobacteria.o__Bifidobacteriales.f__Bifidobacteriaceae.g__Bifidobacterium	0.0118793	0.72975	0.889812	0.0106917	0.756705	0.920269
k__Bacteria.p__Actinobacteria.c__Coriobacteriia.o__Coriobacteriales.f__Coriobacteriaceae.g__	0.0464062	0.168602	0.561153	0.0494904	0.142624	0.620655
k__Bacteria.p__Actinobacteria.c__Coriobacteriia.o__Coriobacteriales.f__Coriobacteriaceae.g__Adlercreutzia	-2.74469e-05	0.99935	0.99935	-0.0013826	0.967359	0.977371
k__Bacteria.p__Actinobacteria.c__Coriobacteriia.o__Coriobacteriales.f__Coriobacteriaceae.g__Collinsella	0.0305144	0.35774	0.690807	0.0351596	0.291623	0.64017
k__Bacteria.p__Bacteroidetes.c__Bacteroidia.o__Bacteroidales.f__Bacteroidaceae.g__Bacteroides	-0.0804472	0.0166756	0.186766	-0.0854751	0.0110264	0.208581
k__Bacteria.p__Bacteroidetes.c__Bacteroidia.o__Bacteroidales.f__Porphyromonadaceae.g__Parabacteroides	-0.0248584	0.45257	0.765172	-0.0233434	0.481769	0.854495
k__Bacteria.p__Bacteroidetes.c__Bacteroidia.o__Bacteroidales.f__Prevotellaceae.g__Prevotella	0.027699	0.41096	0.765172	0.0349687	0.298677	0.64017
k__Bacteria.p__Bacteroidetes.c__Bacteroidia.o__Bacteroidales.f__Rikenellaceae.Other	-0.0179686	0.584642	0.889812	-0.0117667	0.720572	0.917092
k__Bacteria.p__Bacteroidetes.c__Bacteroidia.o__Bacteroidales.f__Rikenellaceae.g__	0.00208113	0.948513	0.983643	0.00580367	0.857282	0.941329
k__Bacteria.p__Bacteroidetes.c__Bacteroidia.o__Bacteroidales.f__.Barnesiellaceae..g__	-0.011953	0.718027	0.889812	-0.00828022	0.802962	0.920269
k__Bacteria.p__Bacteroidetes.c__Bacteroidia.o__Bacteroidales.f__.Odoribacteraceae..g__Butyricimonas	-0.00575421	0.859704	0.925835	-0.00219745	0.946285	0.977371
k__Bacteria.p__Bacteroidetes.c__Bacteroidia.o__Bacteroidales.f__.Odoribacteraceae..g__Odoribacter	-0.0758917	0.022807	0.191969	-0.0685619	0.0395564	0.276895
k__Bacteria.p__Firmicutes.c__Bacilli.o__Lactobacillales.f__Lactobacillaceae.g__Lactobacillus	0.0625104	0.0615126	0.382745	0.0540236	0.104282	0.581885
k__Bacteria.p__Firmicutes.c__Bacilli.o__Lactobacillales.f__Streptococcaceae.g__Streptococcus	0.0462031	0.165258	0.561153	0.0360705	0.275509	0.64017
k__Bacteria.p__Firmicutes.c__Bacilli.o__Turicibacterales.f__Turicibacteraceae.g__Turicibacter	0.0156647	0.643347	0.889812	0.0171479	0.613201	0.917092
k__Bacteria.p__Firmicutes.c__Clostridia.o__Clostridiales.Other.Other	0.0469875	0.141839	0.561153	0.0496754	0.114299	0.581885
k__Bacteria.p__Firmicutes.c__Clostridia.o__Clostridiales.f__.g__	-0.0138428	0.681425	0.889812	-0.0077752	0.817636	0.920269
k__Bacteria.p__Firmicutes.c__Clostridia.o__Clostridiales.f__Christensenellaceae.g__	0.00820328	0.464569	0.765172	0.0135697	0.680741	0.917092
k__Bacteria.p__Firmicutes.c__Clostridia.o__Clostridiales.f__Clostridiaceae.Other	0.0529279	0.11176	0.501997	0.0574548	0.0858562	0.534217
k__Bacteria.p__Firmicutes.c__Clostridia.o__Clostridiales.f__Clostridiaceae.g__	0.042995	0.189113	0.588352	0.0455063	0.165367	0.620655
k__Bacteria.p__Firmicutes.c__Clostridia.o__Clostridiales.f__Clostridiaceae.g__Clostridium	0.0311041	0.339581	0.690807	0.0359911	0.269921	0.64017
k__Bacteria.p__Firmicutes.c__Clostridia.o__Clostridiales.f__Dehalobacteriaceae.g__Dehalobacterium	0.0136304	0.687772	0.889812	0.0208552	0.539669	0.888867
k__Bacteria.p__Firmicutes.c__Clostridia.o__Clostridiales.f__Lachnospiraceae.Other	-0.0817177	0.00913905	0.170596	-0.0761672	0.0148783	0.208581
k__Bacteria.p__Firmicutes.c__Clostridia.o__Clostridiales.f__Lachnospiraceae.g__	-0.0345673	0.297618	0.665657	-0.032313	0.331517	0.64017
k__Bacteria.p__Firmicutes.c__Clostridia.o__Clostridiales.f__Lachnospiraceae.g__Anaerostipes	-0.0216177	0.494608	0.791374	-0.0201541	0.525666	0.888867
k__Bacteria.p__Firmicutes.c__Clostridia.o__Clostridiales.f__Lachnospiraceae.g__Blautia	0.0383293	0.233261	0.602579	0.0312574	0.330493	0.64017
k__Bacteria.p__Firmicutes.c__Clostridia.o__Clostridiales.f__Lachnospiraceae.g__Coprococcus	0.0162012	0.620312	0.889812	0.0144841	0.658909	0.917092
k__Bacteria.p__Firmicutes.c__Clostridia.o__Clostridiales.f__Lachnospiraceae.g__Dorea	0.037955	0.251458	0.612246	0.0325217	0.325821	0.64017
k__Bacteria.p__Firmicutes.c__Clostridia.o__Clostridiales.f__Lachnospiraceae.g__Lachnospira	-0.0849972	0.00866941	0.170596	-0.0788086	0.0148987	0.208581
k__Bacteria.p__Firmicutes.c__Clostridia.o__Clostridiales.f__Lachnospiraceae.g__Roseburia	-0.0123597	0.704066	0.889812	-0.0118272	0.717125	0.917092
k__Bacteria.p__Firmicutes.c__Clostridia.o__Clostridiales.f__Lachnospiraceae.g__.Ruminococcus.	0.104852	0.00168023	0.0940929	0.0962892	0.00374462	0.208581
k__Bacteria.p__Firmicutes.c__Clostridia.o__Clostridiales.f__Ruminococcaceae.Other	0.00963382	0.769389	0.914667	0.0132807	0.68676	0.917092
k__Bacteria.p__Firmicutes.c__Clostridia.o__Clostridiales.f__Ruminococcaceae.g__	0.00763755	0.812116	0.914667	0.01185	0.712366	0.917092
k__Bacteria.p__Firmicutes.c__Clostridia.o__Clostridiales.f__Ruminococcaceae.g__Anaerotruncus	-0.0124462	0.730917	0.889812	-0.0110224	0.746219	0.920269
k__Bacteria.p__Firmicutes.c__Clostridia.o__Clostridiales.f__Ruminococcaceae.g__Faecalibacterium	-0.0425055	0.17035	0.561153	-0.0391372	0.206649	0.64017
k__Bacteria.p__Firmicutes.c__Clostridia.o__Clostridiales.f__Ruminococcaceae.g__Oscillospira	-0.0525615	0.110317	0.501997	-0.0475155	0.148916	0.620655
k__Bacteria.p__Firmicutes.c__Clostridia.o__Clostridiales.f__Ruminococcaceae.g__Ruminococcus	0.0358069	0.273372	0.637868	0.0366813	0.263454	0.64017
k__Bacteria.p__Firmicutes.c__Clostridia.o__Clostridiales.f__Veillonellaceae.g__Dialister	-0.0247933	0.460247	0.765172	-0.0233386	0.488283	0.854495
k__Bacteria.p__Firmicutes.c__Clostridia.o__Clostridiales.f__Veillonellaceae.g__Phascolarctobacterium	0.0398619	0.236728	0.602579	0.0444013	0.188413	0.620655
k__Bacteria.p__Firmicutes.c__Clostridia.o__Clostridiales.f__Veillonellaceae.g__Veillonella	0.0402362	0.231746	0.602579	0.0391771	0.245567	0.64017
k__Bacteria.p__Firmicutes.c__Clostridia.o__Clostridiales.f__.Mogibacteriaceae..g__	0.0313491	0.309055	0.665657	0.0353389	0.25269	0.64017
k__Bacteria.p__Firmicutes.c__Erysipelotrichi.o__Erysipelotrichales.f__Erysipelotrichaceae.g__	-0.0698892	0.0398584	0.279009	-0.073587	0.0303204	0.264007
k__Bacteria.p__Firmicutes.c__Erysipelotrichi.o__Erysipelotrichales.f__Erysipelotrichaceae.g__Coprobacillus	-0.016396	0.624852	0.889812	-0.0168079	0.61731	0.917092
k__Bacteria.p__Firmicutes.c__Erysipelotrichi.o__Erysipelotrichales.f__Erysipelotrichaceae.g__Holdemania	-0.00107445	0.97401	0.991719	-0.000938594	0.977371	0.977371
k__Bacteria.p__Firmicutes.c__Erysipelotrichi.o__Erysipelotrichales.f__Erysipelotrichaceae.g__.Eubacterium.	0.00835116	0.807221	0.914667	0.00395252	0.908255	0.977371
k__Bacteria.p__Firmicutes.c__Erysipelotrichi.o__Erysipelotrichales.f__Erysipelotrichaceae.g__cc_115	0.00621468	0.854496	0.925835	0.00765658	0.821668	0.920269
k__Bacteria.p__Proteobacteria.c__Alphaproteobacteria.o__RF32.f__.g__	-0.0524543	0.116535	0.501997	-0.0441007	0.18254	0.620655
k__Bacteria.p__Proteobacteria.c__Betaproteobacteria.o__Burkholderiales.f__Alcaligenaceae.g__Sutterella	-0.0787763	0.0155695	0.186766	-0.0698881	0.0314526	0.264007
k__Bacteria.p__Proteobacteria.c__Deltaproteobacteria.o__Desulfovibrionales.f__Desulfovibrionaceae.g__Bilophila	-0.0242368	0.46223	0.765172	-0.018774	0.569083	0.910533
k__Bacteria.p__Proteobacteria.c__Deltaproteobacteria.o__Desulfovibrionales.f__Desulfovibrionaceae.g__Desulfovibrio	-0.0178819	0.597852	0.889812	-0.00962624	0.775997	0.920269
k__Bacteria.p__Proteobacteria.c__Gammaproteobacteria.o__Enterobacteriales.f__Enterobacteriaceae.g__	0.0753792	0.0239961	0.191969	0.0712989	0.0330009	0.264007
k__Bacteria.p__Proteobacteria.c__Gammaproteobacteria.o__Pasteurellales.f__Pasteurellaceae.g__Haemophilus	-0.00375215	0.912953	0.96463	-0.00180575	0.958135	0.977371
k__Bacteria.p__Tenericutes.c__Mollicutes.o__RF39.f__.g__	0.00766614	0.816667	0.914667	0.0150008	0.649182	0.917092
k__Bacteria.p__Verrucomicrobia.c__Verrucomicrobiae.o__Verrucomicrobiales.f__Verrucomicrobiaceae.g__Akkermansia	-0.0305487	0.35011	0.690807	-0.0287187	0.380894	0.711003
Unassigned.Other.Other.Other	-0.0529554	0.110507	0.260736	-0.04678	0.15909	0.413474
k__Bacteria.p__Actinobacteria.c__Actinobacteria.o__Actinomycetales	0.0534534	0.11001	0.260736	0.0445541	0.180895	0.413474
k__Bacteria.p__Actinobacteria.c__Actinobacteria.o__Bifidobacteriales	0.0132452	0.699223	0.860582	0.0117675	0.732343	0.836964
k__Bacteria.p__Actinobacteria.c__Coriobacteriia.o__Coriobacteriales	0.0589521	0.081977	0.260736	0.0603925	0.0756755	0.302702
k__Bacteria.p__Bacteroidetes.c__Bacteroidia.o__Bacteroidales	-0.0712471	0.0325575	0.17364	-0.0715053	0.0324301	0.181869
k__Bacteria.p__Firmicutes.c__Bacilli.o__Lactobacillales	0.0454131	0.172294	0.344587	0.0347218	0.292314	0.584629
k__Bacteria.p__Firmicutes.c__Bacilli.o__Turicibacterales	0.014759	0.662588	0.860582	0.0161948	0.633001	0.820063
k__Bacteria.p__Firmicutes.c__Clostridia.o__Clostridiales	-5.49248e-05	0.998634	0.998634	0.00273891	0.932054	0.990978
k__Bacteria.p__Firmicutes.c__Erysipelotrichi.o__Erysipelotrichales	-0.0217813	0.522216	0.759587	-0.0278532	0.413305	0.661289
k__Bacteria.p__Proteobacteria.c__Alphaproteobacteria.o__RF32	-0.052778	0.114072	0.260736	-0.0443349	0.180261	0.413474
k__Bacteria.p__Proteobacteria.c__Betaproteobacteria.o__Burkholderiales	-0.0804232	0.0118605	0.17364	-0.0694231	0.0287898	0.181869
k__Bacteria.p__Proteobacteria.c__Deltaproteobacteria.o__Desulfovibrionales	-0.0200668	0.519904	0.759587	-0.0134322	0.666301	0.820063
k__Bacteria.p__Proteobacteria.c__Gammaproteobacteria.o__Enterobacteriales	0.074616	0.0251771	0.17364	0.0707226	0.0341004	0.181869
k__Bacteria.p__Proteobacteria.c__Gammaproteobacteria.o__Pasteurellales	-0.00232553	0.945935	0.998634	-0.000388621	0.990978	0.990978
k__Bacteria.p__Tenericutes.c__Mollicutes.o__RF39	0.00709076	0.830316	0.948933	0.014424	0.66203	0.820063
k__Bacteria.p__Verrucomicrobia.c__Verrucomicrobiae.o__Verrucomicrobiales	-0.0308757	0.345534	0.614283	-0.0290899	0.375332	0.661289
denovo530	-0.000631589	0.983162	0.998525	-0.000943354	0.974941	1
denovo410	0.0226557	0.507977	0.827728	0.0296	0.387235	0.820866
denovo414	-0.0088052	0.78598	0.917512	-0.0087011	0.789084	0.947331
denovo417	0.0146895	0.665239	0.876536	0.0134732	0.692347	0.904975
denovo1262	-0.0246762	0.466638	0.823754	-0.0257343	0.449149	0.846522
denovo1264	0.00252606	0.940066	0.988452	0.00823055	0.806689	0.947331
denovo377	-0.0548615	0.105139	0.653692	-0.0516757	0.127643	0.688791
denovo849	-0.00182408	0.956864	0.995138	-0.00647701	0.847961	0.947331
denovo213	0.043728	0.191639	0.761233	0.042475	0.206062	0.79406
denovo217	-0.0247248	0.478908	0.826772	-0.0260498	0.456853	0.846522
denovo214	0.0454333	0.187264	0.761233	0.0452918	0.190187	0.788311
denovo218	-0.0192679	0.563909	0.827935	-0.0181355	0.587966	0.884883
denovo1737	-0.104963	0.00176545	0.112524	-0.104981	0.0018239	0.105285
denovo129	-0.0152655	0.647653	0.876536	-0.00725417	0.827718	0.947331
denovo123	-0.0146914	0.666009	0.876536	-0.00655039	0.846951	0.947331
denovo122	0.0517978	0.115605	0.67237	0.0590116	0.072721	0.555709
denovo353	0.0196371	0.568725	0.827935	0.0272334	0.428872	0.846522
denovo350	0.0303705	0.367157	0.823754	0.0323452	0.338355	0.812978
denovo351	-0.0378969	0.25572	0.795755	-0.0408181	0.222272	0.79406
denovo355	-0.0844134	0.0150046	0.254211	-0.073069	0.0324713	0.371472
denovo572	-0.0192242	0.569057	0.827935	-0.0150337	0.655927	0.884883
denovo1341	0.0503093	0.132726	0.706566	0.0516008	0.12436	0.684716
denovo239	0.0829558	0.0151717	0.254211	0.0796575	0.0200444	0.346835
denovo238	0.0306924	0.36499	0.823754	0.0323438	0.34111	0.812978
denovo235	0.0198965	0.557428	0.827935	0.0152709	0.653417	0.884883
denovo237	-0.015199	0.658176	0.876536	-0.0204979	0.551193	0.880677
denovo231	-0.0562182	0.0879619	0.598979	-0.0545483	0.0983299	0.608932
denovo182	0.00717181	0.829352	0.944999	-0.00228072	0.945184	1
denovo180	-0.0117862	0.723484	0.886411	-0.0013291	0.967968	1
denovo189	-0.0145465	0.665334	0.876536	-0.0125217	0.710286	0.906732
denovo1224	-0.000192087	0.995454	0.998573	-0.000781094	0.981466	1
denovo1223	0.0126536	0.708092	0.886411	0.0154523	0.647928	0.884883
denovo1143	-0.0378109	0.258007	0.795755	-0.0276989	0.402818	0.828819
denovo2006	-0.0955368	0.00131851	0.112524	-0.0945871	0.00151833	0.105285
denovo252	-0.0414219	0.208068	0.77687	-0.0385073	0.242987	0.79406
denovo258	-0.0345919	0.312472	0.823754	-0.030767	0.370071	0.820866
denovo27	0.110484	0.000776211	0.112524	0.109639	0.000878099	0.105285
denovo26	-0.0140128	0.671537	0.876536	-0.00775492	0.815133	0.947331
denovo25	0.0111734	0.72325	0.886411	0.00693174	0.826593	0.947331
denovo24	-0.0221121	0.502654	0.827728	-0.0157307	0.638124	0.884883
denovo23	-0.00905617	0.588309	0.837096	-0.00775463	0.806676	0.947331
denovo22	0.00757671	0.826283	0.944999	0.00667393	0.847249	0.947331
denovo21	-0.0178295	0.398634	0.823754	-0.0169887	0.595001	0.884883
denovo20	-0.0243734	0.440999	0.823754	-0.0256678	0.418497	0.842888
denovo29	-0.0467141	0.154977	0.749359	-0.0404983	0.217949	0.79406
denovo28	-0.0307987	0.356951	0.823754	-0.0263692	0.320128	0.802545
denovo397	-0.0250014	0.459018	0.823754	-0.0193882	0.566278	0.884883
denovo394	0.0254591	0.454663	0.823754	0.0351447	0.285164	0.79406
denovo856	0.0306258	0.343486	0.823754	0.0345711	0.285973	0.79406
denovo1129	0.0229259	0.504152	0.827728	0.025692	0.442667	0.846522
denovo271	-0.0134695	0.689582	0.876536	-0.00987902	0.770171	0.933343
denovo270	-0.0287302	0.401696	0.823754	-0.0194136	0.569013	0.884883
denovo272	-0.030053	0.368557	0.823754	-0.0361799	0.279277	0.79406
denovo277	0.0404699	0.227699	0.785824	0.0478091	0.153457	0.763849
denovo276	-0.0403852	0.232705	0.787073	-0.0289734	0.388108	0.820866
denovo278	0.0253538	0.445042	0.823754	0.0158802	0.63064	0.884883
denovo828	0.0158722	0.636884	0.876536	0.0148321	0.660194	0.886458
denovo142	-0.075226	0.0234236	0.319007	-0.076904	0.0209064	0.346835
denovo141	0.040621	0.215293	0.785824	0.0403847	0.219568	0.79406
denovo144	-0.00840642	0.791077	0.919708	-0.00979339	0.758452	0.930976
denovo493	0.0505192	0.133419	0.706566	0.0573015	0.0883027	0.586306
denovo41	-0.0208255	0.532524	0.827728	-0.0166253	0.619007	0.884883
denovo40	0.0134311	0.68912	0.876536	0.0174206	0.604723	0.884883
denovo43	0.0509311	0.131957	0.706566	0.0567154	0.0933838	0.593506
denovo42	0.0676058	0.0443247	0.442047	0.0696622	0.0388704	0.427574
denovo45	0.0214071	0.527017	0.827728	0.025334	0.455236	0.846522
denovo44	-0.0238455	0.467043	0.823754	-0.0167474	0.609266	0.884883
denovo47	0.0238188	0.468585	0.823754	0.032558	0.31979	0.802545
denovo46	0.0665283	0.051834	0.456672	0.0620897	0.0701187	0.555709
denovo49	-0.0268245	0.425726	0.823754	-0.0172716	0.606594	0.884883
denovo48	-0.0240637	0.466158	0.823754	-0.0148731	0.651884	0.884883
denovo380	0.0190015	0.568863	0.827935	0.0239966	0.472396	0.846522
denovo908	-0.0239045	0.480894	0.826772	-0.0262421	0.440998	0.846522
denovo1104	0.0194631	0.5655	0.827935	0.0184394	0.587244	0.884883
denovo299	0.0206609	0.544821	0.827935	0.0287182	0.398652	0.826192
denovo293	-0.00922056	0.785977	0.917512	-0.00769927	0.821165	0.947331
denovo295	-0.00264158	0.935825	0.987623	-0.0153284	0.636452	0.884883
denovo165	-0.063322	0.0682182	0.513432	-0.070373	0.0427905	0.453263
denovo166	-0.0314751	0.346872	0.823754	-0.0294914	0.379588	0.820866
denovo161	0.00333762	0.920416	0.982234	-0.000411306	0.990198	1
denovo163	0.0621649	0.0597719	0.488422	0.0717497	0.029203	0.363133
denovo788	-0.0872004	0.00904732	0.254211	-0.0871318	0.00934186	0.267177
denovo1027	-0.0139977	0.675937	0.876536	-0.0132678	0.69297	0.904975
denovo68	0.028656	0.392001	0.823754	0.034413	0.304528	0.795827
denovo63	0.0443782	0.190326	0.761233	0.0451311	0.184227	0.788311
denovo62	-0.0563832	0.095766	0.618625	-0.0476968	0.157966	0.765735
denovo61	0.0315057	0.340158	0.823754	0.0302657	0.360794	0.820866
denovo60	0.0451748	0.174373	0.75741	0.0357286	0.280167	0.79406
denovo67	0.0243425	0.464569	0.823754	0.0234512	0.482664	0.846522
denovo66	-0.0684965	0.0454831	0.442047	-0.0584925	0.0865884	0.586306
denovo65	0.0217671	0.517021	0.827728	0.0262	0.43653	0.846522
denovo64	0.0252513	0.45053	0.823754	0.0338367	0.311653	0.795827
denovo0	-0.0794643	0.0137583	0.254211	-0.0806084	0.0127333	0.303638
denovo1	-0.0565692	0.087478	0.598979	-0.0593257	0.0738354	0.555709
denovo2	-0.0324595	0.322044	0.823754	-0.0301973	0.358052	0.820866
denovo3	-0.0449603	0.175635	0.75741	-0.0423518	0.203384	0.79406
denovo4	0.0686288	0.0411006	0.435362	0.0648809	0.0539057	0.512438
denovo5	0.0136581	0.6728	0.876536	0.011986	0.711714	0.906732
denovo6	-0.00018222	0.995686	0.998573	-4.44033e-05	0.998951	1
denovo7	-0.0449955	0.146096	0.733043	-0.0411099	0.183705	0.788311
denovo8	0.0302071	0.374251	0.823754	0.0384957	0.256702	0.79406
denovo9	0.0190213	0.522449	0.827728	0.0245842	0.455993	0.846522
denovo581	-0.0349105	0.311054	0.823754	-0.0350323	0.311104	0.795827
denovo588	-0.00577384	0.86681	0.968389	-0.001317	0.969537	1
denovo109	-0.0671215	0.0499589	0.456672	-0.0589511	0.0845037	0.586306
denovo107	-0.0261886	0.432261	0.823754	-0.0236439	0.478738	0.846522
denovo105	-0.022995	0.503949	0.827728	-0.0154304	0.653617	0.884883
denovo102	0.0121824	0.716631	0.886411	0.0257663	0.438886	0.846522
denovo100	-0.0608133	0.0740966	0.543375	-0.0552781	0.104661	0.623602
denovo18	-0.0814941	0.0159993	0.254211	-0.0825407	0.0138017	0.303638
denovo283	-0.0314428	0.353394	0.823754	-0.0224496	0.506027	0.846522
denovo125	0.00589143	0.860394	0.968389	0.0102856	0.248379	0.79406
denovo126	0.00121437	0.971425	0.995798	0.00222688	0.9478	1
denovo458	-0.0233235	0.489569	0.827728	-0.0239468	0.479395	0.846522
denovo465	-0.00190481	0.955537	0.995138	-0.00547872	1	1
denovo466	0.0362426	0.287325	0.813613	0.035358	0.300756	0.795827
denovo467	0.0392625	0.247369	0.795755	0.0325311	0.337518	0.812978
denovo469	0.0182213	0.587167	0.837096	0.0290903	0.380082	0.820866
denovo906	-0.095005	0.00486831	0.205813	-0.0916665	0.00674423	0.214317
denovo904	0.0133361	0.687531	0.876536	0.0182069	0.584223	0.884883
denovo171	0.026824	0.415925	0.823754	0.0334239	0.310478	0.795827
denovo110	-0.0137812	0.678751	0.876536	-0.00713257	0.830098	0.947331
denovo449	-0.0399485	0.225985	0.785824	-0.0414923	0.210104	0.79406
denovo443	-0.0215968	0.523269	0.827728	-0.0232341	0.495492	0.846522
denovo983	-0.0746257	0.0245453	0.319088	-0.0739105	0.0264865	0.361372
denovo667	-0.0402052	0.220035	0.785824	-0.0412948	0.209047	0.79406
denovo662	-0.0422779	0.204185	0.77687	-0.0416944	0.211827	0.79406
denovo120	-0.0502531	0.142742	0.729005	-0.0612999	0.0724148	0.555709
denovo887	-0.0253497	0.447922	0.823754	-0.023213	0.488465	0.846522
denovo704	-0.0307062	0.366052	0.823754	-0.0292625	0.390342	0.820866
denovo2561	-0.0269593	0.402045	0.823754	-0.0282986	0.380187	0.820866
denovo423	-0.0326072	0.330119	0.823754	-0.0272149	0.520937	0.846522
denovo424	0.0028979	0.93267	0.987623	0.0109036	0.750429	0.925098
denovo604	0.0187562	0.573112	0.827935	0.0240229	0.471293	0.846522
denovo90	0.00199168	0.952258	0.995138	0.00644837	0.846377	0.947331
denovo91	-0.0706672	0.0191085	0.273251	-0.070536	0.0197376	0.346835
denovo96	0.00513969	0.872793	0.971279	0.00477068	0.88232	0.963143
denovo97	0.0348826	0.280401	0.805833	0.0355741	0.272614	0.79406
denovo94	0.0380869	0.253873	0.795755	0.0444974	0.181974	0.788311
denovo95	-0.0481506	0.241904	0.795226	-0.0368623	0.271136	0.79406
denovo323	0.0555854	0.0918647	0.611007	0.0614023	0.0626947	0.527373
denovo329	-0.0299238	0.37909	0.823754	-0.0366827	0.280442	0.79406
denovo328	0.0100468	0.765324	0.908112	0.00694555	0.837048	0.947331
denovo504	-0.0121859	0.720759	0.886411	-0.010282	0.763614	0.933307
denovo808	-0.0142377	0.672917	0.876536	-0.0127972	0.705391	0.906732
denovo400	-0.0421921	0.205388	0.77687	-0.0432614	0.195589	0.79406
denovo169	0.0152803	0.651376	0.876536	0.0171649	0.612676	0.884883
denovo1271	0.0400731	0.236672	0.787073	0.0461968	0.172855	0.788311
denovo305	-0.00575189	0.859925	0.968389	0.000278001	0.993196	1
denovo307	0.0332382	0.31515	0.823754	0.0368672	0.26655	0.79406
denovo526	-0.0188016	0.577568	0.830072	-0.0121036	0.719978	0.906732
denovo522	-0.0748338	0.0176505	0.265687	-0.0738659	0.0195018	0.346835
denovo529	-0.0468001	0.168173	0.751524	-0.0384637	0.256599	0.79406
denovo205	-0.0189067	0.570971	0.827935	-0.0239756	0.473451	0.846522
denovo207	0.0594643	0.080192	0.573373	0.0593737	0.0824456	0.586306
denovo200	0.0117626	0.72675	0.886411	0.0151637	0.653256	0.884883
denovo202	-0.0682906	0.0348399	0.415176	-0.0610091	0.0585094	0.512438
denovo198	0.03057	0.367754	0.823754	0.0333566	0.327111	0.806497
denovo190	0.0287045	0.402921	0.823754	0.0227532	0.504585	0.846522
denovo363	0.0214812	0.526545	0.827728	0.0240761	0.479201	0.846522
denovo361	0.0233908	0.498078	0.827728	0.0148289	0.667338	0.887715
denovo450	0.0317336	0.228054	0.785824	0.0360562	0.292516	0.795827
denovo225	-0.0364026	0.271151	0.805833	-0.0359107	0.27942	0.79406
denovo194	-0.0033344	0.918663	0.982234	-3.41852e-05	0.999166	1
denovo195	-0.053468	0.112137	0.668148	-0.0479117	0.154906	0.763849
denovo196	0.0329492	0.335032	0.823754	0.0278581	0.415983	0.842888
denovo197	-0.00318227	0.925186	0.983655	0.00861213	0.797929	0.947331
denovo290	0.0169385	0.614149	0.865255	0.0155128	0.645122	0.884883
denovo1230	-0.0693335	0.0381102	0.432064	-0.0652883	0.0511519	0.504463
denovo346	0.0460741	0.177435	0.75741	0.0524744	0.124494	0.684716
denovo348	-0.0317677	0.344518	0.823754	-0.0223439	0.504208	0.846522
denovo561	0.0637342	0.057347	0.482389	0.06347	0.0591275	0.512438
denovo560	0.0270527	0.423653	0.823754	0.0186215	0.581173	0.884883
denovo564	-0.0228288	0.50358	0.827728	-0.0252031	0.461608	0.846522
denovo1174	0.00938808	0.782616	0.917512	0.0123539	0.718553	0.906732
denovo248	0.0256269	0.43785	0.823754	0.0288215	0.383368	0.820866
denovo242	-0.00347309	0.917037	0.982234	-0.00051587	0.987683	1
denovo246	0.0666551	0.0463685	0.442047	0.0732031	0.0287053	0.363133
denovo111	0.0380015	0.24871	0.795755	0.0375346	0.255924	0.79406
denovo113	6.02755e-05	0.998573	0.998573	0.00589462	0.861339	0.951103
denovo116	-0.00148698	0.964729	0.995798	0.00165142	0.960942	1
denovo117	-0.0909028	0.00803591	0.254211	-0.0967371	0.00484837	0.198091
denovo12	-0.00440259	0.894079	0.982021	0.00371723	0.910316	0.983787
denovo13	0.00954312	0.764704	0.908112	0.00646811	0.839622	0.947331
denovo10	-0.000715445	0.98344	0.998525	0.000613832	0.985741	1
denovo11	0.0201729	0.539593	0.827935	0.021769	0.509102	0.846522
denovo16	-0.037964	0.258759	0.795755	-0.037034	0.272018	0.79406
denovo17	0.00376724	0.909361	0.982021	0.0046845	0.88775	0.965386
denovo14	0.0401235	0.235567	0.787073	0.0386281	0.254861	0.79406
denovo15	-0.10324	0.00196721	0.112524	-0.10423	0.00184065	0.105285
denovo1157	-0.0833689	0.0148779	0.254211	-0.0853802	0.0128923	0.303638
denovo1155	-0.00739649	0.827627	0.944999	-0.00937788	0.783022	0.944913
denovo1193	-0.0217783	0.5136	0.827728	-0.0244285	0.464745	0.846522
denovo159	0.00579528	0.866633	0.968389	0.00621417	0.85746	0.951103
denovo155	0.0204879	0.543278	0.827935	0.0307015	0.360819	0.820866
denovo153	0.0848314	0.0122513	0.254211	0.0766458	0.0234002	0.352235
denovo118	0.0313101	0.353964	0.823754	0.0376401	0.265102	0.79406
denovo482	-0.0325818	0.314581	0.823754	-0.0275273	0.395072	0.824749
denovo487	0.0432941	0.198803	0.77687	0.0401444	0.234615	0.79406
denovo1014	-0.0823291	0.0145584	0.254211	-0.0746197	0.0265343	0.361372
denovo1012	0.0256019	0.452688	0.823754	0.0279584	0.413547	0.842888
denovo34	0.0109059	0.745214	0.89551	0.0118291	0.725364	0.906732
denovo35	0.0594735	0.0669536	0.513432	0.0551231	0.090201	0.586306
denovo36	-0.0231391	0.482765	0.826772	-0.015081	0.646606	0.884883
denovo37	-0.0278638	0.414257	0.823754	-0.0234018	0.493901	0.846522
denovo30	0.00893661	0.794987	0.920511	0.0101763	0.768005	0.933343
denovo31	0.0220749	0.51122	0.827728	0.0173709	0.605842	0.884883
denovo32	0.0279505	0.402001	0.823754	0.02916	0.383142	0.820866
denovo33	0.0192971	0.573186	0.827935	0.0293485	0.38954	0.820866
denovo38	-0.020709	0.530314	0.827728	-0.0134375	0.683405	0.90224
denovo39	-0.00586168	0.864737	0.968389	-0.00360508	0.916727	0.983787
denovo456	0.0178939	0.601617	0.851794	0.0212062	0.749637	0.925098
denovo387	-0.00385357	0.909743	0.982021	0.00160086	0.962479	1
denovo381	0.00395222	0.908172	0.982021	0.0161916	0.633756	0.884883
denovo383	-0.0448151	0.184917	0.761233	-0.0396749	0.241114	0.79406
denovo388	0.00141062	0.966752	0.995798	0.00058622	0.98622	1
denovo1130	0.00989418	0.768403	0.908112	0.0119171	0.723774	0.906732
denovo1315	-0.0190338	0.573134	0.827935	-0.0129134	0.702469	0.906732
denovo1050	-0.0254257	0.452269	0.823754	-0.0204007	0.546479	0.878051
denovo1055	0.015261	0.654659	0.876536	0.0185044	0.588381	0.884883
denovo288	0.0123345	0.715535	0.886411	0.00774814	0.819132	0.947331
denovo284	0.036525	0.277901	0.805833	0.0443681	0.187132	0.788311
denovo286	0.0475808	0.161694	0.749359	0.0495917	0.145945	0.758421
denovo1613	-0.0373034	0.274981	0.805833	-0.0356664	0.298222	0.795827
denovo1031	0.0248921	0.457851	0.823754	0.025293	0.452131	0.846522
denovo131	-0.000387738	0.990764	0.998573	0.00343742	0.91843	0.983787
denovo58	0.0316453	0.332863	0.823754	0.0338412	0.301787	0.795827
denovo59	0.0297968	0.364491	0.823754	0.0370072	0.260244	0.79406
denovo56	0.046314	0.161394	0.749359	0.0542146	0.100069	0.608932
denovo57	-0.0429608	0.188934	0.761233	-0.0377022	0.248543	0.79406
denovo54	0.0611181	0.0646265	0.513422	0.0660527	0.0458358	0.46818
denovo55	0.069015	0.0392786	0.432064	0.058226	0.0794334	0.582511
denovo52	0.00120211	0.970946	0.995798	0.00702744	0.831452	0.947331
denovo53	0.0154448	0.632916	0.876536	0.0207729	0.520686	0.846522
denovo50	-0.0145685	0.66566	0.876536	-0.0107871	0.749444	0.925098
denovo51	0.013233	0.695118	0.879662	0.0177983	0.598917	0.884883
denovo819	-0.0262546	0.419337	0.823754	-0.0305716	0.348074	0.820866
denovo813	-0.0245728	0.471045	0.823754	-0.0223491	0.513304	0.846522
denovo593	-0.0554668	0.10834	0.659263	-0.0540953	0.118498	0.677811
denovo101	0.00460083	0.893663	0.982021	0.00812572	0.81398	0.947331
denovo79	0.0843359	0.0106537	0.254211	0.0896976	0.00665403	0.214317
denovo70	-0.0495916	0.135878	0.706566	-0.0436643	0.189117	0.788311
denovo71	-0.025872	0.43077	0.823754	-0.0198295	0.545692	0.878051
denovo72	-0.0230299	0.486801	0.827728	-0.0133889	0.684566	0.90224
denovo73	-0.0239047	0.472362	0.823754	-0.0168639	0.612274	0.884883
denovo75	0.0268528	0.433854	0.823754	0.0307644	0.370363	0.820866
denovo1710	-0.0962067	0.00503738	0.205813	-0.0977087	0.00451586	0.198091
denovo138	-0.111503	0.000858212	0.112524	-0.11117	0.000903473	0.105285
denovo133	0.0345359	0.301268	0.823754	0.0331286	0.322702	0.802545
denovo135	-0.0128381	0.705721	0.886411	-0.00579162	0.864639	0.951103
denovo1290	0.0169007	0.619522	0.868545	0.0163795	0.63159	0.884883
denovo753	0.0273778	0.417152	0.823754	0.0217113	0.519928	0.846522
denovo759	-0.0461278	0.165069	0.749359	-0.0483102	0.14729	0.758421
denovo473	-0.0135582	0.68744	0.876536	-0.00512193	0.878892	0.963077
denovo479	0.0113506	0.739197	0.892027	0.011984	0.72602	0.906732
denovo994	-0.0117864	0.728431	0.886411	-0.0130927	0.700651	0.906732
denovo998	-0.0464996	0.163183	0.749359	-0.044595	0.182468	0.788311
denovo658	0.0112286	0.731444	0.886411	0.00573115	0.860714	0.951103
denovo875	-0.0149679	0.657164	0.876536	-0.0227412	0.499755	0.846522
denovo250	-0.0511999	0.128777	0.706566	-0.0544531	0.10709	0.625057
denovo459	-0.0270598	0.423233	0.823754	-0.0224052	0.507846	0.846522
denovo454	0.00419624	0.899768	0.982021	0.00830363	0.803685	0.947331
denovo136	0.0293255	0.38597	0.823754	0.0358844	0.288788	0.794168
denovo137	-0.00494107	0.882672	0.978466	-0.00198216	0.952932	1
denovo19	-0.0646586	0.0526929	0.456672	-0.0636521	0.0570205	0.512438
denovo84	-0.0744033	0.0273753	0.340406	-0.0727246	0.0312701	0.371472
denovo87	0.0365021	0.277683	0.805833	0.0375823	0.265356	0.79406
denovo86	-0.0204234	0.548037	0.827935	-0.0193358	0.570739	0.884883
denovo81	-0.00387535	0.909914	0.982021	0.00370395	0.913813	0.983787
denovo82	-0.0841394	0.0114858	0.254211	-0.0762364	0.0218288	0.346835
denovo89	0.00809602	0.803204	0.926276	0.0140981	0.664969	0.887715
denovo88	0.0509597	0.117547	0.67237	0.0430273	0.185081	0.788311
denovo336	-0.0564503	0.0973361	0.618625	-0.0442752	0.18892	0.788311
denovo330	-0.0160228	0.626676	0.87429	-0.0161545	0.624993	0.884883
denovo331	0.0367068	0.28176	0.805833	0.0488368	0.148502	0.758421
denovo333	-0.0345406	0.29647	0.823754	-0.0304152	0.358772	0.820866
denovo338	-0.0470531	0.161014	0.749359	-0.039387	0.239818	0.79406
denovo512	0.0104219	0.760939	0.908112	-0.000122048	0.997147	1
denovo513	0.0407046	0.218516	0.785824	0.0383718	0.247956	0.79406
denovo1281	-0.000661945	0.984559	0.998525	0.00305602	0.928962	0.991355
denovo433	-0.0275652	0.418288	0.823754	-0.0236987	0.486993	0.846522
denovo430	-0.0257506	0.446698	0.823754	-0.01743	0.605599	0.884883
denovo438	-0.0318132	0.345457	0.823754	-0.0195942	0.557672	0.884883
denovo618	0.0277925	0.416385	0.823754	0.0263646	0.442403	0.846522
denovo313	-0.042099	0.209157	0.77687	-0.0319049	0.339399	0.812978
denovo403	0.0371368	0.279754	0.805833	0.0406388	0.238018	0.79406
Unassigned.Other	-0.0531072	0.10941	0.437639	-0.0469392	0.157563	0.55951
k__Bacteria.p__Actinobacteria	0.0445455	0.190054	0.506812	0.0427769	0.209816	0.55951
k__Bacteria.p__Bacteroidetes	-0.0714647	0.0322011	0.257608	-0.0717795	0.0319375	0.2555
k__Bacteria.p__Cyanobacteria	-0.00142241	0.966293	0.966293	0.0042616	0.899361	0.900384
k__Bacteria.p__Firmicutes	0.00203391	0.949458	0.966293	0.0040245	0.900384	0.900384
k__Bacteria.p__Proteobacteria	0.016211	0.626981	0.966293	0.0158479	0.635992	0.847989
k__Bacteria.p__Tenericutes	0.0101469	0.758854	0.966293	0.0179401	0.586002	0.847989
k__Bacteria.p__Verrucomicrobia	-0.0344967	0.295928	0.591856	-0.0327366	0.322429	0.644857

## Sheet: MMSE Recall
Microbiome Trait	Beta	p	fdr-p	Beta_with_Frailty	p_with_Frailty	fdr_with_Frailty
shannon	-0.0161468	0.549016	0.549016	-0.0146844	0.583647	0.583647
chao1	-0.0215893	0.221745	0.321786	-0.0213388	0.22718	0.357449
PD_whole_tree	-0.0215739	0.241339	0.321786	-0.0202627	0.268087	0.357449
observed_otus	-0.0220066	0.193472	0.321786	-0.0209681	0.213539	0.357449
Unassigned.Other.Other	-0.014993	0.573415	0.993931	-0.0136397	0.607451	0.985375
k__Bacteria.p__Actinobacteria.c__Actinobacteria	0.0218597	0.412997	0.993931	0.0215384	0.419864	0.985375
k__Bacteria.p__Actinobacteria.c__Coriobacteriia	0.0281719	0.290902	0.975373	0.028259	0.289512	0.985375
k__Bacteria.p__Bacteroidetes.c__Bacteroidia	-0.00124899	0.961861	0.993931	-0.000478714	0.985375	0.985375
k__Bacteria.p__Firmicutes.c__Bacilli	0.051369	0.0518157	0.570176	0.0495221	0.0583089	0.650076
k__Bacteria.p__Firmicutes.c__Clostridia	0.00313164	0.906096	0.993931	0.00419704	0.874236	0.985375
k__Bacteria.p__Firmicutes.c__Erysipelotrichi	-0.000202442	0.993931	0.993931	-0.00145097	0.956454	0.985375
k__Bacteria.p__Proteobacteria.c__Alphaproteobacteria	-0.0459081	0.0877194	0.570176	-0.0436989	0.100012	0.650076
k__Bacteria.p__Proteobacteria.c__Betaproteobacteria	0.00196141	0.940078	0.993931	0.00416547	0.872501	0.985375
k__Bacteria.p__Proteobacteria.c__Deltaproteobacteria	-0.00627738	0.814368	0.993931	-0.00513725	0.846965	0.985375
k__Bacteria.p__Proteobacteria.c__Gammaproteobacteria	-0.0149114	0.573965	0.993931	-0.0160172	0.54493	0.985375
k__Bacteria.p__Tenericutes.c__Mollicutes	-0.0277306	0.300115	0.975373	-0.0261131	0.32559	0.985375
k__Bacteria.p__Verrucomicrobia.c__Verrucomicrobiae	-0.00827161	0.758197	0.993931	-0.00801303	0.765556	0.985375
Unassigned.Other.Other.Other.Other	-0.0142495	0.592504	0.9739	-0.0128985	0.627034	0.98534
k__Bacteria.p__Actinobacteria.c__Actinobacteria.o__Actinomycetales.f__Actinomycetaceae	0.017834	0.502613	0.9739	0.0155955	0.555849	0.965423
k__Bacteria.p__Actinobacteria.c__Actinobacteria.o__Bifidobacteriales.f__Bifidobacteriaceae	0.0212404	0.427725	0.9739	0.0211131	0.430534	0.965423
k__Bacteria.p__Actinobacteria.c__Coriobacteriia.o__Coriobacteriales.f__Coriobacteriaceae	0.0290789	0.275667	0.9739	0.0291889	0.273952	0.965423
k__Bacteria.p__Bacteroidetes.c__Bacteroidia.o__Bacteroidales.f__Bacteroidaceae	-0.0128384	0.619754	0.9739	-0.0133269	0.606392	0.98534
k__Bacteria.p__Bacteroidetes.c__Bacteroidia.o__Bacteroidales.f__Porphyromonadaceae	0.0180342	0.501865	0.9739	0.0191555	0.475412	0.965423
k__Bacteria.p__Bacteroidetes.c__Bacteroidia.o__Bacteroidales.f__Prevotellaceae	-0.00224402	0.93258	0.997237	-0.000433395	0.986911	0.986911
k__Bacteria.p__Bacteroidetes.c__Bacteroidia.o__Bacteroidales.f__Rikenellaceae	-0.0106426	0.691325	0.997237	-0.00941043	0.724791	0.986911
k__Bacteria.p__Bacteroidetes.c__Bacteroidia.o__Bacteroidales.f__.Barnesiellaceae.	0.00197052	0.941816	0.997237	0.00369739	0.890494	0.986911
k__Bacteria.p__Bacteroidetes.c__Bacteroidia.o__Bacteroidales.f__.Odoribacteraceae.	0.0216361	0.415629	0.9739	0.0235344	0.37305	0.965423
k__Bacteria.p__Bacteroidetes.c__Bacteroidia.o__Bacteroidales.f__.Paraprevotellaceae.	-0.00426015	0.874008	0.997237	-0.00315018	0.906511	0.986911
k__Bacteria.p__Firmicutes.c__Bacilli.o__Lactobacillales.f__Lactobacillaceae	0.0274171	0.300419	0.9739	0.025076	0.339681	0.965423
k__Bacteria.p__Firmicutes.c__Bacilli.o__Lactobacillales.f__Streptococcaceae	0.0390043	0.140891	0.929883	0.0374095	0.154061	0.965423
k__Bacteria.p__Firmicutes.c__Bacilli.o__Turicibacterales.f__Turicibacteraceae	0.00373063	0.887266	0.997237	0.0040961	0.876283	0.986911
k__Bacteria.p__Firmicutes.c__Clostridia.o__Clostridiales.Other	0.0277691	0.301823	0.9739	0.0286459	0.286272	0.965423
k__Bacteria.p__Firmicutes.c__Clostridia.o__Clostridiales.f__	-0.0183396	0.492639	0.9739	-0.0165153	0.535371	0.965423
k__Bacteria.p__Firmicutes.c__Clostridia.o__Clostridiales.f__Christensenellaceae	9.25509e-05	0.997237	0.997237	0.00113194	0.966119	0.986911
k__Bacteria.p__Firmicutes.c__Clostridia.o__Clostridiales.f__Clostridiaceae	0.065073	0.0128815	0.356706	0.0654339	0.0123778	0.313179
k__Bacteria.p__Firmicutes.c__Clostridia.o__Clostridiales.f__Dehalobacteriaceae	0.00908611	0.734401	0.997237	0.0105483	0.692464	0.986911
k__Bacteria.p__Firmicutes.c__Clostridia.o__Clostridiales.f__Lachnospiraceae	0.0240219	0.367151	0.9739	0.0229886	0.387648	0.965423
k__Bacteria.p__Firmicutes.c__Clostridia.o__Clostridiales.f__Peptococcaceae	0.0145494	0.586494	0.9739	0.0159364	0.549314	0.965423
k__Bacteria.p__Firmicutes.c__Clostridia.o__Clostridiales.f__Ruminococcaceae	-0.0232883	0.383915	0.9739	-0.0224603	0.400248	0.965423
k__Bacteria.p__Firmicutes.c__Clostridia.o__Clostridiales.f__Veillonellaceae	-0.0492452	0.0579688	0.637657	-0.0489791	0.0593624	0.652986
k__Bacteria.p__Firmicutes.c__Clostridia.o__Clostridiales.f__.Mogibacteriaceae.	0.0166799	0.536173	0.9739	0.0173373	0.520116	0.965423
k__Bacteria.p__Firmicutes.c__Erysipelotrichi.o__Erysipelotrichales.f__Erysipelotrichaceae	0.00077881	0.97665	0.997237	-0.00044668	0.986587	0.986911
k__Bacteria.p__Proteobacteria.c__Alphaproteobacteria.o__RF32.f__	-0.0470756	0.080094	0.660776	-0.045117	0.089294	0.736675
k__Bacteria.p__Proteobacteria.c__Betaproteobacteria.o__Burkholderiales.f__Alcaligenaceae	0.00805087	0.761574	0.997237	0.00991994	0.707307	0.986911
k__Bacteria.p__Proteobacteria.c__Betaproteobacteria.o__Burkholderiales.f__Oxalobacteraceae	0.0339712	0.199852	0.9739	0.0356177	0.177074	0.965423
k__Bacteria.p__Proteobacteria.c__Deltaproteobacteria.o__Desulfovibrionales.f__Desulfovibrionaceae	-0.00568197	0.831308	0.997237	-0.00454369	0.864497	0.986911
k__Bacteria.p__Proteobacteria.c__Gammaproteobacteria.o__Enterobacteriales.f__Enterobacteriaceae	0.00693088	0.793231	0.997237	0.00567374	0.829748	0.986911
k__Bacteria.p__Proteobacteria.c__Gammaproteobacteria.o__Pasteurellales.f__Pasteurellaceae	-0.0624256	0.0216186	0.356706	-0.062422	0.0189805	0.313179
k__Bacteria.p__Tenericutes.c__Mollicutes.o__RF39.f__	-0.0314017	0.239402	0.9739	-0.0299075	0.259322	0.965423
k__Bacteria.p__Verrucomicrobia.c__Verrucomicrobiae.o__Verrucomicrobiales.f__Verrucomicrobiaceae	-0.00788368	0.769208	0.997237	-0.00761659	0.776839	0.986911
Unassigned.Other.Other.Other.Other.Other	-0.0141165	0.595809	0.981332	-0.0127723	0.630271	0.986446
k__Bacteria.p__Actinobacteria.c__Actinobacteria.o__Actinomycetales.f__Actinomycetaceae.g__Actinomyces	0.0335029	0.209067	0.780517	0.0314147	0.236841	0.880275
k__Bacteria.p__Actinobacteria.c__Actinobacteria.o__Bifidobacteriales.f__Bifidobacteriaceae.g__Bifidobacterium	0.021034	0.432463	0.909792	0.0209403	0.434559	0.944117
k__Bacteria.p__Actinobacteria.c__Coriobacteriia.o__Coriobacteriales.f__Coriobacteriaceae.g__	0.000758696	0.977296	0.995205	0.00201722	0.939572	0.989538
k__Bacteria.p__Actinobacteria.c__Coriobacteriia.o__Coriobacteriales.f__Coriobacteriaceae.g__Adlercreutzia	0.00756311	0.775765	0.987337	0.00778699	0.769347	0.989538
k__Bacteria.p__Actinobacteria.c__Coriobacteriia.o__Coriobacteriales.f__Coriobacteriaceae.g__Collinsella	0.00122939	0.96283	0.995205	0.00197256	0.940346	0.989538
k__Bacteria.p__Bacteroidetes.c__Bacteroidia.o__Bacteroidales.f__Bacteroidaceae.g__Bacteroides	-0.0125844	0.626976	0.987337	-0.013071	0.613603	0.986446
k__Bacteria.p__Bacteroidetes.c__Bacteroidia.o__Bacteroidales.f__Porphyromonadaceae.g__Parabacteroides	0.0179402	0.503591	0.909792	0.0191203	0.475647	0.944117
k__Bacteria.p__Bacteroidetes.c__Bacteroidia.o__Bacteroidales.f__Prevotellaceae.g__Prevotella	-0.00213906	0.935722	0.995205	-0.000334653	0.989892	0.989892
k__Bacteria.p__Bacteroidetes.c__Bacteroidia.o__Bacteroidales.f__Rikenellaceae.Other	-0.0283068	0.293616	0.826543	-0.0270117	0.315085	0.888202
k__Bacteria.p__Bacteroidetes.c__Bacteroidia.o__Bacteroidales.f__Rikenellaceae.g__	-0.010121	0.705522	0.987337	-0.00929297	0.728277	0.989538
k__Bacteria.p__Bacteroidetes.c__Bacteroidia.o__Bacteroidales.f__.Barnesiellaceae..g__	0.00203195	0.940001	0.995205	0.00371843	0.889827	0.989538
k__Bacteria.p__Bacteroidetes.c__Bacteroidia.o__Bacteroidales.f__.Odoribacteraceae..g__Butyricimonas	0.000764098	0.977433	0.995205	0.0022396	0.933691	0.989538
k__Bacteria.p__Bacteroidetes.c__Bacteroidia.o__Bacteroidales.f__.Odoribacteraceae..g__Odoribacter	0.0180226	0.496604	0.909792	0.0201613	0.444147	0.944117
k__Bacteria.p__Firmicutes.c__Bacilli.o__Lactobacillales.f__Lactobacillaceae.g__Lactobacillus	0.0268709	0.309954	0.826543	0.0245396	0.34949	0.902652
k__Bacteria.p__Firmicutes.c__Bacilli.o__Lactobacillales.f__Streptococcaceae.g__Streptococcus	0.0372039	0.16001	0.689272	0.035575	0.175156	0.700623
k__Bacteria.p__Firmicutes.c__Bacilli.o__Turicibacterales.f__Turicibacteraceae.g__Turicibacter	0.00371032	0.884	0.995205	0.00426015	0.871379	0.989538
k__Bacteria.p__Firmicutes.c__Clostridia.o__Clostridiales.Other.Other	0.0279577	0.298532	0.826543	0.0288432	0.282946	0.880275
k__Bacteria.p__Firmicutes.c__Clostridia.o__Clostridiales.f__.g__	-0.0181594	0.496647	0.909792	-0.0163384	0.539496	0.944117
k__Bacteria.p__Firmicutes.c__Clostridia.o__Clostridiales.f__Christensenellaceae.g__	-4.84667e-05	0.998554	0.998554	0.00108504	0.967527	0.989538
k__Bacteria.p__Firmicutes.c__Clostridia.o__Clostridiales.f__Clostridiaceae.Other	0.0612721	0.0216164	0.201753	0.0618133	0.0204399	0.190772
k__Bacteria.p__Firmicutes.c__Clostridia.o__Clostridiales.f__Clostridiaceae.g__	0.0685079	0.00790389	0.174705	0.0686241	0.00780217	0.167747
k__Bacteria.p__Firmicutes.c__Clostridia.o__Clostridiales.f__Clostridiaceae.g__Clostridium	0.00860425	0.749915	0.987337	0.00973773	0.717428	0.989538
k__Bacteria.p__Firmicutes.c__Clostridia.o__Clostridiales.f__Dehalobacteriaceae.g__Dehalobacterium	0.00957298	0.720826	0.987337	0.0110812	0.677817	0.989538
k__Bacteria.p__Firmicutes.c__Clostridia.o__Clostridiales.f__Lachnospiraceae.Other	-0.0270664	0.301928	0.826543	-0.0261615	0.317215	0.888202
k__Bacteria.p__Firmicutes.c__Clostridia.o__Clostridiales.f__Lachnospiraceae.g__	0.00783111	0.768925	0.987337	0.00835539	0.753942	0.989538
k__Bacteria.p__Firmicutes.c__Clostridia.o__Clostridiales.f__Lachnospiraceae.g__Anaerostipes	-0.0207307	0.438823	0.909792	-0.0197865	0.459658	0.944117
k__Bacteria.p__Firmicutes.c__Clostridia.o__Clostridiales.f__Lachnospiraceae.g__Blautia	0.00438405	0.867193	0.995205	0.0028044	0.914371	0.989538
k__Bacteria.p__Firmicutes.c__Clostridia.o__Clostridiales.f__Lachnospiraceae.g__Coprococcus	0.00130449	0.961571	0.995205	0.000955139	0.971867	0.989538
k__Bacteria.p__Firmicutes.c__Clostridia.o__Clostridiales.f__Lachnospiraceae.g__Dorea	0.0755328	0.00397447	0.174705	0.074011	0.00464074	0.167747
k__Bacteria.p__Firmicutes.c__Clostridia.o__Clostridiales.f__Lachnospiraceae.g__Lachnospira	-0.0499677	0.0604127	0.375901	-0.0478173	0.0707024	0.439926
k__Bacteria.p__Firmicutes.c__Clostridia.o__Clostridiales.f__Lachnospiraceae.g__Roseburia	-0.0170113	0.520701	0.909792	-0.0169294	0.522812	0.944117
k__Bacteria.p__Firmicutes.c__Clostridia.o__Clostridiales.f__Lachnospiraceae.g__.Ruminococcus.	0.0574593	0.0285915	0.228732	0.0554773	0.0333314	0.266651
k__Bacteria.p__Firmicutes.c__Clostridia.o__Clostridiales.f__Ruminococcaceae.Other	0.052242	0.0460134	0.322094	0.0531541	0.042122	0.294854
k__Bacteria.p__Firmicutes.c__Clostridia.o__Clostridiales.f__Ruminococcaceae.g__	-0.0186669	0.487036	0.909792	-0.0175137	0.512868	0.944117
k__Bacteria.p__Firmicutes.c__Clostridia.o__Clostridiales.f__Ruminococcaceae.g__Anaerotruncus	0.00321839	0.905944	0.995205	0.00363382	0.893889	0.989538
k__Bacteria.p__Firmicutes.c__Clostridia.o__Clostridiales.f__Ruminococcaceae.g__Faecalibacterium	-0.0702196	0.00935921	0.174705	-0.0691741	0.00898645	0.167747
k__Bacteria.p__Firmicutes.c__Clostridia.o__Clostridiales.f__Ruminococcaceae.g__Oscillospira	0.0432382	0.102869	0.523695	0.0439972	0.0963047	0.490278
k__Bacteria.p__Firmicutes.c__Clostridia.o__Clostridiales.f__Ruminococcaceae.g__Ruminococcus	0.0175526	0.519107	0.909792	0.0177486	0.514478	0.944117
k__Bacteria.p__Firmicutes.c__Clostridia.o__Clostridiales.f__Veillonellaceae.g__Dialister	-0.0638113	0.0180346	0.201753	-0.0634059	0.0187569	0.190772
k__Bacteria.p__Firmicutes.c__Clostridia.o__Clostridiales.f__Veillonellaceae.g__Phascolarctobacterium	0.00123994	0.962839	0.995205	0.00224218	0.932836	0.989538
k__Bacteria.p__Firmicutes.c__Clostridia.o__Clostridiales.f__Veillonellaceae.g__Veillonella	-0.0100335	0.704314	0.987337	-0.0107206	0.684837	0.989538
k__Bacteria.p__Firmicutes.c__Clostridia.o__Clostridiales.f__.Mogibacteriaceae..g__	0.0174699	0.515335	0.909792	0.0181836	0.498147	0.944117
k__Bacteria.p__Firmicutes.c__Erysipelotrichi.o__Erysipelotrichales.f__Erysipelotrichaceae.g__	-0.0363968	0.17234	0.689361	-0.0366571	0.169356	0.700623
k__Bacteria.p__Firmicutes.c__Erysipelotrichi.o__Erysipelotrichales.f__Erysipelotrichaceae.g__Coprobacillus	-0.0185763	0.488497	0.909792	-0.019062	0.477145	0.944117
k__Bacteria.p__Firmicutes.c__Erysipelotrichi.o__Erysipelotrichales.f__Erysipelotrichaceae.g__Holdemania	-0.0243692	0.356725	0.908027	-0.0244815	0.354613	0.902652
k__Bacteria.p__Firmicutes.c__Erysipelotrichi.o__Erysipelotrichales.f__Erysipelotrichaceae.g__.Eubacterium.	0.0300992	0.260614	0.826543	0.0290596	0.276636	0.880275
k__Bacteria.p__Firmicutes.c__Erysipelotrichi.o__Erysipelotrichales.f__Erysipelotrichaceae.g__cc_115	0.0119128	0.654299	0.987337	0.0126493	0.634144	0.986446
k__Bacteria.p__Proteobacteria.c__Alphaproteobacteria.o__RF32.f__.g__	-0.0471458	0.0796592	0.446092	-0.0451915	0.0887577	0.490278
k__Bacteria.p__Proteobacteria.c__Betaproteobacteria.o__Burkholderiales.f__Alcaligenaceae.g__Sutterella	0.00803011	0.762073	0.987337	0.00988825	0.708081	0.989538
k__Bacteria.p__Proteobacteria.c__Deltaproteobacteria.o__Desulfovibrionales.f__Desulfovibrionaceae.g__Bilophila	-0.0166574	0.536127	0.909792	-0.0155865	0.562116	0.953894
k__Bacteria.p__Proteobacteria.c__Deltaproteobacteria.o__Desulfovibrionales.f__Desulfovibrionaceae.g__Desulfovibrio	0.0392476	0.144924	0.676311	0.0402499	0.134162	0.626088
k__Bacteria.p__Proteobacteria.c__Gammaproteobacteria.o__Enterobacteriales.f__Enterobacteriaceae.g__	0.00514293	0.846208	0.995205	0.00385675	0.884103	0.989538
k__Bacteria.p__Proteobacteria.c__Gammaproteobacteria.o__Pasteurellales.f__Pasteurellaceae.g__Haemophilus	-0.0620394	0.0197398	0.201753	-0.0617048	0.0204325	0.190772
k__Bacteria.p__Tenericutes.c__Mollicutes.o__RF39.f__.g__	-0.0314091	0.239269	0.826543	-0.0299223	0.259074	0.880275
k__Bacteria.p__Verrucomicrobia.c__Verrucomicrobiae.o__Verrucomicrobiales.f__Verrucomicrobiaceae.g__Akkermansia	-0.00776416	0.772569	0.987337	-0.00749448	0.780284	0.989538
Unassigned.Other.Other.Other	-0.0152006	0.568086	0.982942	-0.0138496	0.601908	0.964063
k__Bacteria.p__Actinobacteria.c__Actinobacteria.o__Actinomycetales	0.0297939	0.263264	0.791142	0.0273529	0.301752	0.804671
k__Bacteria.p__Actinobacteria.c__Actinobacteria.o__Bifidobacteriales	0.0204658	0.444701	0.982942	0.0203304	0.447751	0.964063
k__Bacteria.p__Actinobacteria.c__Coriobacteriia.o__Coriobacteriales	0.0278372	0.296678	0.791142	0.0279229	0.295293	0.804671
k__Bacteria.p__Bacteroidetes.c__Bacteroidia.o__Bacteroidales	-0.00194284	0.940706	0.982942	-0.00117663	0.964063	0.964063
k__Bacteria.p__Firmicutes.c__Bacilli.o__Lactobacillales	0.0412706	0.117135	0.624723	0.0393998	0.129797	0.692251
k__Bacteria.p__Firmicutes.c__Bacilli.o__Turicibacterales	0.00317711	0.903911	0.982942	0.00353705	0.893067	0.964063
k__Bacteria.p__Firmicutes.c__Clostridia.o__Clostridiales	0.00217121	0.934822	0.982942	0.00322999	0.903055	0.964063
k__Bacteria.p__Firmicutes.c__Erysipelotrichi.o__Erysipelotrichales	-0.000568989	0.982942	0.982942	-0.00181957	0.945408	0.964063
k__Bacteria.p__Proteobacteria.c__Alphaproteobacteria.o__RF32	-0.0475247	0.0772273	0.617819	-0.0455612	0.0861905	0.689524
k__Bacteria.p__Proteobacteria.c__Betaproteobacteria.o__Burkholderiales	0.0035454	0.891829	0.982942	0.00583367	0.821952	0.964063
k__Bacteria.p__Proteobacteria.c__Deltaproteobacteria.o__Desulfovibrionales	-0.00649484	0.807715	0.982942	-0.00535613	0.840543	0.964063
k__Bacteria.p__Proteobacteria.c__Gammaproteobacteria.o__Enterobacteriales	0.00635533	0.81004	0.982942	0.00509261	0.846939	0.964063
k__Bacteria.p__Proteobacteria.c__Gammaproteobacteria.o__Pasteurellales	-0.0632506	0.0158705	0.253928	-0.0629149	0.0181	0.2896
k__Bacteria.p__Tenericutes.c__Mollicutes.o__RF39	-0.0320451	0.230099	0.791142	-0.0305408	0.249564	0.804671
k__Bacteria.p__Verrucomicrobia.c__Verrucomicrobiae.o__Verrucomicrobiales	-0.00840301	0.754477	0.982942	-0.00814527	0.761802	0.964063
denovo530	0.0464275	0.0525415	0.565381	0.0459688	0.0549337	0.556404
denovo410	0.00480945	0.859377	0.964199	0.00635767	0.814175	0.938927
denovo414	-0.0105147	0.690925	0.909588	-0.0104486	0.69283	0.919291
denovo417	0.0072373	0.788094	0.923749	0.00654037	0.807942	0.935512
denovo1262	-0.0149539	0.577659	0.903379	-0.0145326	0.588467	0.900323
denovo1264	0.0391475	0.144749	0.661227	0.0399779	0.1359	0.665692
denovo377	-0.0223732	0.406026	0.894518	-0.0216134	0.421901	0.900323
denovo849	0.0297441	0.264742	0.809673	0.0292038	0.273401	0.826589
denovo213	0.0173505	0.515508	0.903221	0.0171225	0.521055	0.900323
denovo217	0.0137471	0.610792	0.903379	0.0138004	0.609469	0.900323
denovo214	-0.00773483	0.774884	0.923749	-0.00800303	0.767334	0.931356
denovo218	-0.0301251	0.264147	0.809673	-0.0291854	0.278892	0.826589
denovo1737	-0.0414106	0.121937	0.622744	-0.0413915	0.122194	0.665692
denovo129	-0.0413379	0.11923	0.622744	-0.0391335	0.137187	0.665692
denovo123	0.0305681	0.251879	0.809673	0.0326504	0.217625	0.826589
denovo122	0.00760339	0.779362	0.923749	0.00874897	0.746829	0.930881
denovo353	0.00434307	0.871966	0.964199	0.00544366	0.839254	0.949542
denovo350	-0.0172264	0.517931	0.903221	-0.0161331	0.544315	0.900323
denovo351	0.0183761	0.492809	0.903221	0.0184475	0.49122	0.900323
denovo355	-0.00968737	0.721856	0.923749	-0.00773	0.774567	0.931356
denovo572	-0.071136	0.00710859	0.225895	-0.0700382	0.00783963	0.249126
denovo1341	0.00744751	0.7814	0.923749	0.00810856	0.7625	0.931356
denovo239	0.0232798	0.387681	0.894518	0.0228581	0.395998	0.900323
denovo238	0.012797	0.632744	0.903379	0.0134637	0.614801	0.900323
denovo235	0.073795	0.00616373	0.220353	0.0724117	0.00700892	0.249126
denovo237	-0.0215009	0.425365	0.894518	-0.0223664	0.406583	0.900323
denovo231	-0.00583517	0.8289	0.961922	-0.00544732	0.83998	0.949542
denovo182	0.0258209	0.339927	0.88381	0.0244475	0.364554	0.891133
denovo180	-0.00102483	0.969302	0.998184	0.000390126	0.988212	0.996539
denovo189	0.0245505	0.357144	0.894518	0.0251079	0.34596	0.89064
denovo1224	-0.0174482	0.514061	0.903221	-0.0171308	0.521744	0.900323
denovo1223	-0.0114649	0.666736	0.903379	-0.0108036	0.734666	0.922472
denovo1143	-0.0191061	0.466741	0.903221	-0.0165788	0.523441	0.900323
denovo2006	0.00648172	0.783082	0.923749	0.00707011	0.763934	0.931356
denovo252	0.0126381	0.63319	0.903379	0.0135575	0.608369	0.900323
denovo258	-0.00963122	0.720376	0.923749	-0.0090887	0.735398	0.922472
denovo27	0.0304626	0.248117	0.809673	0.0295743	0.261673	0.826589
denovo26	-0.039686	0.132715	0.643331	-0.037938	0.149109	0.687825
denovo25	0.0196674	0.45639	0.903221	0.0186542	0.479538	0.900323
denovo24	-0.0290997	0.280248	0.809673	-0.0277584	0.301713	0.826589
denovo23	0.000364312	0.989089	0.998184	0.00101617	0.969562	0.99387
denovo22	0.0206388	0.421154	0.894518	0.0206049	0.442439	0.900323
denovo21	-0.0363849	0.176337	0.741651	-0.0360288	0.180574	0.761219
denovo20	-0.013595	0.611562	0.903379	-0.0138811	0.604119	0.900323
denovo29	-0.0372093	0.166997	0.741651	-0.0357757	0.182591	0.761219
denovo28	0.0062653	0.813737	0.949913	0.00775358	0.769851	0.931356
denovo397	0.0292022	0.279227	0.809673	0.0305058	0.257903	0.826589
denovo394	-0.0155597	0.56144	0.903379	-0.0137563	0.60549	0.900323
denovo856	0.00332661	0.90103	0.978943	0.00459784	0.863267	0.960679
denovo1129	0.0561722	0.033964	0.540319	0.0566959	0.0322628	0.556404
denovo271	0.00781963	0.772234	0.923749	0.00871869	0.526277	0.900323
denovo270	-0.0657294	0.0142778	0.330091	-0.0634531	0.0171453	0.377196
denovo272	0.0421192	0.119531	0.622744	0.0417901	0.122372	0.665692
denovo277	-0.0769685	0.00419345	0.220353	-0.075133	0.00497015	0.249126
denovo276	-0.033693	0.201876	0.784222	-0.0326182	0.212475	0.826589
denovo278	0.0469533	0.0774638	0.565381	0.0447502	0.0907179	0.632813
denovo828	-0.0249306	0.350976	0.894518	-0.024603	0.357401	0.891133
denovo142	-0.00291878	0.912663	0.978943	-0.00329181	0.90154	0.967959
denovo141	0.0122484	0.647236	0.903379	0.0127114	0.634812	0.900323
denovo144	0.0201825	0.44869	0.89738	0.0201075	0.450471	0.900323
denovo493	-0.0140474	0.599592	0.903379	-0.0128546	0.630006	0.900323
denovo41	-0.0561041	0.0361898	0.540319	-0.0546779	0.0407905	0.556404
denovo40	0.00380261	0.884664	0.965701	0.00503632	0.847407	0.954167
denovo43	-0.00840948	0.757034	0.923749	-0.0071712	0.791327	0.931356
denovo42	0.0678342	0.0125227	0.32559	0.068558	0.01157	0.330902
denovo45	-0.0225785	0.398944	0.894518	-0.0215988	0.419651	0.900323
denovo44	-0.0168621	0.528523	0.903379	-0.0154476	0.561892	0.900323
denovo47	-0.0084784	0.751827	0.923749	-0.00683379	0.797026	0.932383
denovo46	-0.0053369	0.840978	0.962079	-0.00583455	0.826368	0.941599
denovo49	0.0205185	0.444803	0.89738	0.0219104	0.412442	0.900323
denovo48	0.0215023	0.424053	0.894518	0.022944	0.391582	0.900323
denovo380	0.0212508	0.431056	0.89738	0.0222372	0.409053	0.900323
denovo908	-0.00879818	0.743415	0.923749	-0.00916923	0.732992	0.922472
denovo1104	0.01784	0.504623	0.903221	0.0175391	0.511892	0.900323
denovo299	-0.00278727	0.91734	0.978953	-0.00134162	0.959941	0.99387
denovo293	0.0239751	0.367219	0.894518	0.0250185	0.334578	0.886013
denovo295	0.0252838	0.336262	0.88381	0.022283	0.391327	0.900323
denovo165	-0.000672609	0.980382	0.998184	-0.00293668	0.913942	0.968101
denovo166	-0.0543006	0.0439475	0.541742	-0.0529047	0.0490834	0.556404
denovo161	0.0440471	0.0999724	0.604897	0.0429659	0.108185	0.644603
denovo163	0.0291913	0.277363	0.809673	0.0311838	0.242815	0.826589
denovo788	-0.0146857	0.582062	0.903379	-0.0145939	0.584488	0.900323
denovo1027	0.0316072	0.239149	0.809673	0.0317784	0.236626	0.826589
denovo68	-0.0477333	0.0763343	0.565381	-0.0463311	0.0844794	0.604028
denovo63	-0.0204732	0.44657	0.89738	-0.0204491	0.447164	0.900323
denovo62	-0.088426	0.000937183	0.134017	-0.0864322	0.00111876	0.159983
denovo61	0.0321374	0.223069	0.809673	0.0318974	0.226583	0.826589
denovo60	0.0404416	0.126291	0.622744	0.0386496	0.140589	0.668087
denovo67	0.00446524	0.865608	0.964199	0.00408748	0.876886	0.961711
denovo66	0.000584997	0.982757	0.998184	0.00211194	0.937466	0.985718
denovo65	-0.00821893	0.760349	0.923749	-0.00727406	0.786894	0.931356
denovo64	0.0466719	0.0822463	0.565381	0.0483893	0.0700639	0.572522
denovo0	-0.0129542	0.629694	0.903379	-0.0123577	0.645459	0.900323
denovo1	-0.0212868	0.422933	0.894518	-0.0213519	0.4216	0.900323
denovo2	-0.00896484	0.738684	0.923749	-0.00861241	0.748611	0.930881
denovo3	-0.0118993	0.656403	0.903379	-0.010749	0.687083	0.919291
denovo4	0.0042579	0.873173	0.964199	0.00315872	0.905582	0.967959
denovo5	-0.015255	0.566864	0.903379	-0.0157729	0.553746	0.900323
denovo6	-0.0239293	0.376155	0.894518	-0.0239972	0.375017	0.900323
denovo7	-0.0727766	0.00605485	0.220353	-0.071564	0.00681125	0.249126
denovo8	0.0110848	0.669638	0.903379	0.012511	0.62929	0.900323
denovo9	-0.00158615	0.952431	0.997785	-0.000191389	0.994229	0.996539
denovo581	-0.0260537	0.334102	0.88381	-0.0257239	0.34015	0.89064
denovo588	-0.0194783	0.47146	0.903221	-0.0185446	0.492434	0.900323
denovo109	-0.0452134	0.0912061	0.59284	-0.0433781	0.103474	0.639768
denovo107	-0.0306459	0.247082	0.809673	-0.0300187	0.25676	0.826589
denovo105	0.0276788	0.307666	0.838023	0.0287594	0.288155	0.826589
denovo102	-0.0306931	0.254139	0.809673	-0.0288018	0.278129	0.826589
denovo100	-0.00827464	0.75816	0.923749	-0.00721277	0.788169	0.931356
denovo18	-0.0124936	0.640075	0.903379	-0.0125886	0.637604	0.900323
denovo283	-0.0314977	0.23978	0.809673	-0.0294374	0.269625	0.826589
denovo125	-0.0282353	0.257584	0.809673	-0.0281696	0.291472	0.826589
denovo126	0.0392959	0.144234	0.661227	0.0402743	0.133864	0.665692
denovo458	0.00428771	0.872618	0.964199	0.00420397	0.875097	0.961711
denovo465	0.0131949	0.627241	0.903379	0.0126687	0.641072	0.900323
denovo466	0.0030803	0.907981	0.978943	0.00385991	0.884742	0.965787
denovo467	0.0345942	0.197409	0.784153	0.032361	0.225995	0.826589
denovo469	-0.051001	0.0572211	0.565381	-0.0497654	0.0601669	0.572522
denovo906	-0.0296892	0.26955	0.809673	-0.0286394	0.286361	0.826589
denovo904	0.0144822	0.592423	0.903379	0.0154852	0.566499	0.900323
denovo171	-0.011128	0.675035	0.906217	-0.0099841	0.705966	0.921946
denovo110	0.0296207	0.264967	0.809673	0.0307702	0.244664	0.826589
denovo449	-0.0118899	0.652983	0.903379	-0.0120293	0.649271	0.900323
denovo443	0.0179346	0.503166	0.903221	0.0180173	0.501264	0.900323
denovo983	-0.0012366	0.963188	0.998184	-0.000822026	0.975525	0.99387
denovo667	-0.0394389	0.140815	0.661227	-0.0392807	0.142494	0.668087
denovo662	0.00561496	0.834114	0.961922	0.00656802	0.806295	0.935512
denovo120	-0.00248848	0.926713	0.983466	-0.00426479	0.874322	0.961711
denovo887	-0.0560608	0.0377845	0.540319	-0.0556145	0.039331	0.556404
denovo704	-0.0156779	0.557977	0.903379	-0.0150102	0.574713	0.900323
denovo2561	-0.00461248	0.853422	0.964199	-0.00452956	0.856066	0.960137
denovo423	-0.0285239	0.288764	0.809673	-0.028116	0.295466	0.826589
denovo424	0.0523788	0.0509458	0.565381	0.0535049	0.0454539	0.556404
denovo604	-0.0414337	0.122053	0.622744	-0.0399801	0.134557	0.665692
denovo90	-0.0681025	0.0116756	0.32559	-0.0666374	0.0132462	0.344401
denovo91	0.0182566	0.465405	0.903221	0.0194533	0.436087	0.900323
denovo96	0.0242859	0.361504	0.894518	0.0252042	0.343324	0.89064
denovo97	0.0242853	0.365191	0.894518	0.0246687	0.357663	0.891133
denovo94	0.00225859	0.931886	0.983466	0.0034097	0.897159	0.967959
denovo95	-0.042275	0.113006	0.622744	-0.0395605	0.16214	0.736064
denovo323	0.0236876	0.370656	0.894518	0.0247029	0.348782	0.89064
denovo329	0.0457869	0.0857155	0.570107	0.0442168	0.0959962	0.638486
denovo328	-0.0180608	0.4996	0.903221	-0.0188705	0.479733	0.900323
denovo504	0.0222178	0.40734	0.894518	0.0228105	0.394805	0.900323
denovo808	0.00901513	0.736163	0.923749	0.00981132	0.713614	0.922472
denovo400	0.000294673	0.991204	0.998184	-0.000115912	0.996539	0.996539
denovo169	0.00116478	0.964811	0.998184	0.00156831	0.95262	0.99387
denovo1271	0.0104846	0.696503	0.909588	0.0120001	0.654261	0.900323
denovo305	-0.00016603	0.995075	0.998566	0.00105161	0.968742	0.99387
denovo307	0.016233	0.545451	0.903379	0.0171668	0.521817	0.900323
denovo526	-0.00847438	0.753167	0.923749	-0.00719512	0.788945	0.931356
denovo522	-0.0327331	0.194552	0.784153	-0.0317034	0.208645	0.826589
denovo529	-0.00865565	0.748256	0.923749	-0.00719688	0.788777	0.931356
denovo205	0.0106949	0.691069	0.909588	0.0102428	0.703491	0.921946
denovo207	0.0147463	0.580283	0.903379	0.0152846	0.566337	0.900323
denovo200	-0.0466784	0.083028	0.565381	-0.04663	0.0833856	0.604028
denovo202	-0.0214416	0.41585	0.894518	-0.0199269	0.446832	0.900323
denovo198	0.0164014	0.543347	0.903379	0.0173391	0.519763	0.900323
denovo190	0.0206225	0.443361	0.89738	0.0192021	0.474138	0.900323
denovo363	-0.0367085	0.17323	0.741651	-0.0360173	0.181161	0.761219
denovo361	0.0207302	0.443399	0.89738	0.0189784	0.48048	0.900323
denovo450	-0.0119045	0.660169	0.903379	-0.0107314	0.691293	0.919291
denovo225	-0.0219399	0.419603	0.894518	-0.0219243	0.420019	0.900323
denovo194	0.00463594	0.86357	0.964199	0.00600101	0.823487	0.941599
denovo195	-0.0149306	0.580869	0.903379	-0.0145302	0.59097	0.900323
denovo196	0.0288239	0.281348	0.809673	0.0278327	0.301165	0.826589
denovo197	0.00722918	0.787501	0.923749	0.00901309	0.734958	0.922472
denovo290	0.0357729	0.183391	0.760143	0.0361448	0.178856	0.761219
denovo1230	-0.0423774	0.112457	0.622744	-0.0407336	0.126092	0.665692
denovo346	0.0511572	0.0577588	0.565381	0.0524532	0.0507278	0.556404
denovo348	-0.031706	0.237168	0.809673	-0.0300818	0.258361	0.826589
denovo561	-0.00739958	0.78173	0.923749	-0.00725213	0.785998	0.931356
denovo560	0.0141945	0.595865	0.903379	0.0130961	0.624023	0.900323
denovo564	0.0143553	0.596139	0.903379	0.0142118	0.599847	0.900323
denovo1174	-0.0287114	0.287734	0.809673	-0.0277623	0.303468	0.826589
denovo248	0.000695338	0.979305	0.998184	0.00118129	0.964852	0.99387
denovo242	-0.0440124	0.0991183	0.604897	-0.0432022	0.104448	0.639768
denovo246	0.0175578	0.513216	0.903221	0.0192756	0.470885	0.900323
denovo111	-0.0117802	0.659363	0.903379	-0.0115858	0.664677	0.909558
denovo113	-0.00233669	0.930815	0.983466	-0.00168964	0.949923	0.99387
denovo116	-0.0150453	0.575381	0.903379	-0.0137848	0.606697	0.900323
denovo117	0.00463125	0.86287	0.964199	0.00412645	0.877645	0.961711
denovo12	-0.0317267	0.229468	0.809673	-0.0303526	0.246888	0.826589
denovo13	-0.0277315	0.286725	0.809673	-0.0285741	0.271549	0.826589
denovo10	-0.0297925	0.266671	0.809673	-0.0290146	0.278695	0.826589
denovo11	-0.0133961	0.618198	0.903379	-0.0129507	0.629783	0.900323
denovo16	-0.0562512	0.0372943	0.540319	-0.0560132	0.0381023	0.556404
denovo17	-0.01769	0.509881	0.903221	-0.0172192	0.521103	0.900323
denovo14	-0.0492972	0.0662434	0.565381	-0.0499404	0.0626618	0.572522
denovo15	0.00818123	0.76061	0.923749	0.00831678	0.756822	0.931356
denovo1157	-0.060384	0.0229742	0.438041	-0.0603855	0.0229978	0.438492
denovo1155	-0.00908034	0.734721	0.923749	-0.00986541	0.712704	0.922472
denovo1193	-0.00928152	0.727825	0.923749	-0.00926656	0.7283	0.922472
denovo159	-0.0153683	0.568569	0.903379	-0.0151284	0.574666	0.900323
denovo155	0.0345023	0.194958	0.784153	0.0359262	0.173479	0.761219
denovo153	0.0295473	0.267241	0.809673	0.0282182	0.288228	0.826589
denovo118	-0.0138979	0.606091	0.903379	-0.0130835	0.626823	0.900323
denovo482	0.0134357	0.610924	0.903379	0.01507	0.567195	0.900323
denovo487	0.0122437	0.646671	0.903379	0.0119419	0.65478	0.900323
denovo1014	-0.0202179	0.44572	0.89738	-0.0190068	0.472042	0.900323
denovo1012	0.0176015	0.512154	0.903221	0.0183907	0.493238	0.900323
denovo34	0.0503497	0.0602162	0.565381	0.051071	0.0564186	0.556404
denovo35	0.0188273	0.481785	0.903221	0.0175931	0.510304	0.900323
denovo36	-0.0255669	0.338547	0.88381	-0.023438	0.3781	0.900323
denovo37	0.0122389	0.64757	0.903379	0.0133126	0.617992	0.900323
denovo30	0.017545	0.517031	0.903221	0.0176331	0.514953	0.900323
denovo31	0.0369769	0.172825	0.741651	0.0360316	0.183651	0.761219
denovo32	0.0457649	0.0768514	0.565381	0.0459663	0.0754792	0.59964
denovo33	-0.0236007	0.382931	0.894518	-0.0216837	0.419606	0.900323
denovo38	-0.0483407	0.0731997	0.565381	-0.0466393	0.0828552	0.604028
denovo39	-0.0614504	0.0209835	0.428663	-0.0610474	0.0218487	0.438492
denovo456	0.0437979	0.10399	0.606961	0.0437674	0.104287	0.639768
denovo387	0.0311125	0.247803	0.809673	0.0317443	0.237987	0.826589
denovo381	0.0322093	0.231621	0.809673	0.034753	0.193224	0.778339
denovo383	-0.0775246	0.00368918	0.220353	-0.0760724	0.00422882	0.249126
denovo388	0.0116939	0.66094	0.903379	0.0119287	0.654567	0.900323
denovo1130	-0.0474596	0.0765751	0.565381	-0.0472028	0.0781899	0.604028
denovo1315	-0.0121705	0.652947	0.903379	-0.0111091	0.680495	0.918026
denovo1050	-0.056779	0.0356436	0.540319	-0.0561926	0.0374789	0.556404
denovo1055	-0.0742358	0.00562549	0.220353	-0.0736804	0.00598228	0.249126
denovo288	0.0268094	0.380978	0.894518	0.0259441	0.288134	0.826589
denovo284	0.0224801	0.405355	0.894518	0.0246123	0.359404	0.891133
denovo286	0.0390171	0.145655	0.661227	0.0397926	0.137328	0.665692
denovo1613	-0.0214033	0.42153	0.894518	-0.0204189	0.442933	0.900323
denovo1031	0.00441816	0.869227	0.964199	0.00468788	0.861337	0.960679
denovo131	-0.000817877	0.975407	0.998184	0.000221777	0.993307	0.996539
denovo58	-0.00386651	0.88425	0.965701	-0.00308195	0.907538	0.967959
denovo59	0.00562179	0.833801	0.961922	0.00679459	0.798719	0.932383
denovo56	-0.0434065	0.101521	0.604897	-0.041397	0.115962	0.665692
denovo57	-0.0429575	0.114052	0.622744	-0.0404132	0.133527	0.665692
denovo54	0.0254568	0.324366	0.875177	0.0261543	0.310656	0.838186
denovo55	0.0465723	0.0791198	0.565381	0.0441792	0.0933574	0.635719
denovo52	0.0174646	0.512593	0.903221	0.0187998	0.478734	0.900323
denovo53	0.0111666	0.66954	0.903379	0.0121098	0.642605	0.900323
denovo50	-0.000370126	0.989104	0.998184	0.00117229	0.965329	0.99387
denovo51	0.0231965	0.389066	0.894518	0.024415	0.363758	0.891133
denovo819	-0.00145763	1	1	-0.0021545	0.93554	0.985718
denovo813	-0.0276905	0.303164	0.834708	-0.0262823	0.327677	0.875846
denovo593	-0.0216585	0.420856	0.894518	-0.0215619	0.422992	0.900323
denovo101	-0.00398639	0.881852	0.965701	-0.00341182	0.898672	0.967959
denovo79	-0.0120056	0.653633	0.903379	-0.0112448	0.673134	0.9124
denovo70	-0.0293904	0.268512	0.809673	-0.0279096	0.29186	0.826589
denovo71	-0.0168138	0.531817	0.903379	-0.0155871	0.561399	0.900323
denovo72	-0.0812609	0.00254022	0.220353	-0.0782235	0.00333	0.249126
denovo73	-0.0341487	0.202911	0.784222	-0.0322433	0.227998	0.826589
denovo75	-0.0447778	0.094404	0.59999	-0.0432667	0.105137	0.639768
denovo1710	-0.0490348	0.0686851	0.565381	-0.0490429	0.0687153	0.572522
denovo138	-0.0189362	0.477031	0.903221	-0.0187573	0.481269	0.900323
denovo133	-0.00536254	0.838972	0.962079	-0.00600668	0.819804	0.941599
denovo135	0.0124531	0.642428	0.903379	0.0136046	0.610615	0.900323
denovo1290	-0.018073	0.501014	0.903221	-0.0179871	0.50313	0.900323
denovo753	0.0924382	0.000617228	0.134017	0.0912437	0.000659439	0.159983
denovo759	-0.0531968	0.0439705	0.541742	-0.0527776	0.0456597	0.556404
denovo473	-0.0240673	0.371163	0.894518	-0.0225539	0.39873	0.900323
denovo479	0.00323121	0.904067	0.978943	0.00357351	0.893954	0.967959
denovo994	0.0279705	0.30353	0.834708	0.0284437	0.295398	0.826589
denovo998	-0.0394209	0.125921	0.622744	-0.0384308	0.135469	0.665692
denovo658	-0.00950207	0.719416	0.923749	-0.00953866	0.718447	0.922472
denovo875	0.0139734	0.601981	0.903379	0.0122016	0.647899	0.900323
denovo250	0.0146221	0.590957	0.903379	0.0148113	0.58617	0.900323
denovo459	-0.0111073	0.680119	0.906217	-0.0101722	0.705312	0.921946
denovo454	-0.0539313	0.0440032	0.541742	-0.0531211	0.0471142	0.556404
denovo136	-0.00943787	0.723722	0.923749	-0.00809716	0.76102	0.931356
denovo137	-0.049315	0.0666974	0.565381	-0.0487275	0.0699118	0.572522
denovo19	-0.0653723	0.0150041	0.330091	-0.0642432	0.0165832	0.377196
denovo84	-0.0541915	0.0454609	0.541742	-0.0536201	0.0474389	0.556404
denovo87	-0.000366776	0.98901	0.998184	0.000257219	0.992287	0.996539
denovo86	0.00289531	0.913908	0.978943	0.00301352	0.910423	0.967959
denovo81	0.0135739	0.616319	0.903379	0.0147102	0.585967	0.900323
denovo82	0.0153315	0.564729	0.903379	0.0175684	0.50635	0.900323
denovo89	-0.0135281	0.610674	0.903379	-0.0120963	0.648058	0.900323
denovo88	0.0365923	0.175293	0.741651	0.0349562	0.192609	0.778339
denovo336	-0.0223675	0.404537	0.894518	-0.0195182	0.460882	0.900323
denovo330	-0.0305355	0.248624	0.809673	-0.0305466	0.248544	0.826589
denovo331	0.0492511	0.067855	0.565381	0.0512775	0.0552409	0.556404
denovo333	-0.011024	0.681247	0.906217	-0.00960044	0.719763	0.922472
denovo338	0.0175902	0.509515	0.903221	0.0189996	0.472995	0.900323
denovo512	0.00732397	0.784627	0.923749	0.00555561	0.669133	0.911295
denovo513	0.0106213	0.694259	0.909588	0.0106225	0.69429	0.919291
denovo1281	-0.0218831	0.419891	0.894518	-0.021	0.438186	0.900323
denovo433	-0.00194158	0.942384	0.990889	-0.00078983	0.976495	0.99387
denovo430	-0.0496257	0.0608026	0.565381	-0.0480598	0.0681437	0.572522
denovo438	0.0141104	0.596916	0.903379	0.0159778	0.545352	0.900323
denovo618	-0.016092	0.551506	0.903379	-0.0165678	0.539684	0.900323
denovo313	-0.0298064	0.26468	0.809673	-0.0279199	0.291763	0.826589
denovo403	0.0186658	0.485769	0.903221	0.0194002	0.468236	0.900323
Unassigned.Other	-0.0148134	0.577981	0.980783	-0.0134612	0.612132	0.996388
k__Bacteria.p__Actinobacteria	0.0290006	0.273712	0.759155	0.0286601	0.279352	0.744939
k__Bacteria.p__Bacteroidetes	-0.000629353	0.980783	0.980783	0.000118269	0.996388	0.996388
k__Bacteria.p__Cyanobacteria	-0.0662121	0.0140688	0.112551	-0.0653013	0.0153151	0.122521
k__Bacteria.p__Firmicutes	0.00551399	0.835727	0.980783	0.00626243	0.813716	0.996388
k__Bacteria.p__Proteobacteria	-0.0285483	0.284683	0.759155	-0.0290469	0.27621	0.744939
k__Bacteria.p__Tenericutes	-0.0134907	0.613256	0.980783	-0.0118312	0.654782	0.996388
k__Bacteria.p__Verrucomicrobia	-0.00148307	0.956101	0.980783	-0.0012998	0.961526	0.996388

## Sheet: Verbal Fluency
Microbiome Trait	Beta	p	fdr-p	Beta_with_Frailty	p_with_Frailty	fdr_with_Frailty
shannon	-0.0711856	0.0094212	0.0376848	-0.0622664	0.022552	0.0902079
chao1	0.0151588	0.389401	0.778802	0.0164438	0.352251	0.704503
PD_whole_tree	-0.00975173	0.602647	0.80353	-0.00322318	0.862929	0.866152
observed_otus	-0.0020584	0.90402	0.90402	0.00287419	0.866152	0.866152
Unassigned.Other.Other	-0.0152116	0.572602	0.674621	-0.00898093	0.739036	0.800622
k__Bacteria.p__Actinobacteria.c__Actinobacteria	0.0134431	0.622727	0.674621	0.0119303	0.663632	0.784293
k__Bacteria.p__Actinobacteria.c__Coriobacteriia	-0.0169316	0.529229	0.674621	-0.0167855	0.534267	0.771719
k__Bacteria.p__Bacteroidetes.c__Bacteroidia	0.00281831	0.912335	0.912335	0.00519885	0.839643	0.839643
k__Bacteria.p__Firmicutes.c__Bacilli	0.0731948	0.00650948	0.0442739	0.0621553	0.0198853	0.0867916
k__Bacteria.p__Firmicutes.c__Clostridia	-0.0430559	0.10655	0.246429	-0.0394985	0.139269	0.30175
k__Bacteria.p__Firmicutes.c__Erysipelotrichi	-0.0423652	0.113736	0.246429	-0.047941	0.0739729	0.240412
k__Bacteria.p__Proteobacteria.c__Alphaproteobacteria	-0.0539993	0.0470905	0.153044	-0.0416934	0.121241	0.30175
k__Bacteria.p__Proteobacteria.c__Betaproteobacteria	-0.0373219	0.152113	0.282496	-0.0286143	0.271436	0.504096
k__Bacteria.p__Proteobacteria.c__Deltaproteobacteria	-0.0681187	0.0119814	0.0519193	-0.0631151	0.0200288	0.0867916
k__Bacteria.p__Proteobacteria.c__Gammaproteobacteria	0.0300986	0.269099	0.437287	0.0244831	0.368847	0.599376
k__Bacteria.p__Tenericutes.c__Mollicutes	-0.0742631	0.00681137	0.0442739	-0.0650166	0.0173119	0.0867916
k__Bacteria.p__Verrucomicrobia.c__Verrucomicrobiae	-0.0139179	0.6088	0.674621	-0.0129322	0.635584	0.784293
Unassigned.Other.Other.Other.Other	-0.0150955	0.575562	0.811976	-0.0088371	0.743074	0.908202
k__Bacteria.p__Actinobacteria.c__Actinobacteria.o__Actinomycetales.f__Actinomycetaceae	0.026183	0.330652	0.653203	0.0175437	0.51364	0.853665
k__Bacteria.p__Actinobacteria.c__Actinobacteria.o__Bifidobacteriales.f__Bifidobacteriaceae	0.00429586	0.875255	0.915308	0.00358165	0.896142	0.985756
k__Bacteria.p__Actinobacteria.c__Coriobacteriia.o__Coriobacteriales.f__Coriobacteriaceae	-0.0167638	0.533276	0.811976	-0.0165253	0.540578	0.853665
k__Bacteria.p__Bacteroidetes.c__Bacteroidia.o__Bacteroidales.f__Bacteroidaceae	-0.00960107	0.709294	0.868749	-0.0120842	0.639712	0.853665
k__Bacteria.p__Bacteroidetes.c__Bacteroidia.o__Bacteroidales.f__Porphyromonadaceae	-0.00300686	0.911138	0.915308	0.000707246	0.979119	0.996531
k__Bacteria.p__Bacteroidetes.c__Bacteroidia.o__Bacteroidales.f__Prevotellaceae	0.0162407	0.547818	0.811976	0.0241031	0.371986	0.767221
k__Bacteria.p__Bacteroidetes.c__Bacteroidia.o__Bacteroidales.f__Rikenellaceae	-0.00654345	0.808982	0.915308	-0.000117747	0.996531	0.996531
k__Bacteria.p__Bacteroidetes.c__Bacteroidia.o__Bacteroidales.f__.Barnesiellaceae.	-0.0207626	0.445227	0.811976	-0.0124299	0.646716	0.853665
k__Bacteria.p__Bacteroidetes.c__Bacteroidia.o__Bacteroidales.f__.Odoribacteraceae.	-0.0134849	0.615133	0.811976	-0.00446614	0.867519	0.985756
k__Bacteria.p__Bacteroidetes.c__Bacteroidia.o__Bacteroidales.f__.Paraprevotellaceae.	-0.0409804	0.131857	0.435127	-0.0363926	0.181652	0.599451
k__Bacteria.p__Firmicutes.c__Bacilli.o__Lactobacillales.f__Lactobacillaceae	0.0257181	0.336498	0.653203	0.0148289	0.576673	0.853665
k__Bacteria.p__Firmicutes.c__Bacilli.o__Lactobacillales.f__Streptococcaceae	0.0492362	0.0680006	0.338252	0.0379276	0.157734	0.578356
k__Bacteria.p__Firmicutes.c__Bacilli.o__Turicibacterales.f__Turicibacteraceae	0.0313801	0.246729	0.542804	0.0333599	0.219177	0.611124
k__Bacteria.p__Firmicutes.c__Clostridia.o__Clostridiales.Other	-0.0101141	0.710795	0.868749	-0.00642146	0.814309	0.959721
k__Bacteria.p__Firmicutes.c__Clostridia.o__Clostridiales.f__	-0.0470921	0.0820005	0.338252	-0.0405666	0.133843	0.552104
k__Bacteria.p__Firmicutes.c__Clostridia.o__Clostridiales.f__Christensenellaceae	-0.0475958	0.0811173	0.338252	-0.0417904	0.125804	0.552104
k__Bacteria.p__Firmicutes.c__Clostridia.o__Clostridiales.f__Clostridiaceae	0.0169262	0.52947	0.811976	0.0185995	0.490844	0.853665
k__Bacteria.p__Firmicutes.c__Clostridia.o__Clostridiales.f__Dehalobacteriaceae	-0.0355862	0.194186	0.492934	-0.0287544	0.293522	0.645749
k__Bacteria.p__Firmicutes.c__Clostridia.o__Clostridiales.f__Lachnospiraceae	-0.00551633	0.837475	0.915308	-0.00952702	0.723837	0.908202
k__Bacteria.p__Firmicutes.c__Clostridia.o__Clostridiales.f__Peptococcaceae	-0.0592269	0.0293581	0.278651	-0.0514741	0.057713	0.493101
k__Bacteria.p__Firmicutes.c__Clostridia.o__Clostridiales.f__Ruminococcaceae	-0.055093	0.0419708	0.278651	-0.0505009	0.0625737	0.493101
k__Bacteria.p__Firmicutes.c__Clostridia.o__Clostridiales.f__Veillonellaceae	-0.00279557	0.915308	0.915308	-0.00165964	0.949824	0.996531
k__Bacteria.p__Firmicutes.c__Clostridia.o__Clostridiales.f__.Mogibacteriaceae.	-0.0333117	0.217366	0.512362	-0.0309168	0.253854	0.642498
k__Bacteria.p__Firmicutes.c__Erysipelotrichi.o__Erysipelotrichales.f__Erysipelotrichaceae	-0.0423234	0.113936	0.417767	-0.0478017	0.0747123	0.493101
k__Bacteria.p__Proteobacteria.c__Alphaproteobacteria.o__RF32.f__	-0.0553283	0.0422199	0.278651	-0.0426029	0.113681	0.552104
k__Bacteria.p__Proteobacteria.c__Betaproteobacteria.o__Burkholderiales.f__Alcaligenaceae	-0.0370663	0.162399	0.446598	-0.0290894	0.272575	0.642498
k__Bacteria.p__Proteobacteria.c__Betaproteobacteria.o__Burkholderiales.f__Oxalobacteraceae	0.0076345	0.777127	0.915308	0.0151748	0.57304	0.853665
k__Bacteria.p__Proteobacteria.c__Deltaproteobacteria.o__Desulfovibrionales.f__Desulfovibrionaceae	-0.0678598	0.0123426	0.260309	-0.0627693	0.0207606	0.493101
k__Bacteria.p__Proteobacteria.c__Gammaproteobacteria.o__Enterobacteriales.f__Enterobacteriaceae	0.0385152	0.154585	0.446598	0.0330216	0.222227	0.611124
k__Bacteria.p__Proteobacteria.c__Gammaproteobacteria.o__Pasteurellales.f__Pasteurellaceae	0.0150714	0.579827	0.811976	0.0167903	0.455663	0.853665
k__Bacteria.p__Tenericutes.c__Mollicutes.o__RF39.f__	-0.066195	0.0157763	0.260309	-0.0574598	0.0353901	0.493101
k__Bacteria.p__Verrucomicrobia.c__Verrucomicrobiae.o__Verrucomicrobiales.f__Verrucomicrobiaceae	-0.0138892	0.609576	0.811976	-0.0128638	0.637406	0.853665
Unassigned.Other.Other.Other.Other.Other	-0.0153247	0.569663	0.82426	-0.00908484	0.73606	0.896073
k__Bacteria.p__Actinobacteria.c__Actinobacteria.o__Actinomycetales.f__Actinomycetaceae.g__Actinomyces	0.0309257	0.251997	0.52266	0.0226689	0.400219	0.747075
k__Bacteria.p__Actinobacteria.c__Actinobacteria.o__Bifidobacteriales.f__Bifidobacteriaceae.g__Bifidobacterium	0.00279356	0.883269	0.933266	0.00201739	0.942118	0.972201
k__Bacteria.p__Actinobacteria.c__Coriobacteriia.o__Coriobacteriales.f__Coriobacteriaceae.g__	-0.0241633	0.366644	0.641627	-0.0192117	0.47354	0.796317
k__Bacteria.p__Actinobacteria.c__Coriobacteriia.o__Coriobacteriales.f__Coriobacteriaceae.g__Adlercreutzia	-0.039401	0.137594	0.448015	-0.0388348	0.144782	0.63799
k__Bacteria.p__Actinobacteria.c__Coriobacteriia.o__Coriobacteriales.f__Coriobacteriaceae.g__Collinsella	-0.0159119	0.553047	0.82426	-0.0127845	0.634518	0.853872
k__Bacteria.p__Bacteroidetes.c__Bacteroidia.o__Bacteroidales.f__Bacteroidaceae.g__Bacteroides	-0.0101177	0.694611	0.843208	-0.0126232	0.625067	0.853872
k__Bacteria.p__Bacteroidetes.c__Bacteroidia.o__Bacteroidales.f__Porphyromonadaceae.g__Parabacteroides	-0.00545009	0.839408	0.903978	-0.00152726	0.954841	0.972201
k__Bacteria.p__Bacteroidetes.c__Bacteroidia.o__Bacteroidales.f__Prevotellaceae.g__Prevotella	0.0160027	0.553677	0.82426	0.0238476	0.377042	0.728082
k__Bacteria.p__Bacteroidetes.c__Bacteroidia.o__Bacteroidales.f__Rikenellaceae.Other	-0.0249224	0.360351	0.641627	-0.0191028	0.483478	0.796317
k__Bacteria.p__Bacteroidetes.c__Bacteroidia.o__Bacteroidales.f__Rikenellaceae.g__	0.0100763	0.708056	0.843208	0.0148158	0.582707	0.853872
k__Bacteria.p__Bacteroidetes.c__Bacteroidia.o__Bacteroidales.f__.Barnesiellaceae..g__	-0.0210024	0.43992	0.746532	-0.0126669	0.640404	0.853872
k__Bacteria.p__Bacteroidetes.c__Bacteroidia.o__Bacteroidales.f__.Odoribacteraceae..g__Butyricimonas	-0.0314195	0.247669	0.52266	-0.0244505	0.368257	0.728082
k__Bacteria.p__Bacteroidetes.c__Bacteroidia.o__Bacteroidales.f__.Odoribacteraceae..g__Odoribacter	0.00157005	0.953064	0.968687	0.0109925	0.679278	0.864536
k__Bacteria.p__Firmicutes.c__Bacilli.o__Lactobacillales.f__Lactobacillaceae.g__Lactobacillus	0.0263704	0.323962	0.604729	0.0153517	0.562937	0.853872
k__Bacteria.p__Firmicutes.c__Bacilli.o__Lactobacillales.f__Streptococcaceae.g__Streptococcus	0.0470785	0.0810836	0.415894	0.0358081	0.182217	0.63799
k__Bacteria.p__Firmicutes.c__Bacilli.o__Turicibacterales.f__Turicibacteraceae.g__Turicibacter	0.0310769	0.251302	0.52266	0.0330681	0.224105	0.63799
k__Bacteria.p__Firmicutes.c__Clostridia.o__Clostridiales.Other.Other	-0.0105159	0.699757	0.843208	-0.00680821	0.803285	0.939514
k__Bacteria.p__Firmicutes.c__Clostridia.o__Clostridiales.f__.g__	-0.047745	0.0776906	0.415894	-0.0412172	0.127497	0.63799
k__Bacteria.p__Firmicutes.c__Clostridia.o__Clostridiales.f__Christensenellaceae.g__	-0.0487362	0.0741967	0.415894	-0.0424317	0.120051	0.63799
k__Bacteria.p__Firmicutes.c__Clostridia.o__Clostridiales.f__Clostridiaceae.Other	0.00223071	0.934803	0.968687	0.00473132	0.862687	0.966209
k__Bacteria.p__Firmicutes.c__Clostridia.o__Clostridiales.f__Clostridiaceae.g__	0.0127705	0.631299	0.843208	0.0133438	0.617066	0.853872
k__Bacteria.p__Firmicutes.c__Clostridia.o__Clostridiales.f__Clostridiaceae.g__Clostridium	-0.0108701	0.692508	0.843208	-0.00486831	0.859422	0.966209
k__Bacteria.p__Firmicutes.c__Clostridia.o__Clostridiales.f__Dehalobacteriaceae.g__Dehalobacterium	-0.0373976	0.172274	0.482367	-0.0304906	0.265111	0.63799
k__Bacteria.p__Firmicutes.c__Clostridia.o__Clostridiales.f__Lachnospiraceae.Other	-0.0351375	0.185898	0.495728	-0.0299781	0.258097	0.63799
k__Bacteria.p__Firmicutes.c__Clostridia.o__Clostridiales.f__Lachnospiraceae.g__	-0.0330299	0.221796	0.52266	-0.0314078	0.246462	0.63799
k__Bacteria.p__Firmicutes.c__Clostridia.o__Clostridiales.f__Lachnospiraceae.g__Anaerostipes	-0.0498284	0.0618841	0.415894	-0.0467396	0.0806197	0.63799
k__Bacteria.p__Firmicutes.c__Clostridia.o__Clostridiales.f__Lachnospiraceae.g__Blautia	0.00825329	0.756063	0.846791	0.000112916	0.996603	0.996603
k__Bacteria.p__Firmicutes.c__Clostridia.o__Clostridiales.f__Lachnospiraceae.g__Coprococcus	-0.00105863	0.968687	0.968687	-0.00205577	0.939458	0.972201
k__Bacteria.p__Firmicutes.c__Clostridia.o__Clostridiales.f__Lachnospiraceae.g__Dorea	0.0384485	0.14828	0.448015	0.0319271	0.230045	0.63799
k__Bacteria.p__Firmicutes.c__Clostridia.o__Clostridiales.f__Lachnospiraceae.g__Lachnospira	-0.07265	0.00687209	0.192419	-0.0641294	0.0166021	0.327023
k__Bacteria.p__Firmicutes.c__Clostridia.o__Clostridiales.f__Lachnospiraceae.g__Roseburia	0.0149721	0.574038	0.82426	0.0154589	0.563019	0.853872
k__Bacteria.p__Firmicutes.c__Clostridia.o__Clostridiales.f__Lachnospiraceae.g__.Ruminococcus.	0.0467035	0.0816934	0.415894	0.0369063	0.16653	0.63799
k__Bacteria.p__Firmicutes.c__Clostridia.o__Clostridiales.f__Ruminococcaceae.Other	-0.00578214	0.827686	0.903978	-0.00190724	0.942893	0.972201
k__Bacteria.p__Firmicutes.c__Clostridia.o__Clostridiales.f__Ruminococcaceae.g__	-0.0398026	0.142986	0.448015	-0.0331781	0.221672	0.63799
k__Bacteria.p__Firmicutes.c__Clostridia.o__Clostridiales.f__Ruminococcaceae.g__Anaerotruncus	-0.0114107	0.674985	0.843208	-0.0101463	0.710264	0.883885
k__Bacteria.p__Firmicutes.c__Clostridia.o__Clostridiales.f__Ruminococcaceae.g__Faecalibacterium	-0.0675154	0.0112737	0.210443	-0.0632667	0.0175191	0.327023
k__Bacteria.p__Firmicutes.c__Clostridia.o__Clostridiales.f__Ruminococcaceae.g__Oscillospira	-0.0558167	0.0387565	0.389804	-0.0512225	0.0581123	0.63799
k__Bacteria.p__Firmicutes.c__Clostridia.o__Clostridiales.f__Ruminococcaceae.g__Ruminococcus	-0.0278784	0.313054	0.604518	-0.0271475	0.327486	0.705355
k__Bacteria.p__Firmicutes.c__Clostridia.o__Clostridiales.f__Veillonellaceae.g__Dialister	0.0180413	0.506773	0.82426	0.0202319	0.458023	0.796317
k__Bacteria.p__Firmicutes.c__Clostridia.o__Clostridiales.f__Veillonellaceae.g__Phascolarctobacterium	-0.0444264	0.097698	0.448015	-0.0411833	0.125669	0.63799
k__Bacteria.p__Firmicutes.c__Clostridia.o__Clostridiales.f__Veillonellaceae.g__Veillonella	0.0274763	0.31173	0.604518	0.0241706	0.374488	0.728082
k__Bacteria.p__Firmicutes.c__Clostridia.o__Clostridiales.f__.Mogibacteriaceae..g__	-0.0315868	0.24049	0.52266	-0.0288752	0.284817	0.63799
k__Bacteria.p__Firmicutes.c__Erysipelotrichi.o__Erysipelotrichales.f__Erysipelotrichaceae.g__	-0.0393391	0.147028	0.448015	-0.0406469	0.135346	0.63799
k__Bacteria.p__Firmicutes.c__Erysipelotrichi.o__Erysipelotrichales.f__Erysipelotrichaceae.g__Coprobacillus	-0.00963697	0.72275	0.843208	-0.0119213	0.661708	0.861759
k__Bacteria.p__Firmicutes.c__Erysipelotrichi.o__Erysipelotrichales.f__Erysipelotrichaceae.g__Holdemania	-0.0746336	0.00482457	0.192419	-0.0756158	0.00444272	0.248792
k__Bacteria.p__Firmicutes.c__Erysipelotrichi.o__Erysipelotrichales.f__Erysipelotrichaceae.g__.Eubacterium.	0.00858657	0.752317	0.846791	0.00344248	0.899414	0.972201
k__Bacteria.p__Firmicutes.c__Erysipelotrichi.o__Erysipelotrichales.f__Erysipelotrichaceae.g__cc_115	-0.0102376	0.7064	0.843208	-0.00671604	0.805298	0.939514
k__Bacteria.p__Proteobacteria.c__Alphaproteobacteria.o__RF32.f__.g__	-0.0554521	0.0417647	0.389804	-0.0427344	0.11258	0.63799
k__Bacteria.p__Proteobacteria.c__Betaproteobacteria.o__Burkholderiales.f__Alcaligenaceae.g__Sutterella	-0.0380604	0.151271	0.448015	-0.0300941	0.256178	0.63799
k__Bacteria.p__Proteobacteria.c__Deltaproteobacteria.o__Desulfovibrionales.f__Desulfovibrionaceae.g__Bilophila	-0.0391818	0.152005	0.448015	-0.034887	0.203057	0.63799
k__Bacteria.p__Proteobacteria.c__Deltaproteobacteria.o__Desulfovibrionales.f__Desulfovibrionaceae.g__Desulfovibrio	-0.034416	0.20819	0.52266	-0.0296093	0.27954	0.63799
k__Bacteria.p__Proteobacteria.c__Gammaproteobacteria.o__Enterobacteriales.f__Enterobacteriaceae.g__	0.042241	0.118664	0.448015	0.0366533	0.175631	0.63799
k__Bacteria.p__Proteobacteria.c__Gammaproteobacteria.o__Pasteurellales.f__Pasteurellaceae.g__Haemophilus	0.0153666	0.572863	0.82426	0.0168596	0.478158	0.796317
k__Bacteria.p__Tenericutes.c__Mollicutes.o__RF39.f__.g__	-0.066343	0.015534	0.217476	-0.0576253	0.0348478	0.487869
k__Bacteria.p__Verrucomicrobia.c__Verrucomicrobiae.o__Verrucomicrobiales.f__Verrucomicrobiaceae.g__Akkermansia	-0.0140836	0.604525	0.843208	-0.0130495	0.632506	0.853872
Unassigned.Other.Other.Other	-0.0153528	0.569025	0.693355	-0.0091302	0.734851	0.839829
k__Bacteria.p__Actinobacteria.c__Actinobacteria.o__Actinomycetales	0.0229783	0.394026	0.630441	0.0136191	0.61235	0.779498
k__Bacteria.p__Actinobacteria.c__Actinobacteria.o__Bifidobacteriales	0.00405636	0.882143	0.92527	0.00329486	0.904403	0.904403
k__Bacteria.p__Actinobacteria.c__Coriobacteriia.o__Coriobacteriales	-0.0171357	0.524266	0.693355	-0.0169963	0.529133	0.779498
k__Bacteria.p__Bacteroidetes.c__Bacteroidia.o__Bacteroidales	0.00240116	0.92527	0.92527	0.0047645	0.852882	0.904403
k__Bacteria.p__Firmicutes.c__Bacilli.o__Lactobacillales	0.059497	0.02653	0.141494	0.0470493	0.076828	0.307312
k__Bacteria.p__Firmicutes.c__Bacilli.o__Turicibacterales	0.0311963	0.250855	0.445965	0.0332422	0.220653	0.44873
k__Bacteria.p__Firmicutes.c__Clostridia.o__Clostridiales	-0.0436069	0.102177	0.298066	-0.0400928	0.133425	0.3558
k__Bacteria.p__Firmicutes.c__Erysipelotrichi.o__Erysipelotrichales	-0.0425973	0.111775	0.298066	-0.0481813	0.0725373	0.307312
k__Bacteria.p__Proteobacteria.c__Alphaproteobacteria.o__RF32	-0.0554239	0.0418469	0.167388	-0.0427145	0.112708	0.3558
k__Bacteria.p__Proteobacteria.c__Betaproteobacteria.o__Burkholderiales	-0.036149	0.165099	0.330198	-0.0270734	0.297529	0.52894
k__Bacteria.p__Proteobacteria.c__Deltaproteobacteria.o__Desulfovibrionales	-0.0681007	0.0120145	0.123645	-0.0630669	0.020136	0.277999
k__Bacteria.p__Proteobacteria.c__Gammaproteobacteria.o__Enterobacteriales	0.0383972	0.155866	0.330198	0.0328692	0.224365	0.44873
k__Bacteria.p__Proteobacteria.c__Gammaproteobacteria.o__Pasteurellales	0.0152311	0.576233	0.693355	0.0167196	0.540256	0.779498
k__Bacteria.p__Tenericutes.c__Mollicutes.o__RF39	-0.0664156	0.0154556	0.123645	-0.0576763	0.0347498	0.277999
k__Bacteria.p__Verrucomicrobia.c__Verrucomicrobiae.o__Verrucomicrobiales	-0.0140001	0.606686	0.693355	-0.013018	0.633342	0.779498
denovo530	-0.0199069	0.406095	0.734527	-0.0215752	0.36961	0.836876
denovo410	-0.0296722	0.280953	0.680953	-0.0230044	0.403314	0.836876
denovo414	0.0195715	0.463672	0.77099	0.0200264	0.454891	0.864375
denovo417	0.00887985	0.745839	0.903856	0.00577809	0.833393	0.966641
denovo1262	-0.0344558	0.198264	0.587413	-0.0329165	0.220671	0.778452
denovo1264	-0.0197186	0.470751	0.773476	-0.0154528	0.572388	0.881404
denovo377	-0.0117977	0.661835	0.851045	-0.00841156	0.755858	0.93179
denovo849	0.0461361	0.0848084	0.524231	0.0440521	0.100941	0.67645
denovo213	0.00478841	0.860985	0.943531	0.00344333	0.900092	0.982543
denovo217	0.00153288	0.955288	0.985431	0.00176278	0.948765	0.984917
denovo214	-0.00787575	0.772777	0.917072	-0.00903515	0.741308	0.93179
denovo218	-0.0168501	0.535572	0.825866	-0.0132543	0.626595	0.918124
denovo1737	0.00196841	0.941474	0.985431	0.00214969	0.936321	0.984917
denovo129	-0.0687474	0.010262	0.244577	-0.0588246	0.0271024	0.528037
denovo123	-0.0615937	0.0243064	0.300894	-0.0522636	0.0547956	0.652981
denovo122	-0.0122499	0.653353	0.851045	-0.00764065	0.779606	0.936838
denovo353	-0.071057	0.00981128	0.244577	-0.0643521	0.0191838	0.498778
denovo350	-0.00942416	0.726017	0.883578	-0.00492228	0.855105	0.966641
denovo351	-0.0159118	0.554169	0.834171	-0.0159472	0.554842	0.881404
denovo355	-0.0275873	0.315251	0.708589	-0.0172738	0.527036	0.881404
denovo572	-0.0612899	0.023339	0.300894	-0.0552804	0.0404719	0.528037
denovo1341	-0.00521449	0.845645	0.942273	-0.00273438	0.918943	0.984917
denovo239	0.0152503	0.579953	0.836233	0.0120896	0.661306	0.918124
denovo238	-0.0438228	0.109326	0.560601	-0.0404756	0.140032	0.719545
denovo235	0.0313673	0.248175	0.639442	0.0248283	0.360959	0.832534
denovo237	-0.00606064	0.823785	0.942273	-0.0100443	0.712793	0.93179
denovo231	-0.0151153	0.578668	0.836233	-0.0122851	0.652285	0.918124
denovo182	0.0471182	0.0849632	0.524231	0.0402653	0.14089	0.719545
denovo180	-0.0359291	0.188186	0.587413	-0.0263481	0.330874	0.830409
denovo189	-0.0147295	0.590285	0.844108	-0.011872	0.665048	0.918859
denovo1224	-0.034565	0.200149	0.587413	-0.0332226	0.21962	0.778452
denovo1223	-0.0213336	0.424385	0.746433	-0.0186225	0.486591	0.875252
denovo1143	-0.0649917	0.0137779	0.287961	-0.0540459	0.0387577	0.528037
denovo2006	-0.0148784	0.527048	0.823693	-0.0132762	0.573818	0.881404
denovo252	-0.0101724	0.701851	0.872737	-0.00640943	0.809703	0.956922
denovo258	-0.0318089	0.244645	0.636077	-0.029157	0.287381	0.823049
denovo27	0.00683702	0.797816	0.93817	0.00273548	0.918501	0.984917
denovo26	-0.0530283	0.0475673	0.448639	-0.0460235	0.0852413	0.67645
denovo25	0.0139766	0.5959	0.847897	0.00956829	0.717302	0.93179
denovo24	-0.0260328	0.340048	0.708589	-0.0199215	0.465433	0.864375
denovo23	-0.0519083	0.0530264	0.448639	-0.0494972	0.0659996	0.67645
denovo22	0.00201636	0.941498	0.985431	0.00180073	0.771574	0.935049
denovo21	-0.0246503	0.364734	0.708589	-0.0231699	0.395632	0.836876
denovo20	-0.0455166	0.0894638	0.526817	-0.0470838	0.0800174	0.67645
denovo29	-0.0167237	0.539502	0.825866	-0.00995948	0.714823	0.93179
denovo28	-0.0406111	0.133963	0.587413	-0.0342288	0.205203	0.778452
denovo397	-0.052994	0.0533347	0.448639	-0.0461815	0.0918966	0.67645
denovo394	-0.0103983	0.701323	0.872737	-0.00171868	0.949353	0.984917
denovo856	0.0117701	0.662111	0.851045	0.0170966	0.525962	0.881404
denovo1129	0.014153	0.60346	0.851045	0.0166037	0.543358	0.881404
denovo271	0.0156734	0.564692	0.836233	0.0205174	0.602222	0.906503
denovo270	-0.0204674	0.453415	0.769693	-0.0105949	0.696402	0.93179
denovo272	0.0177857	0.517896	0.823154	0.01609	0.559704	0.881404
denovo277	-0.0919781	0.000729948	0.0695884	-0.0839279	0.00199365	0.190061
denovo276	-0.0524152	0.0498725	0.448639	-0.0420704	0.112517	0.699565
denovo278	0.02503	0.351958	0.708589	0.01688	0.528742	0.881404
denovo828	0.00192415	0.942285	0.985431	0.00346684	0.896572	0.982451
denovo142	-0.0379844	0.159797	0.587413	-0.0402678	0.13734	0.719545
denovo141	0.0283274	0.292291	0.702481	0.030352	0.260693	0.801825
denovo144	-0.0191564	0.473281	0.773476	-0.0196952	0.462591	0.864375
denovo493	-0.024406	0.368995	0.708589	-0.018185	0.503326	0.881404
denovo41	-0.0482171	0.0761117	0.524231	-0.0426922	0.116943	0.702252
denovo40	-0.0117376	0.659583	0.851045	-0.00696267	0.794252	0.944334
denovo43	0.0107926	0.694516	0.871191	0.016935	0.537785	0.881404
denovo42	0.00183185	0.947031	0.985431	0.00505033	0.855097	0.966641
denovo45	-0.0254637	0.346525	0.708589	-0.0224953	0.406115	0.836876
denovo44	-0.0114872	0.669371	0.851045	-0.00379911	0.887627	0.98016
denovo47	-0.0319097	0.243122	0.636077	-0.0213101	0.432812	0.850774
denovo46	0.0248493	0.354095	0.708589	0.0230814	0.391003	0.836876
denovo49	-0.0486193	0.0772161	0.524231	-0.0410195	0.135253	0.719545
denovo48	-0.0259981	0.334103	0.708589	-0.0187484	0.485157	0.875252
denovo380	0.02042	0.456905	0.769693	0.0255897	0.351876	0.831707
denovo908	0.00108088	0.968203	0.985431	-0.000662745	0.980565	0.98747
denovo1104	0.03888	0.145172	0.587413	0.0377892	0.158361	0.732722
denovo299	-0.0425937	0.12033	0.560601	-0.0346567	0.205028	0.778452
denovo293	-0.0112285	0.681075	0.861891	-0.0081315	0.76654	0.935049
denovo295	0.0305322	0.253283	0.646776	0.0188487	0.476975	0.872671
denovo165	0.00407012	0.88362	0.953643	-0.00539682	0.84569	0.966641
denovo166	-0.0215155	0.425414	0.746433	-0.0150941	0.576303	0.881404
denovo161	-0.00449142	0.869525	0.945567	-0.00866378	0.751511	0.93179
denovo163	-0.0257243	0.346733	0.708589	-0.0164618	0.545846	0.881404
denovo788	-0.0436163	0.102856	0.557492	-0.0436647	0.103703	0.67645
denovo1027	0.0199761	0.45751	0.769693	0.0208261	0.440261	0.850774
denovo68	0.00203212	0.940595	0.985431	0.00890613	0.743849	0.93179
denovo63	7.97153e-05	0.997642	0.997642	0.000176083	0.994808	0.994808
denovo62	-0.0766913	0.00471006	0.178235	-0.0671724	0.0128975	0.415486
denovo61	0.0948831	0.000357231	0.0695884	0.09432	0.000404208	0.0977787
denovo60	0.0416418	0.121529	0.560601	0.0309262	0.247632	0.801825
denovo67	-0.0391156	0.138844	0.587413	-0.0408574	0.123413	0.719545
denovo66	-0.0427552	0.114346	0.560601	-0.0346365	0.198933	0.778452
denovo65	-0.0278723	0.308707	0.708589	-0.022977	0.402426	0.836876
denovo64	-0.0637954	0.0196285	0.29546	-0.0560425	0.040023	0.528037
denovo0	-0.0504813	0.0609932	0.493934	-0.048742	0.0713595	0.67645
denovo1	-0.0124268	0.641197	0.851045	-0.0130433	0.625902	0.918124
denovo2	-0.0149843	0.581855	0.836233	-0.0135823	0.618876	0.918124
denovo3	-0.0063106	0.815392	0.942273	-0.000793444	0.976606	0.986959
denovo4	0.0223991	0.409366	0.734527	0.0174611	0.520382	0.881404
denovo5	-0.00785094	0.769619	0.917072	-0.00959649	0.721248	0.93179
denovo6	-0.0349184	0.200812	0.587413	-0.0354228	0.195911	0.778452
denovo7	-0.0699169	0.00873309	0.244577	-0.0649874	0.014665	0.41942
denovo8	0.0475242	0.0725177	0.524231	0.0540241	0.0413096	0.528037
denovo9	-0.0464563	0.0902589	0.526817	-0.0392284	0.151916	0.732722
denovo581	0.0232793	0.388444	0.732043	0.0248025	0.359884	0.832534
denovo588	0.0152004	0.576636	0.836233	0.0195031	0.474779	0.872671
denovo109	-0.0033389	0.902176	0.966375	0.00498629	0.854034	0.966641
denovo107	-0.00113159	0.96626	0.985431	0.00147196	0.956245	0.984917
denovo105	-0.0232106	0.398561	0.732043	-0.018081	0.511389	0.881404
denovo102	-0.0428387	0.117915	0.560601	-0.0301598	0.265076	0.801825
denovo100	-0.0359466	0.186471	0.587413	-0.0318809	0.242065	0.801825
denovo18	-0.000909431	0.972992	0.986793	-0.00137483	0.959329	0.984917
denovo283	-0.0366454	0.177709	0.587413	-0.0282272	0.297054	0.823049
denovo125	0.0221043	0.410924	0.734527	0.0226271	0.401455	0.836876
denovo126	0.0441285	0.10148	0.557492	0.0494553	0.0669394	0.67645
denovo458	0.0277713	0.309147	0.708589	0.0272774	0.319435	0.823049
denovo465	0.0109262	0.687236	0.865856	0.00906011	0.739298	0.93179
denovo466	-0.0137199	0.610726	0.851045	-0.0101385	0.707465	0.93179
denovo467	0.0335707	0.214945	0.596838	0.0255748	0.343762	0.831707
denovo469	-0.0568428	0.0363718	0.40009	-0.0449663	0.093868	0.67645
denovo906	0.0344003	0.200403	0.587413	0.0391518	0.146061	0.726542
denovo904	0.0245758	0.36605	0.708589	0.0288709	0.288025	0.823049
denovo171	-0.0172965	0.520753	0.823154	-0.0112946	0.674762	0.927798
denovo110	-0.0797617	0.0035126	0.178235	-0.0728663	0.00757007	0.415486
denovo449	0.026736	0.310957	0.708589	0.0263898	0.319178	0.823049
denovo443	-0.0315386	0.240452	0.636077	-0.0314282	0.243682	0.801825
denovo983	-0.0365613	0.173841	0.587413	-0.0353785	0.189742	0.778452
denovo667	-0.0380815	0.157314	0.587413	-0.0376154	0.163966	0.732722
denovo662	-0.00969231	0.718257	0.87948	-0.00530489	0.843855	0.966641
denovo120	0.0354398	0.194505	0.587413	0.0274612	0.314019	0.823049
denovo887	0.0265529	0.325984	0.708589	0.0285092	0.293163	0.823049
denovo704	0.00626334	0.815988	0.942273	0.00912568	0.735379	0.93179
denovo2561	-0.027745	0.268367	0.673273	-0.0276367	0.271948	0.801825
denovo423	0.00171471	0.949288	0.985431	0.0042128	0.876189	0.971279
denovo424	-0.00751988	0.783213	0.925616	-0.00107509	0.96862	0.984917
denovo604	-0.0617462	0.0223398	0.300894	-0.0558152	0.0389023	0.528037
denovo90	-0.0331814	0.225398	0.613942	-0.0262429	0.336809	0.830409
denovo91	0.0272171	0.276142	0.679232	0.0314608	0.209496	0.778452
denovo96	-0.0617542	0.0195408	0.29546	-0.0587736	0.0266646	0.528037
denovo97	-0.00558821	0.834858	0.942273	-0.00424312	0.874645	0.971279
denovo94	-0.0184467	0.491866	0.794766	-0.0140362	0.601495	0.906503
denovo95	-0.0231553	0.394065	0.732043	-0.0120458	0.654817	0.918124
denovo323	-0.0362427	0.180115	0.587413	-0.0301024	0.265406	0.801825
denovo329	0.042656	0.113648	0.560601	0.0361669	0.179706	0.767102
denovo328	0.0277494	0.308228	0.708589	0.0230312	0.398192	0.836876
denovo504	0.0201353	0.453662	0.769693	0.02285	0.396562	0.836876
denovo808	-0.013306	0.620764	0.851045	-0.00960307	0.72173	0.93179
denovo400	0.0116719	0.667386	0.851045	0.00970693	0.72163	0.93179
denovo169	0.0306464	0.258975	0.65546	0.0329347	0.225914	0.778452
denovo1271	-0.0359988	0.182596	0.587413	-0.0297794	0.270264	0.801825
denovo305	-0.0480067	0.0793337	0.524231	-0.0428243	0.117861	0.702252
denovo307	-0.0271448	0.320738	0.708589	-0.0224076	0.412598	0.842878
denovo526	-0.0370344	0.174957	0.587413	-0.0315598	0.247642	0.801825
denovo522	-0.0228282	0.362877	0.708589	-0.0195497	0.43716	0.850774
denovo529	-0.0662492	0.0150861	0.287961	-0.05963	0.0287094	0.528037
denovo205	-0.0371606	0.169638	0.587413	-0.0393388	0.147341	0.726542
denovo207	0.0186436	0.488879	0.794428	0.0214675	0.426753	0.850774
denovo200	-0.0175156	0.520947	0.823154	-0.0173148	0.5271	0.881404
denovo202	-0.0164438	0.53999	0.825866	-0.00775111	0.771579	0.935049
denovo198	-0.0511816	0.0621735	0.493934	-0.0465194	0.0905445	0.67645
denovo190	0.00865674	0.749358	0.904288	0.00203814	0.940043	0.984917
denovo363	-0.0585595	0.032013	0.366228	-0.0555594	0.0424645	0.528037
denovo361	0.0562199	0.0392114	0.415351	0.0475578	0.0803903	0.67645
denovo450	-0.00688708	0.800396	0.93817	-0.00156364	0.954265	0.984917
denovo225	-0.0386888	0.156454	0.587413	-0.038868	0.15599	0.732722
denovo194	-0.0184882	0.495435	0.796036	-0.0120641	0.656633	0.918124
denovo195	-0.000294662	0.991409	0.997642	0.00171045	0.950322	0.984917
denovo196	0.00252988	0.925581	0.984075	-0.00151481	0.955477	0.984917
denovo197	-0.0246617	0.36916	0.708589	-0.0147635	0.588886	0.895858
denovo290	-0.0102529	0.705757	0.873795	-0.00889102	0.744171	0.93179
denovo1230	-0.0357701	0.181773	0.587413	-0.0298582	0.26488	0.801825
denovo346	-0.0223052	0.416155	0.739257	-0.0153907	0.574547	0.881404
denovo348	-0.061085	0.0247505	0.300894	-0.0511409	0.0585638	0.66997
denovo561	0.00664708	0.80502	0.939737	0.00731068	0.786704	0.941412
denovo560	0.0378221	0.158692	0.587413	0.0331219	0.217407	0.778452
denovo564	-0.0456619	0.0968654	0.55407	-0.0467594	0.0902195	0.67645
denovo1174	0.000491186	0.985696	0.996145	0.00454269	0.86865	0.970445
denovo248	0.0241579	0.368405	0.708589	0.026025	0.334213	0.830409
denovo242	-0.0151839	0.573786	0.836233	-0.00939262	0.727582	0.93179
denovo246	-0.00549635	0.840259	0.942273	0.00235291	0.931076	0.984917
denovo111	0.0161001	0.551338	0.834171	0.0169303	0.532347	0.881404
denovo113	0.00824723	0.759673	0.909064	0.0112067	0.678636	0.92866
denovo116	-0.0100896	0.709669	0.87485	-0.00370762	0.891183	0.980301
denovo117	-0.00587021	0.829348	0.942273	-0.00876312	0.748271	0.93179
denovo12	-0.0249477	0.355934	0.708589	-0.0154128	0.5667	0.881404
denovo13	-0.00360176	0.89177	0.958821	-0.00832863	0.75347	0.93179
denovo10	-0.033746	0.209137	0.588825	-0.0296027	0.27131	0.801825
denovo11	-0.047378	0.0823078	0.524231	-0.0452631	0.0978416	0.67645
denovo16	0.0201911	0.457194	0.769693	0.0217006	0.42585	0.850774
denovo17	0.013183	0.627905	0.851045	0.0157637	0.56327	0.881404
denovo14	0.037726	0.166769	0.587413	0.0350219	0.200431	0.778452
denovo15	-0.022923	0.394826	0.732043	-0.0230032	0.394798	0.836876
denovo1157	0.0119208	0.65654	0.851045	0.011997	0.655584	0.918124
denovo1155	0.0152467	0.569187	0.836233	0.0126061	0.638963	0.918124
denovo1193	-0.0227612	0.395848	0.732043	-0.0227463	0.397813	0.836876
denovo159	0.0167402	0.536807	0.825866	0.0177504	0.513946	0.881404
denovo155	-0.0470354	0.0852136	0.524231	-0.0370429	0.172994	0.749642
denovo153	0.025956	0.335057	0.708589	0.0202739	0.451759	0.864375
denovo118	0.00540125	0.842229	0.942273	0.00981507	0.717956	0.93179
denovo482	-0.0192956	0.472063	0.773476	-0.0126439	0.637169	0.918124
denovo487	0.012033	0.658213	0.851045	0.0102005	0.708426	0.93179
denovo1014	-0.0277624	0.305264	0.708589	-0.0211387	0.434629	0.850774
denovo1012	-0.00571592	0.831516	0.942273	-0.00272971	0.919319	0.984917
denovo34	-0.0208292	0.443562	0.768841	-0.0175744	0.519074	0.881404
denovo35	-0.0170564	0.525475	0.823693	-0.0223323	0.406733	0.836876
denovo36	-0.0756041	0.00531444	0.178235	-0.0687131	0.011171	0.415486
denovo37	-0.0253897	0.353295	0.708589	-0.0200969	0.463096	0.864375
denovo30	0.0334872	0.2211	0.608026	0.0342075	0.212792	0.778452
denovo31	0.0209841	0.436973	0.762038	0.0171683	0.525996	0.881404
denovo32	0.0423299	0.115735	0.560601	0.043659	0.105568	0.67645
denovo33	-0.0249959	0.359499	0.708589	-0.0159559	0.556917	0.881404
denovo38	-0.0399291	0.139843	0.587413	-0.0331981	0.219591	0.778452
denovo39	0.0158395	0.560827	0.836233	0.017942	0.511066	0.881404
denovo456	0.0124676	0.646959	0.851045	0.0122363	0.654191	0.918124
denovo387	-0.0162486	0.553011	0.834171	-0.0134905	0.623325	0.918124
denovo381	-0.0356945	0.191044	0.587413	-0.0257735	0.343291	0.831707
denovo383	-0.0540468	0.0451791	0.448639	-0.0465715	0.0846226	0.67645
denovo388	-0.0404412	0.127686	0.570597	-0.039483	0.138501	0.719545
denovo1130	0.0198767	0.460616	0.770387	0.0211928	0.43284	0.850774
denovo1315	-0.0467671	0.0861499	0.524231	-0.0408807	0.133275	0.719545
denovo1050	-0.0228171	0.403065	0.734246	-0.0201122	0.462123	0.864375
denovo1055	-0.0126403	0.642141	0.851045	-0.0103325	0.704801	0.93179
denovo288	0.0502191	0.0741997	0.524231	0.0459841	0.0913284	0.67645
denovo284	-0.0133975	0.623852	0.851045	-0.0046282	0.865073	0.970239
denovo286	0.00114843	0.966452	0.985431	0.00486505	0.858934	0.967146
denovo1613	-0.0115144	0.665877	0.851045	-0.0077911	0.770752	0.935049
denovo1031	-0.0137388	0.611547	0.851045	-0.0125589	0.643629	0.918124
denovo131	-0.0444102	0.103312	0.557492	-0.0382406	0.160898	0.732722
denovo58	0.0262062	0.327696	0.708589	0.0299206	0.264718	0.801825
denovo59	-0.0427444	0.117176	0.560601	-0.0346498	0.20288	0.778452
denovo56	-0.0652048	0.0161097	0.287961	-0.0560283	0.0377836	0.528037
denovo57	-0.0823867	0.00266642	0.178235	-0.071387	0.00882152	0.415486
denovo54	0.0115834	0.66431	0.851045	0.0157119	0.556807	0.881404
denovo55	0.0650578	0.015659	0.287961	0.0544349	0.0420721	0.528037
denovo52	-0.0230197	0.399296	0.732043	-0.0154111	0.571913	0.881404
denovo53	-0.0379969	0.155612	0.587413	-0.0325282	0.224615	0.778452
denovo50	-0.00977515	0.719575	0.87948	-0.000983345	0.971142	0.984917
denovo51	-0.0327655	0.229346	0.618224	-0.0276329	0.311316	0.823049
denovo819	-0.0127424	0.632944	0.851045	-0.0151841	0.570597	0.881404
denovo813	-0.0276683	0.306013	0.708589	-0.0229432	0.396448	0.836876
denovo593	-0.0402876	0.136281	0.587413	-0.0401417	0.138979	0.719545
denovo101	-0.00529553	0.846171	0.942273	-0.00169198	0.950648	0.984917
denovo79	-0.0361956	0.182098	0.587413	-0.0297741	0.271613	0.801825
denovo70	-0.0333742	0.207631	0.588825	-0.0272125	0.303281	0.823049
denovo71	-0.0383933	0.159746	0.587413	-0.0332752	0.223679	0.778452
denovo72	-0.0371721	0.170056	0.587413	-0.0252625	0.346505	0.831707
denovo73	-0.0434672	0.106074	0.560601	-0.0370312	0.168556	0.741644
denovo75	-0.0637755	0.0182791	0.29546	-0.0578399	0.032308	0.528037
denovo1710	-0.0259639	0.339124	0.708589	-0.0262007	0.336323	0.830409
denovo138	-0.000109558	0.99672	0.997642	0.00053315	0.984096	0.987549
denovo133	0.0346212	0.201203	0.587413	0.0315967	0.244485	0.801825
denovo135	-0.0296998	0.277868	0.679232	-0.0231187	0.397634	0.836876
denovo1290	0.00471752	0.861132	0.943531	0.00502961	0.852586	0.966641
denovo753	0.03727	0.173639	0.587413	0.0273015	0.31602	0.823049
denovo759	-0.0260339	0.326409	0.708589	-0.0246	0.355518	0.832534
denovo473	-0.0544894	0.0468702	0.448639	-0.0453655	0.0962113	0.67645
denovo479	0.00421437	0.876672	0.949728	0.00588662	0.828914	0.966641
denovo994	0.00600365	0.824927	0.942273	0.00764569	0.778922	0.936838
denovo998	0.0028503	0.912148	0.973412	0.00670437	0.79575	0.944334
denovo658	0.0123328	0.642556	0.851045	0.0122978	0.644665	0.918124
denovo875	0.0352108	0.188001	0.587413	0.0287191	0.283198	0.823049
denovo250	0.00131087	0.961955	0.985431	0.00247507	0.92849	0.984917
denovo459	-0.04835	0.07484	0.524231	-0.0438797	0.106434	0.67645
denovo454	-0.00490931	0.855155	0.943531	-0.00115847	0.965736	0.984917
denovo136	-0.0157953	0.561574	0.836233	-0.00971162	0.721071	0.93179
denovo137	0.0127235	0.6402	0.851045	0.0156618	0.565871	0.881404
denovo19	-0.075568	0.0056088	0.178235	-0.0701617	0.0101386	0.415486
denovo84	-0.0238121	0.382232	0.728788	-0.019309	0.479054	0.872671
denovo87	0.0240946	0.364719	0.708589	0.0266503	0.318404	0.823049
denovo86	0.00498233	0.854358	0.943531	0.0054039	0.842711	0.966641
denovo81	-0.0350654	0.201281	0.587413	-0.0286577	0.296191	0.823049
denovo82	-0.00164141	0.951113	0.985431	0.00842834	0.751884	0.93179
denovo89	-0.00454388	0.864353	0.943531	0.00100186	0.969926	0.984917
denovo88	0.0299755	0.273769	0.679232	0.0210809	0.439316	0.850774
denovo336	-0.0264511	0.333471	0.708589	-0.01342	0.619562	0.918124
denovo330	-0.0896744	0.000713286	0.0695884	-0.0903178	0.000683767	0.0977787
denovo331	-0.0355715	0.192296	0.587413	-0.0252845	0.351634	0.831707
denovo333	-0.00519275	0.846728	0.942273	0.00217392	0.935425	0.984917
denovo338	-0.0764043	0.00516172	0.178235	-0.0675321	0.0130747	0.415486
denovo512	0.0340066	0.20846	0.588825	0.02635	0.329206	0.830409
denovo513	-0.0119718	0.659463	0.851045	-0.0120568	0.658407	0.918124
denovo1281	-0.0328054	0.231294	0.618224	-0.0284187	0.300631	0.823049
denovo433	-0.0116448	0.669528	0.851045	-0.00616763	0.821336	0.966641
denovo430	-0.0528963	0.0512292	0.448639	-0.0454106	0.0938035	0.67645
denovo438	-0.0608488	0.0252499	0.300894	-0.0504841	0.0616294	0.67645
denovo618	0.00838143	0.757573	0.909064	0.0059222	0.827808	0.966641
denovo313	-0.0339916	0.21	0.588825	-0.0238994	0.374698	0.836876
denovo403	-0.0418757	0.126195	0.570597	-0.0384075	0.161489	0.732722
Unassigned.Other	-0.015195	0.572959	0.857035	-0.00897817	0.739079	0.857589
k__Bacteria.p__Actinobacteria	0.0158248	0.555386	0.857035	0.0142232	0.597068	0.857589
k__Bacteria.p__Bacteroidetes	0.0029805	0.907374	0.907374	0.00528534	0.837123	0.857589
k__Bacteria.p__Cyanobacteria	-0.0381498	0.162566	0.43351	-0.0337989	0.216786	0.578096
k__Bacteria.p__Firmicutes	-0.0428749	0.108324	0.433294	-0.0404399	0.13075	0.523
k__Bacteria.p__Proteobacteria	0.00736795	0.784878	0.897004	0.00485798	0.857589	0.857589
k__Bacteria.p__Tenericutes	-0.073377	0.0074753	0.0598024	-0.0633521	0.0202084	0.161667
k__Bacteria.p__Verrucomicrobia	-0.0126575	0.642776	0.857035	-0.0119507	0.66253	0.857589

## Sheet: OTU Taxonomies
denovo16	k__Bacteria; p__Firmicutes; c__Clostridia; o__Clostridiales; f__Veillonellaceae; g__Dialister; s__
denovo1224	k__Bacteria; p__Firmicutes; c__Clostridia; o__Clostridiales; f__Lachnospiraceae
denovo1223	k__Bacteria; p__Firmicutes; c__Clostridia; o__Clostridiales; f__Ruminococcaceae; g__; s__
denovo1027	k__Bacteria; p__Firmicutes; c__Clostridia; o__Clostridiales; f__Lachnospiraceae; g__Blautia; s__
denovo1271	k__Bacteria; p__Firmicutes; c__Clostridia; o__Clostridiales; f__Lachnospiraceae; g__Blautia; s__
denovo1143	k__Bacteria; p__Firmicutes; c__Clostridia; o__Clostridiales; f__Lachnospiraceae; g__; s__
denovo110	k__Bacteria; p__Firmicutes; c__Clostridia; o__Clostridiales; f__Ruminococcaceae; g__; s__
denovo111	k__Bacteria; p__Firmicutes; c__Clostridia; o__Clostridiales; f__Ruminococcaceae; g__Ruminococcus; s__
denovo113	k__Bacteria; p__Firmicutes; c__Clostridia; o__Clostridiales; f__Ruminococcaceae; g__Ruminococcus; s__
denovo117	k__Bacteria; p__Firmicutes; c__Clostridia; o__Clostridiales; f__Ruminococcaceae; g__Oscillospira; s__
denovo118	k__Bacteria; p__Firmicutes; c__Clostridia; o__Clostridiales; f__; g__; s__
denovo116	k__Bacteria; p__Bacteroidetes; c__Bacteroidia; o__Bacteroidales; f__Rikenellaceae; g__; s__
denovo0	k__Bacteria; p__Bacteroidetes; c__Bacteroidia; o__Bacteroidales; f__Bacteroidaceae; g__Bacteroides; s__
denovo1	k__Bacteria; p__Bacteroidetes; c__Bacteroidia; o__Bacteroidales; f__Bacteroidaceae; g__Bacteroides; s__uniformis
denovo12	k__Bacteria; p__Firmicutes; c__Clostridia; o__Clostridiales; f__Ruminococcaceae; g__; s__
denovo13	k__Bacteria; p__Firmicutes; c__Clostridia; o__Clostridiales; f__Lachnospiraceae; g__Blautia; s__
denovo10	k__Bacteria; p__Firmicutes; c__Clostridia; o__Clostridiales; f__Ruminococcaceae; g__; s__
denovo1050	k__Bacteria; p__Firmicutes; c__Clostridia; o__Clostridiales; f__Ruminococcaceae; g__Faecalibacterium; s__prausnitzii
denovo1055	k__Bacteria; p__Firmicutes; c__Clostridia; o__Clostridiales; f__Ruminococcaceae; g__; s__
denovo1262	k__Bacteria; p__Firmicutes; c__Clostridia; o__Clostridiales; f__Lachnospiraceae; g__; s__
denovo1264	k__Bacteria; p__Firmicutes; c__Clostridia; o__Clostridiales; f__Ruminococcaceae; g__; s__
denovo1157	k__Bacteria; p__Bacteroidetes; c__Bacteroidia; o__Bacteroidales; f__Bacteroidaceae; g__Bacteroides
denovo1155	k__Bacteria; p__Firmicutes; c__Clostridia; o__Clostridiales; f__Lachnospiraceae; g__Blautia; s__
denovo105	k__Bacteria; p__Proteobacteria; c__Deltaproteobacteria; o__Desulfovibrionales; f__Desulfovibrionaceae; g__Desulfovibrio; s__
denovo101	k__Bacteria; p__Firmicutes; c__Clostridia; o__Clostridiales; f__Lachnospiraceae; g__Coprococcus; s__
denovo100	k__Bacteria; p__Firmicutes; c__Clostridia; o__Clostridiales; f__Lachnospiraceae; g__; s__
denovo109	k__Bacteria; p__Firmicutes; c__Clostridia; o__Clostridiales; f__; g__; s__
denovo107	k__Bacteria; p__Firmicutes; c__Clostridia; o__Clostridiales; f__Lachnospiraceae; g__; s__
denovo102	k__Bacteria; p__Firmicutes; c__Clostridia; o__Clostridiales; f__Ruminococcaceae; g__Oscillospira; s__
denovo133	k__Bacteria; p__Firmicutes; c__Clostridia; o__Clostridiales; f__Veillonellaceae; g__Veillonella; s__dispar
denovo136	k__Bacteria; p__Firmicutes; c__Clostridia; o__Clostridiales; f__; g__; s__
denovo135	k__Bacteria; p__Firmicutes; c__Clostridia; o__Clostridiales; f__; g__; s__
denovo159	k__Bacteria; p__Actinobacteria; c__Coriobacteriia; o__Coriobacteriales; f__Coriobacteriaceae; g__; s__
denovo11	k__Bacteria; p__Bacteroidetes; c__Bacteroidia; o__Bacteroidales; f__Porphyromonadaceae; g__Parabacteroides; s__
denovo14	k__Bacteria; p__Firmicutes; c__Clostridia; o__Clostridiales; f__Ruminococcaceae; g__; s__
denovo15	k__Bacteria; p__Bacteroidetes; c__Bacteroidia; o__Bacteroidales; f__Bacteroidaceae; g__Bacteroides; s__
denovo1129	k__Bacteria; p__Firmicutes; c__Clostridia; o__Clostridiales
denovo1014	k__Bacteria; p__Firmicutes; c__Clostridia; o__Clostridiales; f__Lachnospiraceae; g__; s__
denovo1012	k__Bacteria; p__Firmicutes; c__Clostridia; o__Clostridiales; f__Lachnospiraceae; g__Roseburia; s__
denovo1193	k__Bacteria; p__Bacteroidetes; c__Bacteroidia; o__Bacteroidales; f__Rikenellaceae; g__; s__
denovo123	k__Bacteria; p__Firmicutes; c__Clostridia; o__Clostridiales; f__Ruminococcaceae; g__; s__
denovo122	k__Bacteria; p__Firmicutes; c__Clostridia; o__Clostridiales; f__Ruminococcaceae; g__; s__
denovo126	k__Bacteria; p__Bacteroidetes; c__Bacteroidia; o__Bacteroidales; f__Rikenellaceae; g__; s__
denovo138	k__Bacteria; p__Bacteroidetes; c__Bacteroidia; o__Bacteroidales; f__Bacteroidaceae; g__Bacteroides; s__ovatus
denovo137	k__Bacteria; p__Firmicutes; c__Clostridia; o__Clostridiales; f__; g__; s__
denovo1130	k__Bacteria; p__Firmicutes; c__Clostridia; o__Clostridiales; f__Ruminococcaceae; g__; s__
denovo129	k__Bacteria; p__Firmicutes; c__Clostridia; o__Clostridiales; f__Lachnospiraceae; g__Lachnospira; s__
denovo120	k__Bacteria; p__Firmicutes; c__Clostridia; o__Clostridiales; f__Ruminococcaceae; g__Ruminococcus; s__
denovo125	k__Bacteria; p__Firmicutes; c__Clostridia; o__Clostridiales; f__; g__; s__
denovo1290	k__Bacteria; p__Bacteroidetes; c__Bacteroidia; o__Bacteroidales; f__Bacteroidaceae; g__Bacteroides; s__fragilis
denovo1315	k__Bacteria; p__Firmicutes; c__Clostridia; o__Clostridiales; f__Lachnospiraceae; g__; s__
denovo155	k__Bacteria; p__Firmicutes; c__Clostridia; o__Clostridiales; f__Ruminococcaceae; g__; s__
denovo153	k__Bacteria; p__Firmicutes; c__Clostridia; o__Clostridiales; f__Lachnospiraceae; g__Dorea; s__
denovo1341	k__Bacteria; p__Firmicutes; c__Clostridia; o__Clostridiales; f__Lachnospiraceae; g__; s__
denovo1230	k__Bacteria; p__Firmicutes; c__Clostridia; o__Clostridiales; f__Ruminococcaceae; g__; s__
denovo142	k__Bacteria; p__Firmicutes; c__Clostridia; o__Clostridiales; f__Ruminococcaceae; g__Oscillospira; s__
denovo141	k__Bacteria; p__Firmicutes; c__Clostridia; o__Clostridiales
denovo144	k__Bacteria; p__Firmicutes; c__Clostridia; o__Clostridiales; f__Lachnospiraceae; g__Blautia; s__
denovo1104	k__Bacteria; p__Firmicutes; c__Clostridia; o__Clostridiales
denovo1031	k__Bacteria; p__Firmicutes; c__Clostridia; o__Clostridiales; f__Ruminococcaceae; g__Ruminococcus; s__
denovo1281	k__Bacteria; p__Firmicutes; c__Clostridia; o__Clostridiales; f__Ruminococcaceae; g__; s__
denovo131	k__Bacteria; p__Firmicutes; c__Clostridia; o__Clostridiales; f__Ruminococcaceae; g__; s__
denovo1174	k__Bacteria; p__Firmicutes; c__Clostridia; o__Clostridiales; f__Ruminococcaceae; g__; s__
denovo165	k__Bacteria; p__Firmicutes; c__Clostridia; o__Clostridiales; f__Lachnospiraceae; g__; s__
denovo166	k__Bacteria; p__Bacteroidetes; c__Bacteroidia; o__Bacteroidales; f__[Barnesiellaceae]; g__; s__
denovo161	k__Bacteria; p__Firmicutes; c__Erysipelotrichi; o__Erysipelotrichales; f__Erysipelotrichaceae; g__; s__
denovo163	k__Bacteria; p__Firmicutes; c__Clostridia; o__Clostridiales; f__Ruminococcaceae; g__; s__
denovo169	k__Bacteria; p__Firmicutes; c__Bacilli; o__Turicibacterales; f__Turicibacteraceae; g__Turicibacter; s__
denovo242	k__Bacteria; p__Firmicutes; c__Clostridia; o__Clostridiales; f__Lachnospiraceae; g__Coprococcus; s__
denovo246	k__Bacteria; p__Firmicutes; c__Clostridia; o__Clostridiales; f__Ruminococcaceae; g__; s__
denovo25	k__Bacteria; p__Firmicutes; c__Clostridia; o__Clostridiales; f__Lachnospiraceae; g__Blautia; s__
denovo239	k__Bacteria; p__Firmicutes; c__Clostridia; o__Clostridiales; f__Ruminococcaceae; g__Ruminococcus; s__
denovo2006	k__Bacteria; p__Bacteroidetes; c__Bacteroidia; o__Bacteroidales; f__Bacteroidaceae; g__Bacteroides; s__
denovo2	k__Bacteria; p__Verrucomicrobia; c__Verrucomicrobiae; o__Verrucomicrobiales; f__Verrucomicrobiaceae; g__Akkermansia; s__muciniphila
denovo252	k__Bacteria; p__Bacteroidetes; c__Bacteroidia; o__Bacteroidales; f__Bacteroidaceae; g__Bacteroides; s__
denovo250	k__Bacteria; p__Firmicutes; c__Clostridia; o__Clostridiales; f__Ruminococcaceae; g__; s__
denovo18	k__Bacteria; p__Bacteroidetes; c__Bacteroidia; o__Bacteroidales; f__Bacteroidaceae; g__Bacteroides; s__
denovo19	k__Bacteria; p__Firmicutes; c__Erysipelotrichi; o__Erysipelotrichales; f__Erysipelotrichaceae; g__; s__
denovo17	k__Bacteria; p__Bacteroidetes; c__Bacteroidia; o__Bacteroidales; f__Bacteroidaceae; g__Bacteroides; s__
denovo205	k__Bacteria; p__Firmicutes; c__Clostridia; o__Clostridiales; f__[Mogibacteriaceae]; g__; s__
denovo207	k__Bacteria; p__Firmicutes; c__Clostridia; o__Clostridiales; f__Ruminococcaceae; g__; s__
denovo200	k__Bacteria; p__Firmicutes; c__Clostridia; o__Clostridiales; f__Lachnospiraceae; g__Anaerostipes; s__
denovo202	k__Bacteria; p__Firmicutes; c__Clostridia; o__Clostridiales; f__Lachnospiraceae
denovo198	k__Bacteria; p__Firmicutes; c__Clostridia; o__Clostridiales; f__Ruminococcaceae; g__; s__
denovo194	k__Bacteria; p__Bacteroidetes; c__Bacteroidia; o__Bacteroidales; f__[Odoribacteraceae]; g__Butyricimonas; s__
denovo195	k__Bacteria; p__Firmicutes; c__Clostridia; o__Clostridiales; f__Ruminococcaceae; g__; s__
denovo1710	k__Bacteria; p__Bacteroidetes; c__Bacteroidia; o__Bacteroidales; f__Bacteroidaceae; g__Bacteroides; s__
denovo22	k__Bacteria; p__Actinobacteria; c__Actinobacteria; o__Bifidobacteriales; f__Bifidobacteriaceae; g__Bifidobacterium; s__adolescentis
denovo21	k__Bacteria; p__Firmicutes; c__Clostridia; o__Clostridiales; f__Ruminococcaceae; g__; s__
denovo20	k__Bacteria; p__Firmicutes; c__Clostridia; o__Clostridiales; f__Lachnospiraceae; g__; s__
denovo182	k__Bacteria; p__Firmicutes; c__Clostridia; o__Clostridiales; f__Ruminococcaceae; g__Ruminococcus; s__
denovo180	k__Bacteria; p__Firmicutes; c__Clostridia; o__Clostridiales; f__; g__; s__
denovo213	k__Bacteria; p__Firmicutes; c__Clostridia; o__Clostridiales; f__Ruminococcaceae; g__Ruminococcus; s__
denovo217	k__Bacteria; p__Firmicutes; c__Clostridia; o__Clostridiales; f__Ruminococcaceae; g__Oscillospira; s__
denovo214	k__Bacteria; p__Cyanobacteria; c__Chloroplast; o__Streptophyta; f__; g__; s__
denovo218	k__Bacteria; p__Firmicutes; c__Clostridia; o__Clostridiales; f__Lachnospiraceae; g__; s__
denovo248	k__Bacteria; p__Firmicutes; c__Clostridia; o__Clostridiales; f__Christensenellaceae; g__; s__
denovo24	k__Bacteria; p__Bacteroidetes; c__Bacteroidia; o__Bacteroidales; f__Rikenellaceae
denovo23	k__Bacteria; p__Firmicutes; c__Clostridia; o__Clostridiales; f__Lachnospiraceae; g__; s__
denovo225	k__Bacteria; p__Firmicutes; c__Clostridia; o__Clostridiales; f__Lachnospiraceae; g__Dorea; s__
denovo190	k__Bacteria; p__Firmicutes; c__Clostridia; o__Clostridiales; f__Ruminococcaceae; g__Oscillospira; s__
denovo196	k__Bacteria; p__Firmicutes; c__Clostridia; o__Clostridiales; f__Clostridiaceae; g__; s__
denovo197	k__Bacteria; p__Firmicutes; c__Clostridia; o__Clostridiales; f__Clostridiaceae; g__; s__
denovo1737	k__Bacteria; p__Bacteroidetes; c__Bacteroidia; o__Bacteroidales; f__Bacteroidaceae; g__Bacteroides; s__uniformis
denovo171	k__Bacteria; p__Firmicutes; c__Clostridia; o__Clostridiales; f__Lachnospiraceae; g__; s__
denovo238	k__Bacteria; p__Firmicutes; c__Clostridia; o__Clostridiales; f__; g__; s__
denovo235	k__Bacteria; p__Firmicutes; c__Bacilli; o__Lactobacillales; f__Enterococcaceae; g__Enterococcus; s__
denovo237	k__Bacteria; p__Firmicutes; c__Clostridia; o__Clostridiales; f__Lachnospiraceae; g__Blautia; s__producta
denovo231	k__Bacteria; p__Firmicutes; c__Clostridia; o__Clostridiales; f__Ruminococcaceae; g__Oscillospira; s__
denovo1613	k__Bacteria; p__Firmicutes; c__Clostridia; o__Clostridiales; f__Lachnospiraceae; g__Roseburia; s__
denovo189	k__Bacteria; p__Firmicutes; c__Clostridia; o__Clostridiales; f__; g__; s__
denovo307	k__Bacteria; p__Firmicutes; c__Clostridia; o__Clostridiales; f__Lachnospiraceae; g__; s__
denovo3	k__Bacteria; p__Bacteroidetes; c__Bacteroidia; o__Bacteroidales; f__Bacteroidaceae; g__Bacteroides; s__
denovo258	k__Bacteria; p__Firmicutes; c__Clostridia; o__Clostridiales; f__Ruminococcaceae; g__; s__
denovo288	k__Bacteria; p__Firmicutes; c__Clostridia; o__Clostridiales; f__Ruminococcaceae; g__; s__
denovo284	k__Bacteria; p__Firmicutes; c__Clostridia; o__Clostridiales; f__Ruminococcaceae; g__; s__
denovo286	k__Bacteria; p__Firmicutes; c__Clostridia; o__Clostridiales; f__; g__; s__
denovo346	k__Bacteria; p__Firmicutes; c__Clostridia; o__Clostridiales; f__; g__; s__
denovo27	k__Bacteria; p__Firmicutes; c__Clostridia; o__Clostridiales; f__Lachnospiraceae; g__[Ruminococcus]; s__gnavus
denovo26	k__Bacteria; p__Firmicutes; c__Clostridia; o__Clostridiales; f__Lachnospiraceae; g__; s__
denovo29	k__Bacteria; p__Bacteroidetes; c__Bacteroidia; o__Bacteroidales; f__Bacteroidaceae; g__Bacteroides; s__
denovo28	k__Bacteria; p__Firmicutes; c__Clostridia; o__Clostridiales; f__; g__; s__
denovo34	k__Bacteria; p__Firmicutes; c__Clostridia; o__Clostridiales; f__Ruminococcaceae; g__; s__
denovo30	k__Bacteria; p__Bacteroidetes; c__Bacteroidia; o__Bacteroidales; f__Rikenellaceae; g__; s__
denovo32	k__Bacteria; p__Firmicutes; c__Clostridia; o__Clostridiales; f__Clostridiaceae; g__; s__
denovo33	k__Bacteria; p__Firmicutes; c__Clostridia; o__Clostridiales; f__Ruminococcaceae; g__; s__
denovo283	k__Bacteria; p__Firmicutes; c__Clostridia; o__Clostridiales; f__Ruminococcaceae; g__Oscillospira; s__
denovo336	k__Bacteria; p__Firmicutes; c__Clostridia; o__Clostridiales; f__Ruminococcaceae; g__Oscillospira; s__
denovo330	k__Bacteria; p__Firmicutes; c__Erysipelotrichi; o__Erysipelotrichales; f__Erysipelotrichaceae; g__Holdemania; s__
denovo333	k__Bacteria; p__Firmicutes; c__Clostridia; o__Clostridiales; f__Lachnospiraceae; g__; s__
denovo338	k__Bacteria; p__Firmicutes; c__Clostridia
denovo271	k__Bacteria; p__Firmicutes; c__Clostridia; o__Clostridiales; f__Ruminococcaceae; g__Oscillospira; s__
denovo270	k__Bacteria; p__Firmicutes; c__Clostridia; o__Clostridiales; f__; g__; s__
denovo272	k__Bacteria; p__Firmicutes; c__Clostridia; o__Clostridiales; f__Lachnospiraceae; g__; s__
denovo277	k__Bacteria; p__Firmicutes; c__Clostridia; o__Clostridiales; f__; g__; s__
denovo276	k__Bacteria; p__Firmicutes; c__Clostridia; o__Clostridiales; f__Ruminococcaceae; g__Oscillospira; s__
denovo31	k__Bacteria; p__Firmicutes; c__Clostridia; o__Clostridiales; f__Lachnospiraceae; g__Coprococcus; s__
denovo2561	k__Bacteria; p__Bacteroidetes; c__Bacteroidia; o__Bacteroidales; f__Rikenellaceae; g__; s__
denovo278	k__Bacteria; p__Firmicutes; c__Erysipelotrichi; o__Erysipelotrichales; f__Erysipelotrichaceae; g__[Eubacterium]; s__dolichum
denovo323	k__Bacteria; p__Firmicutes; c__Clostridia; o__Clostridiales; f__Ruminococcaceae; g__; s__
denovo329	k__Bacteria; p__Firmicutes; c__Clostridia; o__Clostridiales; f__Lachnospiraceae; g__Dorea; s__
denovo328	k__Bacteria; p__Firmicutes; c__Clostridia; o__Clostridiales; f__Ruminococcaceae; g__Ruminococcus; s__
denovo331	k__Bacteria; p__Firmicutes; c__Clostridia; o__Clostridiales; f__Clostridiaceae; g__; s__
denovo305	k__Bacteria; p__Firmicutes; c__Clostridia; o__Clostridiales; f__Ruminococcaceae; g__; s__
denovo313	k__Bacteria; p__Firmicutes; c__Clostridia; o__Clostridiales; f__Lachnospiraceae; g__; s__
denovo299	k__Bacteria; p__Firmicutes; c__Clostridia; o__Clostridiales; f__; g__; s__
denovo293	k__Bacteria; p__Firmicutes; c__Clostridia; o__Clostridiales; f__Ruminococcaceae; g__; s__
denovo290	k__Bacteria; p__Firmicutes; c__Clostridia; o__Clostridiales; f__Ruminococcaceae; g__; s__
denovo295	k__Bacteria; p__Actinobacteria; c__Coriobacteriia; o__Coriobacteriales; f__Coriobacteriaceae; g__Eggerthella; s__lenta
denovo410	k__Bacteria; p__Firmicutes; c__Clostridia; o__Clostridiales; f__Ruminococcaceae; g__; s__
denovo414	k__Bacteria; p__Firmicutes; c__Clostridia; o__Clostridiales; f__Lachnospiraceae; g__Roseburia; s__
denovo417	k__Bacteria; p__Firmicutes; c__Clostridia; o__Clostridiales; f__Ruminococcaceae; g__; s__
denovo4	k__Bacteria; p__Proteobacteria; c__Gammaproteobacteria; o__Enterobacteriales; f__Enterobacteriaceae; g__; s__
denovo377	k__Bacteria; p__Firmicutes; c__Clostridia; o__Clostridiales; f__Ruminococcaceae; g__Oscillospira; s__
denovo397	k__Bacteria; p__Firmicutes; c__Clostridia; o__Clostridiales; f__Ruminococcaceae; g__; s__
denovo394	k__Bacteria; p__Firmicutes; c__Clostridia; o__Clostridiales; f__Lachnospiraceae; g__; s__
denovo363	k__Bacteria; p__Firmicutes; c__Clostridia; o__Clostridiales; f__Christensenellaceae; g__; s__
denovo361	k__Bacteria; p__Firmicutes; c__Bacilli; o__Lactobacillales; f__Streptococcaceae; g__Streptococcus; s__
denovo35	k__Bacteria; p__Firmicutes; c__Clostridia; o__Clostridiales; f__Lachnospiraceae; g__Blautia; s__
denovo36	k__Bacteria; p__Firmicutes; c__Clostridia; o__Clostridiales; f__; g__; s__
denovo37	k__Bacteria; p__Bacteroidetes; c__Bacteroidia; o__Bacteroidales; f__Bacteroidaceae; g__Bacteroides; s__
denovo38	k__Bacteria; p__Firmicutes; c__Clostridia; o__Clostridiales; f__Ruminococcaceae; g__Ruminococcus; s__
denovo39	k__Bacteria; p__Proteobacteria; c__Gammaproteobacteria; o__Pasteurellales; f__Pasteurellaceae; g__Haemophilus
denovo424	k__Bacteria; p__Firmicutes; c__Clostridia; o__Clostridiales; f__Ruminococcaceae; g__Ruminococcus; s__
denovo387	k__Bacteria; p__Firmicutes; c__Clostridia; o__Clostridiales; f__Christensenellaceae; g__; s__
denovo381	k__Bacteria; p__Firmicutes; c__Clostridia; o__Clostridiales; f__Ruminococcaceae; g__; s__
denovo380	k__Bacteria; p__Proteobacteria; c__Deltaproteobacteria; o__Desulfovibrionales; f__Desulfovibrionaceae; g__; s__
denovo383	k__Bacteria; p__Firmicutes; c__Clostridia; o__Clostridiales; f__Lachnospiraceae; g__; s__
denovo388	k__Bacteria; p__Actinobacteria; c__Coriobacteriia; o__Coriobacteriales; f__Coriobacteriaceae; g__Adlercreutzia; s__
denovo353	k__Bacteria; p__Firmicutes; c__Clostridia; o__Clostridiales; f__Ruminococcaceae; g__; s__
denovo350	k__Bacteria; p__Firmicutes; c__Erysipelotrichi; o__Erysipelotrichales; f__Erysipelotrichaceae; g__cc_115; s__
denovo351	k__Bacteria; p__Firmicutes; c__Clostridia; o__Clostridiales; f__Ruminococcaceae; g__Oscillospira; s__
denovo355	k__Bacteria; p__Firmicutes; c__Clostridia; o__Clostridiales; f__; g__; s__
denovo423	k__Bacteria; p__Firmicutes; c__Clostridia; o__Clostridiales; f__Ruminococcaceae; g__; s__
denovo41	k__Bacteria; p__Tenericutes; c__Mollicutes; o__RF39; f__; g__; s__
denovo40	k__Bacteria; p__Bacteroidetes; c__Bacteroidia; o__Bacteroidales; f__Bacteroidaceae; g__Bacteroides; s__
denovo43	k__Bacteria; p__Firmicutes; c__Clostridia; o__Clostridiales; f__Lachnospiraceae; g__Coprococcus
denovo42	k__Bacteria; p__Firmicutes; c__Clostridia; o__Clostridiales; f__Ruminococcaceae; g__Ruminococcus; s__
denovo44	k__Bacteria; p__Bacteroidetes; c__Bacteroidia; o__Bacteroidales; f__Rikenellaceae; g__; s__
denovo433	k__Bacteria; p__Firmicutes; c__Clostridia; o__Clostridiales; f__Christensenellaceae; g__; s__
denovo430	k__Bacteria; p__Firmicutes; c__Clostridia; o__Clostridiales; f__Clostridiaceae; g__; s__
denovo438	k__Bacteria; p__Firmicutes; c__Clostridia; o__Clostridiales; f__Ruminococcaceae; g__; s__
denovo348	k__Bacteria; p__Firmicutes; c__Clostridia; o__Clostridiales; f__Ruminococcaceae; g__; s__
denovo403	k__Bacteria; p__Firmicutes; c__Clostridia; o__Clostridiales; f__Dehalobacteriaceae; g__Dehalobacterium; s__
denovo400	k__Bacteria; p__Firmicutes; c__Erysipelotrichi; o__Erysipelotrichales; f__Erysipelotrichaceae; g__Coprobacillus; s__
denovo530	k__Bacteria; p__Proteobacteria; c__Betaproteobacteria; o__Burkholderiales; f__Oxalobacteraceae; g__Ralstonia; s__
denovo473	k__Bacteria; p__Firmicutes; c__Clostridia; o__Clostridiales; f__Ruminococcaceae; g__; s__
denovo479	k__Bacteria; p__Firmicutes; c__Clostridia; o__Clostridiales; f__Christensenellaceae; g__; s__
denovo526	k__Bacteria; p__Firmicutes; c__Clostridia; o__Clostridiales; f__Ruminococcaceae; g__Oscillospira; s__
denovo522	k__Bacteria; p__Bacteroidetes; c__Bacteroidia; o__Bacteroidales; f__Bacteroidaceae; g__Bacteroides; s__
denovo529	k__Bacteria; p__Firmicutes; c__Clostridia; o__Clostridiales; f__Ruminococcaceae; g__; s__
denovo5	k__Bacteria; p__Firmicutes; c__Clostridia; o__Clostridiales; f__; g__; s__
denovo443	k__Bacteria; p__Firmicutes; c__Clostridia; o__Clostridiales; f__Ruminococcaceae; g__; s__
denovo458	k__Bacteria; p__Firmicutes; c__Clostridia; o__Clostridiales; f__Ruminococcaceae; g__Ruminococcus; s__
denovo454	k__Bacteria; p__Firmicutes; c__Clostridia; o__Clostridiales; f__Ruminococcaceae; g__; s__
denovo456	k__Bacteria; p__Firmicutes; c__Clostridia; o__Clostridiales; f__Ruminococcaceae; g__; s__
denovo450	k__Bacteria; p__Firmicutes; c__Clostridia; o__Clostridiales; f__Ruminococcaceae; g__; s__
denovo482	k__Bacteria; p__Firmicutes; c__Clostridia; o__Clostridiales; f__; g__; s__
denovo487	k__Bacteria; p__Firmicutes; c__Clostridia; o__Clostridiales; f__; g__; s__
denovo449	k__Bacteria; p__Bacteroidetes; c__Bacteroidia; o__Bacteroidales; f__Bacteroidaceae; g__Bacteroides; s__
denovo459	k__Bacteria; p__Firmicutes; c__Clostridia; o__Clostridiales; f__Ruminococcaceae; g__; s__
denovo512	k__Bacteria; p__Firmicutes; c__Clostridia; o__Clostridiales; f__[Mogibacteriaceae]; g__; s__
denovo513	k__Bacteria; p__Firmicutes; c__Clostridia; o__Clostridiales; f__Lachnospiraceae; g__; s__
denovo493	k__Bacteria; p__Firmicutes; c__Clostridia; o__Clostridiales; f__Ruminococcaceae; g__; s__
denovo45	k__Bacteria; p__Firmicutes; c__Clostridia; o__Clostridiales; f__Veillonellaceae; g__Phascolarctobacterium; s__
denovo47	k__Bacteria; p__Firmicutes; c__Clostridia; o__Clostridiales; f__Ruminococcaceae; g__; s__
denovo46	k__Bacteria; p__Bacteroidetes; c__Bacteroidia; o__Bacteroidales; f__Bacteroidaceae; g__Bacteroides; s__
denovo49	k__Bacteria; p__Firmicutes; c__Clostridia; o__Clostridiales; f__Ruminococcaceae; g__; s__
denovo48	k__Bacteria; p__Proteobacteria; c__Betaproteobacteria; o__Burkholderiales; f__Alcaligenaceae; g__Sutterella; s__
denovo504	k__Bacteria; p__Firmicutes; c__Clostridia; o__Clostridiales; f__Ruminococcaceae; g__; s__
denovo465	k__Bacteria; p__Firmicutes; c__Clostridia; o__Clostridiales; f__Ruminococcaceae; g__Anaerotruncus; s__
denovo466	k__Bacteria; p__Firmicutes; c__Clostridia; o__Clostridiales; f__Lachnospiraceae; g__; s__
denovo467	k__Bacteria; p__Actinobacteria; c__Actinobacteria; o__Actinomycetales; f__Actinomycetaceae; g__Actinomyces; s__
denovo469	k__Bacteria; p__Firmicutes; c__Clostridia; o__Clostridiales; f__Ruminococcaceae; g__Faecalibacterium; s__prausnitzii
denovo52	k__Bacteria; p__Firmicutes; c__Clostridia; o__Clostridiales; f__Clostridiaceae; g__Clostridium; s__
denovo53	k__Bacteria; p__Firmicutes; c__Clostridia; o__Clostridiales; f__; g__; s__
denovo50	k__Bacteria; p__Bacteroidetes; c__Bacteroidia; o__Bacteroidales; f__[Barnesiellaceae]; g__; s__
denovo51	k__Bacteria; p__Firmicutes; c__Clostridia; o__Clostridiales; f__Ruminococcaceae; g__; s__
denovo62	k__Bacteria; p__Firmicutes; c__Clostridia; o__Clostridiales; f__; g__; s__
denovo61	k__Bacteria; p__Proteobacteria; c__Gammaproteobacteria; o__Enterobacteriales; f__Enterobacteriaceae; g__; s__
denovo60	k__Bacteria; p__Firmicutes; c__Bacilli; o__Lactobacillales; f__Streptococcaceae; g__Streptococcus; s__
denovo593	k__Bacteria; p__Bacteroidetes; c__Bacteroidia; o__Bacteroidales; f__Bacteroidaceae; g__Bacteroides; s__
denovo6	k__Bacteria; p__Firmicutes; c__Clostridia; o__Clostridiales; f__Ruminococcaceae; g__Ruminococcus; s__
denovo581	k__Bacteria; p__Bacteroidetes; c__Bacteroidia; o__Bacteroidales; f__Bacteroidaceae; g__Bacteroides; s__fragilis
denovo588	k__Bacteria; p__Firmicutes; c__Clostridia; o__Clostridiales; f__Ruminococcaceae; g__; s__
denovo604	k__Bacteria; p__Firmicutes; c__Clostridia; o__Clostridiales; f__; g__; s__
denovo572	k__Bacteria; p__Firmicutes; c__Clostridia; o__Clostridiales; f__Ruminococcaceae; g__; s__
denovo618	k__Bacteria; p__Firmicutes; c__Clostridia; o__Clostridiales; f__[Mogibacteriaceae]; g__; s__
denovo561	k__Bacteria; p__Firmicutes; c__Clostridia; o__Clostridiales; f__Ruminococcaceae; g__; s__
denovo560	k__Bacteria; p__Firmicutes; c__Clostridia; o__Clostridiales; f__Lachnospiraceae; g__; s__
denovo564	k__Bacteria; p__Firmicutes; c__Clostridia; o__Clostridiales; f__Lachnospiraceae; g__Coprococcus; s__
denovo58	k__Bacteria; p__Firmicutes; c__Clostridia; o__Clostridiales; f__Lachnospiraceae; g__Dorea; s__
denovo59	k__Bacteria; p__Firmicutes; c__Clostridia; o__Clostridiales; f__Ruminococcaceae; g__Oscillospira; s__
denovo56	k__Bacteria; p__Firmicutes; c__Clostridia; o__Clostridiales; f__Lachnospiraceae; g__; s__
denovo57	k__Bacteria; p__Firmicutes; c__Clostridia; o__Clostridiales; f__Lachnospiraceae; g__Lachnospira; s__
denovo54	k__Bacteria; p__Firmicutes; c__Clostridia; o__Clostridiales; f__Clostridiaceae; g__; s__
denovo55	k__Bacteria; p__Firmicutes; c__Clostridia; o__Clostridiales; f__Lachnospiraceae; g__[Ruminococcus]; s__
denovo658	k__Bacteria; p__Firmicutes; c__Clostridia; o__Clostridiales
denovo68	k__Bacteria; p__Firmicutes; c__Clostridia; o__Clostridiales; f__; g__; s__
denovo63	k__Bacteria; p__Bacteroidetes; c__Bacteroidia; o__Bacteroidales; f__Rikenellaceae; g__; s__
denovo67	k__Bacteria; p__Firmicutes; c__Clostridia; o__Clostridiales; f__Ruminococcaceae; g__; s__
denovo66	k__Bacteria; p__Firmicutes; c__Clostridia; o__Clostridiales; f__Lachnospiraceae; g__Coprococcus; s__
denovo65	k__Bacteria; p__Firmicutes; c__Clostridia; o__Clostridiales; f__Ruminococcaceae; g__; s__
denovo64	k__Bacteria; p__Firmicutes; c__Clostridia; o__Clostridiales
denovo7	k__Bacteria; p__Firmicutes; c__Clostridia; o__Clostridiales; f__Ruminococcaceae; g__Faecalibacterium; s__prausnitzii
denovo667	k__Bacteria; p__Firmicutes; c__Clostridia; o__Clostridiales; f__Lachnospiraceae
denovo662	k__Bacteria; p__Bacteroidetes; c__Bacteroidia; o__Bacteroidales; f__Rikenellaceae; g__; s__
denovo70	k__Bacteria; p__Firmicutes; c__Clostridia; o__Clostridiales; f__; g__; s__
denovo71	k__Bacteria; p__Proteobacteria; c__Deltaproteobacteria; o__Desulfovibrionales; f__Desulfovibrionaceae; g__Bilophila; s__
denovo72	k__Bacteria; p__Firmicutes; c__Clostridia; o__Clostridiales; f__; g__; s__
denovo704	k__Bacteria; p__Firmicutes; c__Clostridia; o__Clostridiales; f__Ruminococcaceae; g__; s__
denovo813	k__Bacteria; p__Firmicutes; c__Clostridia; o__Clostridiales; f__Ruminococcaceae; g__Oscillospira; s__
denovo788	k__Bacteria; p__Bacteroidetes; c__Bacteroidia; o__Bacteroidales; f__Bacteroidaceae; g__Bacteroides; s__
denovo79	k__Bacteria; p__Firmicutes; c__Clostridia; o__Clostridiales; f__Ruminococcaceae; g__; s__
denovo73	k__Bacteria; p__Firmicutes; c__Clostridia; o__Clostridiales; f__Lachnospiraceae; g__Lachnospira; s__
denovo75	k__Bacteria; p__Firmicutes; c__Clostridia; o__Clostridiales; f__; g__; s__
denovo8	k__Bacteria; p__Bacteroidetes; c__Bacteroidia; o__Bacteroidales; f__Prevotellaceae; g__Prevotella; s__copri
denovo81	k__Bacteria; p__Firmicutes; c__Clostridia; o__Clostridiales; f__Christensenellaceae; g__; s__
denovo753	k__Bacteria; p__Firmicutes; c__Clostridia; o__Clostridiales; f__Lachnospiraceae; g__; s__
denovo759	k__Bacteria; p__Bacteroidetes; c__Bacteroidia; o__Bacteroidales; f__Bacteroidaceae; g__Bacteroides; s__uniformis
denovo808	k__Bacteria; p__Firmicutes; c__Clostridia; o__Clostridiales; f__; g__; s__
denovo819	k__Bacteria; p__Firmicutes; c__Clostridia; o__Clostridiales; f__Lachnospiraceae; g__[Ruminococcus]; s__
denovo9	k__Bacteria; p__Firmicutes; c__Clostridia; o__Clostridiales; f__; g__; s__
denovo887	k__Bacteria; p__Firmicutes; c__Clostridia; o__Clostridiales; f__Lachnospiraceae; g__Blautia
denovo856	k__Bacteria; p__Firmicutes; c__Clostridia; o__Clostridiales; f__Lachnospiraceae; g__Blautia; s__
denovo875	k__Bacteria; p__Firmicutes; c__Clostridia; o__Clostridiales; f__Lachnospiraceae; g__Coprococcus; s__
denovo84	k__Bacteria; p__Proteobacteria; c__Betaproteobacteria; o__Burkholderiales; f__Alcaligenaceae; g__Sutterella; s__
denovo87	k__Bacteria; p__Firmicutes; c__Clostridia; o__Clostridiales; f__Lachnospiraceae; g__; s__
denovo86	k__Bacteria; p__Firmicutes; c__Erysipelotrichi; o__Erysipelotrichales; f__Erysipelotrichaceae; g__[Eubacterium]; s__biforme
denovo82	k__Bacteria; p__Bacteroidetes; c__Bacteroidia; o__Bacteroidales; f__[Odoribacteraceae]; g__Odoribacter; s__
denovo89	k__Bacteria; p__Firmicutes; c__Clostridia; o__Clostridiales; f__Lachnospiraceae; g__; s__
denovo88	k__Bacteria; p__Firmicutes; c__Clostridia; o__Clostridiales; f__Ruminococcaceae; g__; s__
denovo828	k__Bacteria; p__Firmicutes; c__Clostridia; o__Clostridiales; f__Lachnospiraceae; g__; s__
denovo849	k__Bacteria; p__Firmicutes; c__Clostridia; o__Clostridiales; f__Ruminococcaceae; g__; s__
denovo90	k__Bacteria; p__Firmicutes; c__Clostridia; o__Clostridiales; f__Lachnospiraceae; g__Coprococcus; s__
denovo906	k__Bacteria; p__Bacteroidetes; c__Bacteroidia; o__Bacteroidales; f__Bacteroidaceae; g__Bacteroides; s__ovatus
denovo904	k__Bacteria; p__Firmicutes; c__Clostridia; o__Clostridiales; f__; g__; s__
denovo994	k__Bacteria; p__Firmicutes; c__Clostridia; o__Clostridiales
denovo998	k__Bacteria; p__Bacteroidetes; c__Bacteroidia; o__Bacteroidales; f__Bacteroidaceae; g__Bacteroides; s__
denovo983	k__Bacteria; p__Bacteroidetes; c__Bacteroidia; o__Bacteroidales; f__Bacteroidaceae; g__Bacteroides; s__
denovo91	k__Bacteria; p__Bacteroidetes; c__Bacteroidia; o__Bacteroidales; f__Porphyromonadaceae; g__Parabacteroides; s__distasonis
denovo96	k__Bacteria; p__Firmicutes; c__Clostridia; o__Clostridiales; f__Lachnospiraceae; g__Anaerostipes; s__
denovo97	k__Bacteria; p__Firmicutes; c__Clostridia; o__Clostridiales; f__Lachnospiraceae; g__Dorea; s__formicigenerans
denovo94	k__Bacteria; p__Actinobacteria; c__Coriobacteriia; o__Coriobacteriales; f__Coriobacteriaceae; g__Collinsella; s__aerofaciens
denovo95	k__Bacteria; p__Firmicutes; c__Clostridia; o__Clostridiales; f__Ruminococcaceae; g__Ruminococcus; s__
denovo908	k__Bacteria; p__Firmicutes; c__Clostridia; o__Clostridiales; f__Lachnospiraceae; g__Blautia; s__obeum
