# Supplementary material for: An Investigation Into Physical Frailty as a Link Between the Gut Microbiome and Cognitive Health
Source: Front Aging Neurosci. 2018 Dec 4;10:398. doi: 10.3389/fnagi.2018.00398 (PMC6288358; doi:10.3389/fnagi.2018.00398)
Supplement: TABLE S2 — Associations between cognitive measures and gut microbiota traits when excluding PPI and antibiotic users and including diet as a covariate. [file Table_2.XLSX]

## Sheet: PPI_Anti_Diet_Results
Cognitive Measure	Microbiome Trait	Beta Coefficient	p-value	FDR p-value	Beta Coefficient after Frailty adjustment	p-value after Frailty adjustment	FDR p-value after Frailty adjustment
CANTAB PAL	shannon	0.0924289	0.130661	0.174214	0.093247	0.126111	0.168148
CANTAB PAL	chao1	0.025118	0.395927	0.395927	0.0249397	0.399121	0.399121
CANTAB PAL	PD_whole_tree	0.0937342	0.0255522	0.0511044	0.0943725	0.0247548	0.0495096
CANTAB PAL	observed_otus	0.0835272	0.0212806	0.0511044	0.083714	0.0208891	0.0495096
CANTAB PAL	Unassigned.Other.Other	0.105461	0.0796894	0.490729	0.107492	0.0708498	0.460524
CANTAB PAL	k__Bacteria.p__Actinobacteria.c__Actinobacteria	-0.0523067	0.414082	0.672883	-0.0523412	0.413818	0.672454
CANTAB PAL	k__Bacteria.p__Actinobacteria.c__Coriobacteriia	0.0077321	0.894102	0.894102	0.00754625	0.896658	0.896658
CANTAB PAL	k__Bacteria.p__Bacteroidetes.c__Bacteroidia	-0.0357835	0.518484	0.748922	-0.0354848	0.521921	0.753885
CANTAB PAL	k__Bacteria.p__Firmicutes.c__Bacilli	0.0787661	0.150993	0.490729	0.0767324	0.159292	0.517698
CANTAB PAL	k__Bacteria.p__Firmicutes.c__Clostridia	0.126086	0.0387615	0.490729	0.126428	0.0381998	0.460524
CANTAB PAL	k__Bacteria.p__Firmicutes.c__Erysipelotrichi	-0.0673109	0.255407	0.616895	-0.0680434	0.250451	0.619379
CANTAB PAL	k__Bacteria.p__Proteobacteria.c__Alphaproteobacteria	0.0265344	0.672545	0.794826	0.027859	0.656106	0.775398
CANTAB PAL	k__Bacteria.p__Proteobacteria.c__Betaproteobacteria	-0.0954965	0.118966	0.490729	-0.095437	0.119221	0.516626
CANTAB PAL	k__Bacteria.p__Proteobacteria.c__Deltaproteobacteria	0.0204512	0.748723	0.811116	0.0203373	0.750182	0.812698
CANTAB PAL	k__Bacteria.p__Proteobacteria.c__Gammaproteobacteria	0.0631831	0.284721	0.616895	0.0630352	0.285867	0.619379
CANTAB PAL	k__Bacteria.p__Tenericutes.c__Mollicutes	0.0536326	0.399886	0.672883	0.0540669	0.395999	0.672454
CANTAB PAL	k__Bacteria.p__Verrucomicrobia.c__Verrucomicrobiae	0.0318174	0.606859	0.788916	0.0313023	0.612386	0.775398
CANTAB PAL	Unassigned.Other.Other.Other.Other	0.106537	0.0775624	0.426593	0.108584	0.0684619	0.376541
CANTAB PAL	k__Bacteria.p__Actinobacteria.c__Actinobacteria.o__Actinomycetales.f__Actinomycetaceae	-0.0503693	0.408082	0.813579	-0.0524545	0.384253	0.792521
CANTAB PAL	k__Bacteria.p__Actinobacteria.c__Actinobacteria.o__Bifidobacteriales.f__Bifidobacteriaceae	-0.0387257	0.552133	0.813579	-0.038571	0.553788	0.811912
CANTAB PAL	k__Bacteria.p__Actinobacteria.c__Coriobacteriia.o__Coriobacteriales.f__Coriobacteriaceae	0.00960642	0.868607	0.895751	0.00945686	0.870665	0.905535
CANTAB PAL	k__Bacteria.p__Bacteroidetes.c__Bacteroidia.o__Bacteroidales.f__Bacteroidaceae	-0.0341556	0.537832	0.813579	-0.0340627	0.538983	0.811912
CANTAB PAL	k__Bacteria.p__Bacteroidetes.c__Bacteroidia.o__Bacteroidales.f__Porphyromonadaceae	0.0228312	0.715075	0.891797	0.0236817	0.704578	0.890437
CANTAB PAL	k__Bacteria.p__Bacteroidetes.c__Bacteroidia.o__Bacteroidales.f__Prevotellaceae	0.0176025	0.778907	0.891797	0.0177198	0.777559	0.890437
CANTAB PAL	k__Bacteria.p__Bacteroidetes.c__Bacteroidia.o__Bacteroidales.f__Rikenellaceae	-0.0107235	0.862597	0.895751	-0.0094544	0.878094	0.905535
CANTAB PAL	k__Bacteria.p__Bacteroidetes.c__Bacteroidia.o__Bacteroidales.f__.Barnesiellaceae.	0.0625389	0.282831	0.777785	0.0663296	0.249902	0.735468
CANTAB PAL	k__Bacteria.p__Bacteroidetes.c__Bacteroidia.o__Bacteroidales.f__.Odoribacteraceae.	0.135039	0.0319967	0.295689	0.136539	0.0292639	0.296117
CANTAB PAL	k__Bacteria.p__Bacteroidetes.c__Bacteroidia.o__Bacteroidales.f__.Paraprevotellaceae.	-0.000199384	0.997519	0.997519	-0.0013357	0.983368	0.983368
CANTAB PAL	k__Bacteria.p__Firmicutes.c__Bacilli.o__Lactobacillales.f__Lactobacillaceae	0.0728351	0.209063	0.766566	0.0729437	0.208371	0.735468
CANTAB PAL	k__Bacteria.p__Firmicutes.c__Bacilli.o__Lactobacillales.f__Streptococcaceae	0.0319744	0.56704	0.813579	0.0313576	0.565878	0.811912
CANTAB PAL	k__Bacteria.p__Firmicutes.c__Bacilli.o__Turicibacterales.f__Turicibacteraceae	0.115023	0.0394868	0.295689	0.115458	0.0386481	0.296117
CANTAB PAL	k__Bacteria.p__Firmicutes.c__Clostridia.o__Clostridiales.Other	0.0791989	0.235642	0.77762	0.0791727	0.235849	0.735468
CANTAB PAL	k__Bacteria.p__Firmicutes.c__Clostridia.o__Clostridiales.f__	0.124863	0.0448014	0.295689	0.124836	0.0448662	0.296117
CANTAB PAL	k__Bacteria.p__Firmicutes.c__Clostridia.o__Clostridiales.f__Christensenellaceae	0.0589474	0.340619	0.802889	0.0592053	0.338502	0.792521
CANTAB PAL	k__Bacteria.p__Firmicutes.c__Clostridia.o__Clostridiales.f__Clostridiaceae	0.146213	0.0133853	0.295689	0.145948	0.0136279	0.296117
CANTAB PAL	k__Bacteria.p__Firmicutes.c__Clostridia.o__Clostridiales.f__Dehalobacteriaceae	0.0447091	0.450583	0.813579	0.0442633	0.455476	0.811912
CANTAB PAL	k__Bacteria.p__Firmicutes.c__Clostridia.o__Clostridiales.f__Lachnospiraceae	-0.0581626	0.376465	0.813579	-0.0590591	0.368421	0.792521
CANTAB PAL	k__Bacteria.p__Firmicutes.c__Clostridia.o__Clostridiales.f__Peptococcaceae	0.122666	0.0425066	0.295689	0.122316	0.0432745	0.296117
CANTAB PAL	k__Bacteria.p__Firmicutes.c__Clostridia.o__Clostridiales.f__Ruminococcaceae	0.0939953	0.122291	0.576513	0.0945507	0.119626	0.563949
CANTAB PAL	k__Bacteria.p__Firmicutes.c__Clostridia.o__Clostridiales.f__Veillonellaceae	-0.0276866	0.648786	0.856398	-0.025866	0.669723	0.884035
CANTAB PAL	k__Bacteria.p__Firmicutes.c__Clostridia.o__Clostridiales.f__.Mogibacteriaceae.	0.0404458	0.556584	0.813579	0.0403396	0.55766	0.811912
CANTAB PAL	k__Bacteria.p__Firmicutes.c__Erysipelotrichi.o__Erysipelotrichales.f__Erysipelotrichaceae	-0.0651413	0.272521	0.777785	-0.0658645	0.267443	0.735468
CANTAB PAL	k__Bacteria.p__Proteobacteria.c__Alphaproteobacteria.o__RF32.f__	0.0153912	0.806016	0.891797	0.0165892	0.79038	0.890437
CANTAB PAL	k__Bacteria.p__Proteobacteria.c__Betaproteobacteria.o__Burkholderiales.f__Alcaligenaceae	-0.061741	0.319279	0.802889	-0.0614787	0.32132	0.792521
CANTAB PAL	k__Bacteria.p__Proteobacteria.c__Betaproteobacteria.o__Burkholderiales.f__Oxalobacteraceae	-0.0156813	0.810724	0.891797	-0.0157867	0.809488	0.890437
CANTAB PAL	k__Bacteria.p__Proteobacteria.c__Deltaproteobacteria.o__Desulfovibrionales.f__Desulfovibrionaceae	0.0219049	0.731578	0.891797	0.0218233	0.732646	0.890437
CANTAB PAL	k__Bacteria.p__Proteobacteria.c__Gammaproteobacteria.o__Enterobacteriales.f__Enterobacteriaceae	0.0391894	0.526163	0.813579	0.0393828	0.524178	0.811912
CANTAB PAL	k__Bacteria.p__Proteobacteria.c__Gammaproteobacteria.o__Pasteurellales.f__Pasteurellaceae	0.0816905	0.176418	0.727724	0.0813536	0.178217	0.735145
CANTAB PAL	k__Bacteria.p__Tenericutes.c__Mollicutes.o__RF39.f__	0.0458856	0.471587	0.813579	0.0462517	0.468002	0.811912
CANTAB PAL	k__Bacteria.p__Verrucomicrobia.c__Verrucomicrobiae.o__Verrucomicrobiales.f__Verrucomicrobiaceae	0.0324557	0.599439	0.824229	0.0319544	0.604788	0.831584
CANTAB PAL	Unassigned.Other.Other.Other.Other.Other	0.10619	0.078339	0.438698	0.108224	0.0691422	0.430218
CANTAB PAL	k__Bacteria.p__Actinobacteria.c__Actinobacteria.o__Actinomycetales.f__Actinomycetaceae.g__Actinomyces	-0.0708404	0.242623	0.617586	-0.0725255	0.228022	0.60788
CANTAB PAL	k__Bacteria.p__Actinobacteria.c__Actinobacteria.o__Bifidobacteriales.f__Bifidobacteriaceae.g__Bifidobacterium	-0.0361786	0.579483	0.812354	-0.0360802	0.580572	0.813596
CANTAB PAL	k__Bacteria.p__Actinobacteria.c__Coriobacteriia.o__Coriobacteriales.f__Coriobacteriaceae.g__	0.0777646	0.169556	0.617586	0.0783682	0.166233	0.60788
CANTAB PAL	k__Bacteria.p__Actinobacteria.c__Coriobacteriia.o__Coriobacteriales.f__Coriobacteriaceae.g__Adlercreutzia	-0.11368	0.0586631	0.410642	-0.111874	0.0608021	0.425615
CANTAB PAL	k__Bacteria.p__Actinobacteria.c__Coriobacteriia.o__Coriobacteriales.f__Coriobacteriaceae.g__Collinsella	0.0128466	0.837623	0.852852	0.0131357	0.833987	0.84915
CANTAB PAL	k__Bacteria.p__Bacteroidetes.c__Bacteroidia.o__Bacteroidales.f__Bacteroidaceae.g__Bacteroides	-0.0340453	0.540521	0.812354	-0.0339951	0.541175	0.813596
CANTAB PAL	k__Bacteria.p__Bacteroidetes.c__Bacteroidia.o__Bacteroidales.f__Porphyromonadaceae.g__Parabacteroides	0.0233557	0.705759	0.812354	0.0241802	0.695524	0.817356
CANTAB PAL	k__Bacteria.p__Bacteroidetes.c__Bacteroidia.o__Bacteroidales.f__Prevotellaceae.g__Prevotella	0.0175879	0.779139	0.839343	0.0177026	0.777821	0.840904
CANTAB PAL	k__Bacteria.p__Bacteroidetes.c__Bacteroidia.o__Bacteroidales.f__Rikenellaceae.Other	-0.0747171	0.241353	0.617586	-0.0740423	0.244915	0.60788
CANTAB PAL	k__Bacteria.p__Bacteroidetes.c__Bacteroidia.o__Bacteroidales.f__Rikenellaceae.g__	0.0735589	0.225806	0.617586	0.074499	0.219642	0.60788
CANTAB PAL	k__Bacteria.p__Bacteroidetes.c__Bacteroidia.o__Bacteroidales.f__.Barnesiellaceae..g__	0.0626125	0.282215	0.642473	0.066376	0.249665	0.60788
CANTAB PAL	k__Bacteria.p__Bacteroidetes.c__Bacteroidia.o__Bacteroidales.f__.Odoribacteraceae..g__Butyricimonas	-0.000446222	0.994581	0.994581	-5.62047e-09	1	1
CANTAB PAL	k__Bacteria.p__Bacteroidetes.c__Bacteroidia.o__Bacteroidales.f__.Odoribacteraceae..g__Odoribacter	0.155826	0.00896472	0.251012	0.157393	0.00804685	0.225312
CANTAB PAL	k__Bacteria.p__Firmicutes.c__Bacilli.o__Lactobacillales.f__Lactobacillaceae.g__Lactobacillus	0.0778209	0.180284	0.617586	0.0778289	0.180159	0.60788
CANTAB PAL	k__Bacteria.p__Firmicutes.c__Bacilli.o__Lactobacillales.f__Streptococcaceae.g__Streptococcus	0.0304037	0.586103	0.812354	0.0305237	0.576311	0.813596
CANTAB PAL	k__Bacteria.p__Firmicutes.c__Bacilli.o__Turicibacterales.f__Turicibacteraceae.g__Turicibacter	0.114851	0.0397457	0.410642	0.115275	0.038924	0.425615
CANTAB PAL	k__Bacteria.p__Firmicutes.c__Clostridia.o__Clostridiales.Other.Other	0.0792717	0.235747	0.617586	0.0792273	0.23606	0.60788
CANTAB PAL	k__Bacteria.p__Firmicutes.c__Clostridia.o__Clostridiales.f__.g__	0.124275	0.0458886	0.410642	0.124223	0.0459955	0.425615
CANTAB PAL	k__Bacteria.p__Firmicutes.c__Clostridia.o__Clostridiales.f__Christensenellaceae.g__	0.0595764	0.332836	0.665672	0.0598458	0.330638	0.661276
CANTAB PAL	k__Bacteria.p__Firmicutes.c__Clostridia.o__Clostridiales.f__Clostridiaceae.Other	0.114989	0.0578435	0.410642	0.114982	0.0578969	0.425615
CANTAB PAL	k__Bacteria.p__Firmicutes.c__Clostridia.o__Clostridiales.f__Clostridiaceae.g__	0.120475	0.0315272	0.410642	0.119838	0.0324288	0.425615
CANTAB PAL	k__Bacteria.p__Firmicutes.c__Clostridia.o__Clostridiales.f__Clostridiaceae.g__Clostridium	0.12041	0.0748453	0.438698	0.119521	0.0770318	0.431378
CANTAB PAL	k__Bacteria.p__Firmicutes.c__Clostridia.o__Clostridiales.f__Dehalobacteriaceae.g__Dehalobacterium	0.0508761	0.390858	0.706065	0.0503426	0.396238	0.715785
CANTAB PAL	k__Bacteria.p__Firmicutes.c__Clostridia.o__Clostridiales.f__Lachnospiraceae.Other	-0.0302292	0.634631	0.812354	-0.02981	0.639254	0.813596
CANTAB PAL	k__Bacteria.p__Firmicutes.c__Clostridia.o__Clostridiales.f__Lachnospiraceae.g__	-0.019824	0.759438	0.839343	-0.0203522	0.753185	0.840904
CANTAB PAL	k__Bacteria.p__Firmicutes.c__Clostridia.o__Clostridiales.f__Lachnospiraceae.g__Anaerostipes	0.029444	0.631605	0.812354	0.0299184	0.626073	0.813596
CANTAB PAL	k__Bacteria.p__Firmicutes.c__Clostridia.o__Clostridiales.f__Lachnospiraceae.g__Blautia	-0.0735465	0.232963	0.617586	-0.0743197	0.227231	0.60788
CANTAB PAL	k__Bacteria.p__Firmicutes.c__Clostridia.o__Clostridiales.f__Lachnospiraceae.g__Coprococcus	0.0226029	0.71081	0.812354	0.0169235	0.783335	0.840904
CANTAB PAL	k__Bacteria.p__Firmicutes.c__Clostridia.o__Clostridiales.f__Lachnospiraceae.g__Dorea	0.0329212	0.594703	0.812354	0.0322854	0.601714	0.813596
CANTAB PAL	k__Bacteria.p__Firmicutes.c__Clostridia.o__Clostridiales.f__Lachnospiraceae.g__Lachnospira	-0.0864969	0.165441	0.617586	-0.0853332	0.170033	0.60788
CANTAB PAL	k__Bacteria.p__Firmicutes.c__Clostridia.o__Clostridiales.f__Lachnospiraceae.g__Roseburia	0.0636289	0.298291	0.642473	0.0635223	0.299115	0.644248
CANTAB PAL	k__Bacteria.p__Firmicutes.c__Clostridia.o__Clostridiales.f__Lachnospiraceae.g__.Ruminococcus.	0.0170196	0.77939	0.839343	0.0155597	0.795856	0.840904
CANTAB PAL	k__Bacteria.p__Firmicutes.c__Clostridia.o__Clostridiales.f__Ruminococcaceae.Other	0.185532	0.00489586	0.251012	0.185782	0.0048499	0.225312
CANTAB PAL	k__Bacteria.p__Firmicutes.c__Clostridia.o__Clostridiales.f__Ruminococcaceae.g__	0.0260843	0.665784	0.812354	0.0263393	0.662709	0.817356
CANTAB PAL	k__Bacteria.p__Firmicutes.c__Clostridia.o__Clostridiales.f__Ruminococcaceae.g__Anaerotruncus	-0.0369138	0.544216	0.812354	-0.0357565	0.555516	0.813596
CANTAB PAL	k__Bacteria.p__Firmicutes.c__Clostridia.o__Clostridiales.f__Ruminococcaceae.g__Faecalibacterium	0.0740072	0.192765	0.617586	0.0740724	0.192396	0.60788
CANTAB PAL	k__Bacteria.p__Firmicutes.c__Clostridia.o__Clostridiales.f__Ruminococcaceae.g__Oscillospira	-0.0310563	0.589455	0.812354	-0.0311032	0.588913	0.813596
CANTAB PAL	k__Bacteria.p__Firmicutes.c__Clostridia.o__Clostridiales.f__Ruminococcaceae.g__Ruminococcus	0.137587	0.030539	0.410642	0.137226	0.0309504	0.425615
CANTAB PAL	k__Bacteria.p__Firmicutes.c__Clostridia.o__Clostridiales.f__Veillonellaceae.g__Dialister	0.0270007	0.673127	0.812354	0.030039	0.638193	0.813596
CANTAB PAL	k__Bacteria.p__Firmicutes.c__Clostridia.o__Clostridiales.f__Veillonellaceae.g__Phascolarctobacterium	0.0258152	0.667746	0.812354	0.0253345	0.674103	0.817356
CANTAB PAL	k__Bacteria.p__Firmicutes.c__Clostridia.o__Clostridiales.f__Veillonellaceae.g__Veillonella	0.085478	0.166514	0.617586	0.0851784	0.167936	0.60788
CANTAB PAL	k__Bacteria.p__Firmicutes.c__Clostridia.o__Clostridiales.f__.Mogibacteriaceae..g__	0.0369215	0.580956	0.812354	0.0367435	0.582799	0.813596
CANTAB PAL	k__Bacteria.p__Firmicutes.c__Erysipelotrichi.o__Erysipelotrichales.f__Erysipelotrichaceae.g__	-0.0426494	0.502941	0.812354	-0.0436184	0.493224	0.813596
CANTAB PAL	k__Bacteria.p__Firmicutes.c__Erysipelotrichi.o__Erysipelotrichales.f__Erysipelotrichaceae.g__Coprobacillus	0.0143087	0.823976	0.852852	0.0139015	0.828876	0.84915
CANTAB PAL	k__Bacteria.p__Firmicutes.c__Erysipelotrichi.o__Erysipelotrichales.f__Erysipelotrichaceae.g__Holdemania	-0.0664138	0.290556	0.642473	-0.0676873	0.280675	0.628711
CANTAB PAL	k__Bacteria.p__Firmicutes.c__Erysipelotrichi.o__Erysipelotrichales.f__Erysipelotrichaceae.g__.Eubacterium.	0.0650231	0.262316	0.638682	0.0645274	0.266248	0.621246
CANTAB PAL	k__Bacteria.p__Firmicutes.c__Erysipelotrichi.o__Erysipelotrichales.f__Erysipelotrichaceae.g__cc_115	0.0564496	0.370553	0.695284	0.0560091	0.37417	0.70378
CANTAB PAL	k__Bacteria.p__Proteobacteria.c__Alphaproteobacteria.o__RF32.f__.g__	0.0156612	0.802612	0.848042	0.0168672	0.786887	0.840904
CANTAB PAL	k__Bacteria.p__Proteobacteria.c__Betaproteobacteria.o__Burkholderiales.f__Alcaligenaceae.g__Sutterella	-0.0615592	0.319633	0.662942	-0.0613101	0.321583	0.661276
CANTAB PAL	k__Bacteria.p__Proteobacteria.c__Deltaproteobacteria.o__Desulfovibrionales.f__Desulfovibrionaceae.g__Bilophila	-0.0587974	0.372474	0.695284	-0.058102	0.377025	0.70378
CANTAB PAL	k__Bacteria.p__Proteobacteria.c__Deltaproteobacteria.o__Desulfovibrionales.f__Desulfovibrionaceae.g__Desulfovibrio	0.0969332	0.100998	0.51417	0.0966641	0.101925	0.518889
CANTAB PAL	k__Bacteria.p__Proteobacteria.c__Gammaproteobacteria.o__Enterobacteriales.f__Enterobacteriaceae.g__	0.0237002	0.702057	0.812354	0.0238261	0.700591	0.817356
CANTAB PAL	k__Bacteria.p__Proteobacteria.c__Gammaproteobacteria.o__Pasteurellales.f__Pasteurellaceae.g__Haemophilus	0.0816033	0.176649	0.617586	0.0812449	0.178558	0.60788
CANTAB PAL	k__Bacteria.p__Tenericutes.c__Mollicutes.o__RF39.f__.g__	0.045946	0.502367	0.812354	0.0463015	0.467853	0.813596
CANTAB PAL	k__Bacteria.p__Verrucomicrobia.c__Verrucomicrobiae.o__Verrucomicrobiales.f__Verrucomicrobiaceae.g__Akkermansia	0.0323695	0.6007	0.812354	0.0318555	0.606187	0.813596
CANTAB PAL	Unassigned.Other.Other.Other	0.10612	0.0778942	0.415436	0.108145	0.0691733	0.368924
CANTAB PAL	k__Bacteria.p__Actinobacteria.c__Actinobacteria.o__Actinomycetales	-0.0552685	0.366895	0.72868	-0.0573212	0.344956	0.730595
CANTAB PAL	k__Bacteria.p__Actinobacteria.c__Actinobacteria.o__Bifidobacteriales	-0.0392532	0.54651	0.72868	-0.0391192	0.547947	0.730595
CANTAB PAL	k__Bacteria.p__Actinobacteria.c__Coriobacteriia.o__Coriobacteriales	0.00857081	0.882673	0.882673	0.0083741	0.885375	0.885375
CANTAB PAL	k__Bacteria.p__Bacteroidetes.c__Bacteroidia.o__Bacteroidales	-0.0338299	0.541312	0.72868	-0.0335483	0.544635	0.730595
CANTAB PAL	k__Bacteria.p__Firmicutes.c__Bacilli.o__Lactobacillales	0.0392271	0.46999	0.72868	0.0375388	0.484068	0.730595
CANTAB PAL	k__Bacteria.p__Firmicutes.c__Bacilli.o__Turicibacterales	0.11463	0.0402061	0.321649	0.115047	0.0393945	0.315156
CANTAB PAL	k__Bacteria.p__Firmicutes.c__Clostridia.o__Clostridiales	0.129133	0.0344248	0.321649	0.129449	0.0339618	0.315156
CANTAB PAL	k__Bacteria.p__Firmicutes.c__Erysipelotrichi.o__Erysipelotrichales	-0.0661084	0.264264	0.704704	-0.0668518	0.259105	0.690947
CANTAB PAL	k__Bacteria.p__Proteobacteria.c__Alphaproteobacteria.o__RF32	0.0151987	0.80844	0.862336	0.0163709	0.79312	0.845994
CANTAB PAL	k__Bacteria.p__Proteobacteria.c__Betaproteobacteria.o__Burkholderiales	-0.0950228	0.121484	0.485937	-0.0949591	0.121759	0.487038
CANTAB PAL	k__Bacteria.p__Proteobacteria.c__Deltaproteobacteria.o__Desulfovibrionales	0.021155	0.740249	0.845999	0.021031	0.741829	0.845994
CANTAB PAL	k__Bacteria.p__Proteobacteria.c__Gammaproteobacteria.o__Enterobacteriales	0.0388374	0.529887	0.72868	0.0390094	0.528124	0.730595
CANTAB PAL	k__Bacteria.p__Proteobacteria.c__Gammaproteobacteria.o__Pasteurellales	0.0816195	0.176598	0.565112	0.0812633	0.178492	0.571176
CANTAB PAL	k__Bacteria.p__Tenericutes.c__Mollicutes.o__RF39	0.0459937	0.470284	0.72868	0.0463456	0.466847	0.730595
CANTAB PAL	k__Bacteria.p__Verrucomicrobia.c__Verrucomicrobiae.o__Verrucomicrobiales	0.0322307	0.602205	0.741176	0.0317099	0.607769	0.748023
CANTAB PAL	denovo530	-0.102528	0.0668357	0.682679	-0.102707	0.0665194	0.679448
CANTAB PAL	denovo410	0.0280789	0.645953	0.933045	0.0282843	0.643511	0.927848
CANTAB PAL	denovo414	0.0528578	0.397586	0.887521	0.0525791	0.399608	0.894313
CANTAB PAL	denovo417	0.0670424	0.241888	0.745582	0.0653593	0.251418	0.753182
CANTAB PAL	denovo1262	0.0250002	0.677175	0.934519	0.0250867	0.676153	0.936303
CANTAB PAL	denovo1264	0.080642	0.198758	0.745582	0.0806464	0.198468	0.753182
CANTAB PAL	denovo377	-0.0243163	0.678378	0.934519	-0.0249068	0.671026	0.936303
CANTAB PAL	denovo849	0.0591537	0.319012	0.814621	0.0584929	0.325241	0.812015
CANTAB PAL	denovo213	-0.0437382	0.486981	0.897822	-0.0436943	0.487385	0.897049
CANTAB PAL	denovo217	-0.070741	0.25262	0.745582	-0.0707065	0.252515	0.753182
CANTAB PAL	denovo214	-0.0140657	0.826063	0.952242	-0.014259	0.823718	0.959952
CANTAB PAL	denovo218	0.0767241	0.206108	0.745582	0.0769061	0.205045	0.753182
CANTAB PAL	denovo1737	7.81915e-05	0.998953	0.998953	-0.000132443	0.998226	0.99953
CANTAB PAL	denovo129	0.0521145	0.380668	0.877992	0.0530296	0.371804	0.857549
CANTAB PAL	denovo123	0.0342107	0.585841	0.915635	0.0349128	0.578045	0.919827
CANTAB PAL	denovo122	0.0377864	0.531611	0.909242	0.0372403	0.537457	0.914956
CANTAB PAL	denovo353	0.0885839	0.135776	0.745164	0.0885342	0.136133	0.734604
CANTAB PAL	denovo350	0.081845	0.194067	0.745582	0.0819554	0.193341	0.753182
CANTAB PAL	denovo351	-0.0294287	0.620965	0.924979	-0.0296756	0.61794	0.919827
CANTAB PAL	denovo355	-0.0278813	0.649062	0.933045	-0.0243434	0.688432	0.940008
CANTAB PAL	denovo572	0.0546362	0.364261	0.853923	0.0592287	0.32651	0.812015
CANTAB PAL	denovo1341	-0.116326	0.0538535	0.641755	-0.116723	0.0530755	0.632483
CANTAB PAL	denovo239	0.0398404	0.509244	0.897822	0.0390341	0.516896	0.898512
CANTAB PAL	denovo238	0.0597072	0.327155	0.820757	0.0588231	0.334274	0.817114
CANTAB PAL	denovo235	0.00815847	0.886609	0.982795	0.00656166	0.908249	0.985829
CANTAB PAL	denovo237	-0.0161062	0.793132	0.94495	-0.0148074	0.809017	0.959952
CANTAB PAL	denovo231	0.0277869	0.638649	0.933045	0.0292281	0.61961	0.919827
CANTAB PAL	denovo182	0.0381844	0.564429	0.915635	0.0375236	0.570969	0.919827
CANTAB PAL	denovo180	0.0146628	0.816457	0.952242	0.0159164	0.800027	0.959952
CANTAB PAL	denovo189	0.073326	0.245889	0.745582	0.0728626	0.248039	0.753182
CANTAB PAL	denovo1224	0.0339895	0.571168	0.915635	0.0345311	0.565166	0.919827
CANTAB PAL	denovo1223	-0.0170386	0.774657	0.94495	-0.0170271	0.77487	0.959952
CANTAB PAL	denovo1143	0.0374017	0.519259	0.900048	0.0394295	0.493657	0.897049
CANTAB PAL	denovo2006	0.0484878	0.372836	0.866918	0.0497582	0.357618	0.831534
CANTAB PAL	denovo252	-0.0163077	0.806181	0.94495	-0.00804917	0.901917	0.985829
CANTAB PAL	denovo258	0.0763855	0.191848	0.745582	0.0760259	0.193626	0.753182
CANTAB PAL	denovo27	0.0326996	0.572623	0.915635	0.0322999	0.577404	0.919827
CANTAB PAL	denovo26	0.0923086	0.127699	0.745164	0.0922619	0.127699	0.734604
CANTAB PAL	denovo25	-0.00918849	0.879978	0.979276	-0.0100066	0.869182	0.976096
CANTAB PAL	denovo24	-0.0702389	0.27094	0.745582	-0.0694584	0.275475	0.753182
CANTAB PAL	denovo23	-0.0640392	0.344802	0.835707	-0.0629971	0.351995	0.82964
CANTAB PAL	denovo22	-0.0344228	0.598214	0.915635	-0.0342546	0.600064	0.919827
CANTAB PAL	denovo21	0.00805017	0.904136	0.982795	0.00604111	0.928013	0.985829
CANTAB PAL	denovo20	-0.0256635	0.694909	0.937472	-0.02504	0.701783	0.940008
CANTAB PAL	denovo29	-0.0199541	0.762701	0.94495	-0.0197286	0.763747	0.958033
CANTAB PAL	denovo28	0.125559	0.0415692	0.607308	0.126359	0.040136	0.611445
CANTAB PAL	denovo397	0.181835	0.00294835	0.34131	0.180855	0.00311455	0.32027
CANTAB PAL	denovo394	0.0304034	0.608008	0.915635	0.0296834	0.61367	0.919827
CANTAB PAL	denovo856	0.00309581	0.960084	0.989742	0.00424068	0.945225	0.985829
CANTAB PAL	denovo1129	0.145098	0.0126519	0.446967	0.144977	0.0127554	0.411531
CANTAB PAL	denovo271	0.0162299	0.789509	0.94495	0.0150095	0.804581	0.959952
CANTAB PAL	denovo270	-0.0281758	0.64134	0.933045	-0.027401	0.650328	0.929123
CANTAB PAL	denovo272	0.0332242	0.590565	0.915635	0.0329248	0.590313	0.919827
CANTAB PAL	denovo277	-0.0171085	0.794151	0.94495	-0.0132683	0.839032	0.962559
CANTAB PAL	denovo276	0.0895712	0.115743	0.745164	0.0923304	0.10171	0.734604
CANTAB PAL	denovo278	0.0357599	0.561742	0.915635	0.0358076	0.561335	0.919827
CANTAB PAL	denovo828	0.0695094	0.260941	0.745582	0.069468	0.261267	0.753182
CANTAB PAL	denovo142	-0.0694473	0.238153	0.745582	-0.0697377	0.235944	0.753182
CANTAB PAL	denovo141	-0.0158531	0.792425	0.94495	-0.0157655	0.793567	0.959952
CANTAB PAL	denovo144	-0.0170505	0.803812	0.94495	-0.0172105	0.802024	0.959952
CANTAB PAL	denovo493	0.0245734	0.681911	0.934519	0.0232202	0.701416	0.940008
CANTAB PAL	denovo41	0.0317388	0.594283	0.915635	0.0318637	0.592873	0.919827
CANTAB PAL	denovo40	-0.0432377	0.475398	0.897822	-0.0430128	0.477013	0.897049
CANTAB PAL	denovo43	0.0120313	0.84547	0.955749	0.0123527	0.841398	0.962559
CANTAB PAL	denovo42	0.116135	0.0623858	0.660828	0.116004	0.0627068	0.664227
CANTAB PAL	denovo45	0.00273703	0.96342	0.989742	0.00306994	0.958921	0.985829
CANTAB PAL	denovo44	0.0555352	0.358126	0.850888	0.0560049	0.353903	0.82964
CANTAB PAL	denovo47	0.0422634	0.496497	0.897822	0.0435628	0.48238	0.897049
CANTAB PAL	denovo46	0.0481997	0.430552	0.897822	0.0473873	0.441174	0.897049
CANTAB PAL	denovo49	0.112656	0.0770251	0.688412	0.113371	0.0746151	0.696388
CANTAB PAL	denovo48	-0.124868	0.046716	0.607308	-0.124608	0.047218	0.613834
CANTAB PAL	denovo380	0.111493	0.076905	0.688412	0.110468	0.0793467	0.709161
CANTAB PAL	denovo908	-0.00732946	0.89982	0.982795	-0.00747004	0.89797	0.985829
CANTAB PAL	denovo1104	0.0235542	0.681048	0.934519	0.0219806	0.700249	0.940008
CANTAB PAL	denovo299	0.0788451	0.197108	0.745582	0.0783688	0.19959	0.753182
CANTAB PAL	denovo293	0.069851	0.250497	0.745582	0.0694349	0.253925	0.753182
CANTAB PAL	denovo295	-0.0545158	0.395228	0.887521	-0.0553834	0.377859	0.864541
CANTAB PAL	denovo165	-0.042482	0.476423	0.897822	-0.0443527	0.453062	0.897049
CANTAB PAL	denovo166	-0.00979982	0.87103	0.973104	-0.00991282	0.869567	0.976096
CANTAB PAL	denovo161	0.0979469	0.113854	0.745164	0.0974217	0.115738	0.734604
CANTAB PAL	denovo163	0.0787917	0.190665	0.745582	0.0791203	0.188772	0.753182
CANTAB PAL	denovo788	0.0347753	0.569603	0.915635	0.0357734	0.558966	0.919827
CANTAB PAL	denovo1027	0.107581	0.0746095	0.688412	0.107336	0.0754826	0.696388
CANTAB PAL	denovo68	-0.00355228	0.955916	0.989742	-0.00265871	0.966961	0.987682
CANTAB PAL	denovo63	-0.0885758	0.13446	0.745164	-0.0884919	0.134866	0.734604
CANTAB PAL	denovo62	0.0550721	0.355925	0.850888	0.0558907	0.348316	0.82964
CANTAB PAL	denovo61	0.150309	0.0156513	0.447627	0.149726	0.0158281	0.411531
CANTAB PAL	denovo60	0.0239311	0.685234	0.934519	0.023329	0.688446	0.940008
CANTAB PAL	denovo67	0.0820114	0.177531	0.745582	0.0805773	0.18313	0.753182
CANTAB PAL	denovo66	0.0650121	0.275149	0.745582	0.0649891	0.275835	0.753182
CANTAB PAL	denovo65	-0.0195683	0.755534	0.94495	-0.0194331	0.757176	0.958033
CANTAB PAL	denovo64	0.0688655	0.261765	0.745582	0.0692475	0.258931	0.753182
CANTAB PAL	denovo0	0.081625	0.192927	0.745582	0.0827964	0.185738	0.753182
CANTAB PAL	denovo1	-0.0424999	0.481056	0.897822	-0.0425773	0.480352	0.897049
CANTAB PAL	denovo2	0.0321512	0.603894	0.915635	0.0316483	0.609276	0.919827
CANTAB PAL	denovo3	0.00680052	0.909527	0.982795	0.0058604	0.921743	0.985829
CANTAB PAL	denovo4	-0.00743748	0.903387	0.982795	-0.00722611	0.90613	0.985829
CANTAB PAL	denovo5	0.0923687	0.143301	0.745164	0.0915237	0.146534	0.753182
CANTAB PAL	denovo6	0.0496817	0.419543	0.897822	0.0490503	0.42513	0.897049
CANTAB PAL	denovo7	0.0787212	0.163238	0.745582	0.0787998	0.162697	0.753182
CANTAB PAL	denovo8	0.0265497	0.666153	0.934519	0.0265226	0.666461	0.936303
CANTAB PAL	denovo9	0.0684358	0.276335	0.745582	0.0684196	0.276518	0.753182
CANTAB PAL	denovo581	-0.0173887	0.778839	0.94495	-0.0143595	0.814836	0.959952
CANTAB PAL	denovo588	-0.0144426	0.805067	0.94495	-0.0143053	0.806897	0.959952
CANTAB PAL	denovo109	0.0104912	0.867278	0.972712	0.0113923	0.85576	0.97122
CANTAB PAL	denovo107	-0.160044	0.00449743	0.34131	-0.160153	0.00447912	0.32027
CANTAB PAL	denovo105	0.110267	0.0604184	0.660828	0.109993	0.0610399	0.664227
CANTAB PAL	denovo102	0.0418857	0.467169	0.897822	0.0447637	0.432059	0.897049
CANTAB PAL	denovo100	-0.00294645	0.959043	0.989742	-0.00460767	0.935953	0.985829
CANTAB PAL	denovo18	0.0619161	0.309961	0.805899	0.063899	0.291456	0.764738
CANTAB PAL	denovo283	-0.099034	0.115167	0.745164	-0.0982083	0.117558	0.734604
CANTAB PAL	denovo125	0.0644091	0.27447	0.745582	0.0626956	0.286336	0.758259
CANTAB PAL	denovo126	0.0276029	0.654503	0.934519	0.028518	0.643169	0.927848
CANTAB PAL	denovo458	0.101851	0.0980733	0.737232	0.10017	0.102801	0.734604
CANTAB PAL	denovo465	-0.0947002	0.120776	0.745164	-0.0935601	0.123938	0.734604
CANTAB PAL	denovo466	-0.00409773	0.946424	0.989742	-0.00380908	0.950207	0.985829
CANTAB PAL	denovo467	-0.0260459	0.662333	0.934519	-0.0280747	0.63521	0.926889
CANTAB PAL	denovo469	-0.0330459	0.590886	0.915635	-0.0317058	0.605778	0.919827
CANTAB PAL	denovo906	0.0243114	0.693942	0.937472	0.0274283	0.655155	0.929123
CANTAB PAL	denovo904	0.0730554	0.227408	0.745582	0.0742185	0.21843	0.753182
CANTAB PAL	denovo171	0.0805924	0.171325	0.745582	0.08032	0.172638	0.753182
CANTAB PAL	denovo110	0.0706766	0.274301	0.745582	0.0704057	0.276322	0.753182
CANTAB PAL	denovo449	0.0669859	0.253161	0.745582	0.068903	0.238334	0.753182
CANTAB PAL	denovo443	-0.0742104	0.207848	0.745582	-0.0735144	0.211955	0.753182
CANTAB PAL	denovo983	0.13041	0.030454	0.599509	0.130662	0.0301246	0.574833
CANTAB PAL	denovo667	-0.0224722	0.720273	0.94495	-0.0225782	0.718988	0.946584
CANTAB PAL	denovo662	0.0930344	0.124271	0.745164	0.0935904	0.121809	0.734604
CANTAB PAL	denovo120	-0.0479266	0.425599	0.897822	-0.0475328	0.429484	0.897049
CANTAB PAL	denovo887	0.0784837	0.205292	0.745582	0.0790456	0.20068	0.753182
CANTAB PAL	denovo704	0.0853442	0.128523	0.745164	0.085309	0.129358	0.734604
CANTAB PAL	denovo2561	0.0388065	0.499188	0.897822	0.0381923	0.505161	0.897049
CANTAB PAL	denovo423	-0.0418838	0.478257	0.897822	-0.0434355	0.461415	0.897049
CANTAB PAL	denovo424	0.0612519	0.325124	0.820757	0.061431	0.321252	0.812015
CANTAB PAL	denovo604	0.0525336	0.411697	0.897822	0.0525021	0.411972	0.897049
CANTAB PAL	denovo90	0.0669954	0.266585	0.745582	0.0667119	0.268578	0.753182
CANTAB PAL	denovo91	0.0473701	0.453531	0.897822	0.0489169	0.436928	0.897049
CANTAB PAL	denovo96	0.0429947	0.463557	0.897822	0.0439483	0.452556	0.897049
CANTAB PAL	denovo97	-0.0385665	0.514556	0.897822	-0.0388702	0.511255	0.897049
CANTAB PAL	denovo94	0.00151075	0.980671	0.994581	0.0022384	0.971333	0.988617
CANTAB PAL	denovo95	0.079189	0.20754	0.745582	0.0817425	0.190792	0.753182
CANTAB PAL	denovo323	-0.00727729	0.905076	0.982795	-0.00661952	0.91357	0.985829
CANTAB PAL	denovo329	-0.0121437	0.836761	0.952242	-0.0130208	0.824941	0.959952
CANTAB PAL	denovo328	0.104185	0.0884514	0.736724	0.102457	0.0923788	0.734604
CANTAB PAL	denovo504	-0.040593	0.500602	0.897822	-0.0404374	0.502335	0.897049
CANTAB PAL	denovo808	0.0816024	0.174637	0.745582	0.0817003	0.174173	0.753182
CANTAB PAL	denovo400	-0.00423132	0.945259	0.989742	-0.00545914	0.929189	0.985829
CANTAB PAL	denovo169	0.116948	0.0377269	0.607308	0.117259	0.0371807	0.611445
CANTAB PAL	denovo1271	0.0565943	0.337959	0.833243	0.0586675	0.316511	0.812015
CANTAB PAL	denovo305	0.0487391	0.438934	0.897822	0.0481589	0.444193	0.897049
CANTAB PAL	denovo307	-0.0568697	0.395019	0.887521	-0.0560208	0.401995	0.894313
CANTAB PAL	denovo526	0.0425548	0.485213	0.897822	0.0416858	0.493352	0.897049
CANTAB PAL	denovo522	0.0680648	0.255422	0.745582	0.0710766	0.229436	0.753182
CANTAB PAL	denovo529	0.0397323	0.514835	0.897822	0.040315	0.508382	0.897049
CANTAB PAL	denovo205	-0.0608954	0.332185	0.826129	-0.0609021	0.332157	0.817114
CANTAB PAL	denovo207	0.1021	0.0901585	0.736724	0.101785	0.091103	0.734604
CANTAB PAL	denovo200	0.00543867	0.929221	0.989742	0.00307385	0.95979	0.985829
CANTAB PAL	denovo202	-0.0391574	0.573367	0.915635	-0.0375486	0.588913	0.919827
CANTAB PAL	denovo198	0.0999315	0.0944018	0.737232	0.0998608	0.0944779	0.734604
CANTAB PAL	denovo190	0.0596518	0.313222	0.807041	0.0588907	0.318887	0.812015
CANTAB PAL	denovo363	0.0689982	0.253998	0.745582	0.0684802	0.257506	0.753182
CANTAB PAL	denovo361	-0.0147865	0.800073	0.94495	-0.0164432	0.777113	0.959952
CANTAB PAL	denovo450	-0.000625092	0.991756	0.998741	-0.000605473	0.992016	0.99953
CANTAB PAL	denovo225	0.047644	0.441443	0.897822	0.0476574	0.440719	0.897049
CANTAB PAL	denovo194	0.0135147	0.834042	0.952242	0.0139277	0.829049	0.959952
CANTAB PAL	denovo195	-0.0432612	0.485604	0.897822	-0.0441822	0.476487	0.897049
CANTAB PAL	denovo196	-0.0180563	0.766679	0.94495	-0.0184164	0.762141	0.958033
CANTAB PAL	denovo197	0.13426	0.030461	0.599509	0.134863	0.0296462	0.574833
CANTAB PAL	denovo290	0.0341226	0.582931	0.915635	0.0337029	0.587346	0.919827
CANTAB PAL	denovo1230	0.0192816	0.735303	0.94495	0.0201714	0.723115	0.946584
CANTAB PAL	denovo346	0.0695543	0.241355	0.745582	0.0698135	0.239295	0.753182
CANTAB PAL	denovo348	0.0491513	0.411406	0.897822	0.0486964	0.41561	0.897049
CANTAB PAL	denovo561	-0.00380774	0.95032	0.989742	-0.0039731	0.94817	0.985829
CANTAB PAL	denovo560	0.016403	0.792261	0.94495	0.0155544	0.800809	0.959952
CANTAB PAL	denovo564	0.0119151	0.836605	0.952242	0.0109682	0.849128	0.967532
CANTAB PAL	denovo1174	0.0434474	0.493988	0.897822	0.0432552	0.495464	0.897049
CANTAB PAL	denovo248	-0.0333436	0.592959	0.915635	-0.0340575	0.584922	0.919827
CANTAB PAL	denovo242	0.00212659	0.971184	0.989742	0.00329795	0.955194	0.985829
CANTAB PAL	denovo246	0.0392417	0.53692	0.909242	0.0394477	0.534798	0.914956
CANTAB PAL	denovo111	0.0223378	0.706095	0.94495	0.0213736	0.717679	0.946584
CANTAB PAL	denovo113	0.0197843	0.735107	0.94495	0.0205571	0.724832	0.946584
CANTAB PAL	denovo116	0.000940919	0.987908	0.99838	0.00356459	0.954101	0.985829
CANTAB PAL	denovo117	-0.0831934	0.153145	0.745582	-0.0825042	0.155462	0.753182
CANTAB PAL	denovo12	0.0371209	0.505445	0.897822	0.0375517	0.499825	0.897049
CANTAB PAL	denovo13	-0.0677012	0.281122	0.75141	-0.0690407	0.269719	0.753182
CANTAB PAL	denovo10	-0.0307732	0.570457	0.915635	-0.0303527	0.57559	0.919827
CANTAB PAL	denovo11	-0.00825177	0.901268	0.982795	-0.00797929	0.904524	0.985829
CANTAB PAL	denovo16	0.0398528	0.539878	0.909242	0.041584	0.521807	0.899017
CANTAB PAL	denovo17	0.0751313	0.229488	0.745582	0.0758362	0.225442	0.753182
CANTAB PAL	denovo14	0.0127883	0.839038	0.952242	0.0128808	0.837901	0.962559
CANTAB PAL	denovo15	-0.049452	0.43561	0.897822	-0.0502855	0.427678	0.897049
CANTAB PAL	denovo1157	0.00666185	0.91134	0.982795	0.00657369	0.912527	0.985829
CANTAB PAL	denovo1155	0.021204	0.728524	0.94495	0.0204367	0.73774	0.951536
CANTAB PAL	denovo1193	0.0770743	0.19444	0.745582	0.0758812	0.201345	0.753182
CANTAB PAL	denovo159	0.0185501	0.747997	0.94495	0.0190252	0.741932	0.951536
CANTAB PAL	denovo155	0.142753	0.0186771	0.470089	0.145882	0.0147556	0.411531
CANTAB PAL	denovo153	-0.0178241	0.767412	0.94495	-0.0172678	0.77454	0.959952
CANTAB PAL	denovo118	-0.0167823	0.785203	0.94495	-0.016496	0.788766	0.959952
CANTAB PAL	denovo482	0.0751427	0.243134	0.745582	0.0771201	0.226838	0.753182
CANTAB PAL	denovo487	0.0876411	0.156703	0.745582	0.0867054	0.159243	0.753182
CANTAB PAL	denovo1014	-0.0520184	0.400315	0.887521	-0.0516808	0.403379	0.894313
CANTAB PAL	denovo1012	0.113852	0.0602793	0.660828	0.114868	0.0578798	0.662145
CANTAB PAL	denovo34	0.0406462	0.49823	0.897822	0.0408254	0.496457	0.897049
CANTAB PAL	denovo35	0.0187414	0.759043	0.94495	0.0185764	0.761119	0.958033
CANTAB PAL	denovo36	0.0674182	0.291816	0.772773	0.0681249	0.286216	0.758259
CANTAB PAL	denovo37	0.0766502	0.262086	0.745582	0.077462	0.257159	0.753182
CANTAB PAL	denovo30	0.144294	0.0140654	0.446967	0.14342	0.0145069	0.411531
CANTAB PAL	denovo31	0.00198017	0.972439	0.989742	0.000408767	0.994269	0.99953
CANTAB PAL	denovo32	0.0400998	0.486598	0.897822	0.0406667	0.480325	0.897049
CANTAB PAL	denovo33	-0.0258719	0.663615	0.934519	-0.0251374	0.672273	0.936303
CANTAB PAL	denovo38	0.0330322	0.608867	0.915635	0.0334521	0.604243	0.919827
CANTAB PAL	denovo39	0.0810395	0.178713	0.745582	0.0807155	0.18048	0.753182
CANTAB PAL	denovo456	-0.0199174	0.733806	0.94495	-0.0208028	0.722753	0.946584
CANTAB PAL	denovo387	-0.0195245	0.745011	0.94495	-0.0197621	0.74064	0.951536
CANTAB PAL	denovo381	0.0858664	0.159404	0.745582	0.0858384	0.159714	0.753182
CANTAB PAL	denovo383	-0.0407693	0.504039	0.897822	-0.0392528	0.518372	0.898512
CANTAB PAL	denovo388	-0.101831	0.0894778	0.736724	-0.0999789	0.0927608	0.734604
CANTAB PAL	denovo1130	0.0691195	0.268945	0.745582	0.0672962	0.281861	0.758259
CANTAB PAL	denovo1315	0.0239892	0.686186	0.934519	0.026062	0.656233	0.929123
CANTAB PAL	denovo1050	0.0822663	0.178947	0.745582	0.0821936	0.179276	0.753182
CANTAB PAL	denovo1055	0.0372316	0.530668	0.909242	0.0347689	0.557773	0.919827
CANTAB PAL	denovo288	0.0701318	0.259266	0.745582	0.0672416	0.270644	0.753182
CANTAB PAL	denovo284	0.138848	0.019724	0.470089	0.139808	0.0187821	0.44764
CANTAB PAL	denovo286	0.0983802	0.100532	0.737232	0.0985649	0.0998695	0.734604
CANTAB PAL	denovo1613	0.0956498	0.114293	0.745164	0.0968934	0.108293	0.734604
CANTAB PAL	denovo1031	0.0683717	0.254822	0.745582	0.0678236	0.258376	0.753182
CANTAB PAL	denovo131	0.130796	0.0430623	0.607308	0.131103	0.0423927	0.611445
CANTAB PAL	denovo58	0.0116853	0.833928	0.952242	0.0121681	0.827072	0.959952
CANTAB PAL	denovo59	0.0716079	0.250512	0.745582	0.0715853	0.250764	0.753182
CANTAB PAL	denovo56	0.00255697	0.967044	0.989742	0.0033712	0.956122	0.985829
CANTAB PAL	denovo57	-0.116977	0.0516612	0.641755	-0.11545	0.053052	0.632483
CANTAB PAL	denovo54	0.157983	0.00575923	0.34131	0.157071	0.00605114	0.32027
CANTAB PAL	denovo55	-0.00297516	0.962972	0.989742	-0.00544093	0.931677	0.985829
CANTAB PAL	denovo52	0.126836	0.0423933	0.607308	0.12654	0.0430061	0.611445
CANTAB PAL	denovo53	0.157681	0.00596697	0.34131	0.156975	0.00620497	0.32027
CANTAB PAL	denovo50	0.0414987	0.503585	0.897822	0.0453152	0.459754	0.897049
CANTAB PAL	denovo51	0.0882696	0.139887	0.745164	0.0891073	0.135835	0.734604
CANTAB PAL	denovo819	0.0742879	0.208303	0.745582	0.0733001	0.213224	0.753182
CANTAB PAL	denovo813	-0.031917	0.577014	0.915635	-0.0313349	0.584132	0.919827
CANTAB PAL	denovo593	0.0219072	0.712575	0.94495	0.0226489	0.703053	0.940008
CANTAB PAL	denovo101	-0.000254026	0.996458	0.998953	3.3724e-05	0.99953	0.99953
CANTAB PAL	denovo79	0.031367	0.604741	0.915635	0.0310806	0.601203	0.919827
CANTAB PAL	denovo70	0.0218992	0.728947	0.94495	0.0216293	0.732149	0.951536
CANTAB PAL	denovo71	-0.0562141	0.39003	0.887521	-0.0554718	0.394924	0.894313
CANTAB PAL	denovo72	-0.00378241	0.952789	0.989742	-0.000795696	0.989998	0.99953
CANTAB PAL	denovo73	0.0394348	0.552773	0.915635	0.0392281	0.554828	0.919827
CANTAB PAL	denovo75	0.176299	0.00311329	0.34131	0.177348	0.0027415	0.32027
CANTAB PAL	denovo1710	-0.0306033	0.611491	0.915635	-0.0297791	0.620723	0.919827
CANTAB PAL	denovo138	-0.0226697	0.70776	0.94495	-0.0230193	0.703363	0.940008
CANTAB PAL	denovo133	0.0966746	0.118913	0.745164	0.0961913	0.120512	0.734604
CANTAB PAL	denovo135	0.0283116	0.645187	0.933045	0.0291502	0.633216	0.926889
CANTAB PAL	denovo1290	-0.0193247	0.754289	0.94495	-0.0165023	0.788289	0.959952
CANTAB PAL	denovo753	0.0396902	0.500978	0.897822	0.0388413	0.505332	0.897049
CANTAB PAL	denovo759	0.0270478	0.649217	0.933045	0.0273562	0.645601	0.927848
CANTAB PAL	denovo473	0.0911376	0.14319	0.745164	0.0913083	0.142449	0.753182
CANTAB PAL	denovo479	-0.0400269	0.473747	0.897822	-0.0406354	0.466463	0.897049
CANTAB PAL	denovo994	0.042988	0.490081	0.897822	0.0424105	0.496404	0.897049
CANTAB PAL	denovo998	-0.0100883	0.858188	0.966307	-0.00921043	0.870295	0.976096
CANTAB PAL	denovo658	-0.15464	0.0125897	0.446967	-0.154358	0.0127119	0.411531
CANTAB PAL	denovo875	-0.0158719	0.793811	0.94495	-0.0166109	0.783113	0.959952
CANTAB PAL	denovo250	-0.0193425	0.756231	0.94495	-0.0196453	0.752705	0.958033
CANTAB PAL	denovo459	0.0871021	0.137267	0.745164	0.0874184	0.135754	0.734604
CANTAB PAL	denovo454	0.00604183	0.919462	0.984892	0.00690826	0.907992	0.985829
CANTAB PAL	denovo136	0.0713904	0.254393	0.745582	0.0716147	0.252566	0.753182
CANTAB PAL	denovo137	-0.0298331	0.643154	0.933045	-0.0305887	0.634778	0.926889
CANTAB PAL	denovo19	-0.0591806	0.343137	0.835707	-0.0587187	0.346705	0.82964
CANTAB PAL	denovo84	-0.0514223	0.416113	0.897822	-0.0516006	0.414524	0.897049
CANTAB PAL	denovo87	0.0131166	0.822287	0.952242	0.0133989	0.818519	0.959952
CANTAB PAL	denovo86	0.121557	0.046117	0.607308	0.122199	0.0448963	0.611445
CANTAB PAL	denovo81	0.0972462	0.100478	0.737232	0.0977215	0.0986979	0.734604
CANTAB PAL	denovo82	0.161806	0.00761794	0.363122	0.163683	0.00671895	0.32027
CANTAB PAL	denovo89	0.140104	0.033539	0.599509	0.140766	0.0321585	0.574833
CANTAB PAL	denovo88	0.0188782	0.766029	0.94495	0.0101036	0.874708	0.977213
CANTAB PAL	denovo336	0.0454455	0.470015	0.897822	0.0442675	0.480029	0.897049
CANTAB PAL	denovo330	-0.0544008	0.359991	0.850888	-0.0557778	0.347092	0.82964
CANTAB PAL	denovo331	0.0748273	0.218305	0.745582	0.0750984	0.216633	0.753182
CANTAB PAL	denovo333	0.0388316	0.540459	0.909242	0.0387434	0.541484	0.916357
CANTAB PAL	denovo338	0.0648273	0.299968	0.787071	0.0650704	0.297679	0.773965
CANTAB PAL	denovo512	-0.0785227	0.188049	0.745582	-0.0788493	0.186069	0.753182
CANTAB PAL	denovo513	0.109447	0.07363	0.688412	0.109777	0.0734265	0.696388
CANTAB PAL	denovo1281	0.078746	0.20628	0.745582	0.0788169	0.20582	0.753182
CANTAB PAL	denovo433	-0.0257074	0.671328	0.934519	-0.0251458	0.677674	0.936303
CANTAB PAL	denovo430	0.00666303	0.914069	0.982795	0.00296623	0.961701	0.985829
CANTAB PAL	denovo438	0.132497	0.0328703	0.599509	0.133352	0.0315985	0.574833
CANTAB PAL	denovo618	-0.00476398	0.935781	0.989742	-0.00500932	0.93248	0.985829
CANTAB PAL	denovo313	-0.0926496	0.124173	0.745164	-0.0922466	0.125454	0.734604
CANTAB PAL	denovo403	0.0779819	0.170897	0.745582	0.0762836	0.178327	0.753182
CANTAB PAL	Unassigned.Other	0.105874	0.07836	0.31344	0.10789	0.0697907	0.279163
CANTAB PAL	k__Bacteria.p__Actinobacteria	-0.0400621	0.496899	0.62939	-0.0399789	0.497833	0.622119
CANTAB PAL	k__Bacteria.p__Bacteroidetes	-0.0346048	0.535589	0.62939	-0.0343579	0.538477	0.622119
CANTAB PAL	k__Bacteria.p__Cyanobacteria	0.00653676	0.920168	0.920168	0.00779381	0.904882	0.904882
CANTAB PAL	k__Bacteria.p__Firmicutes	0.125898	0.0400206	0.31344	0.126131	0.0396488	0.279163
CANTAB PAL	k__Bacteria.p__Proteobacteria	-0.0370854	0.550716	0.62939	-0.037812	0.542808	0.622119
CANTAB PAL	k__Bacteria.p__Tenericutes	0.0775831	0.216631	0.577682	0.0781325	0.21319	0.568507
CANTAB PAL	k__Bacteria.p__Verrucomicrobia	0.0379496	0.53555	0.62939	0.0370667	0.544354	0.622119
DLRT	shannon	-0.0619556	0.142356	0.142356	-0.0541606	0.199018	0.199018
DLRT	chao1	-0.0788159	0.00640351	0.012807	-0.0794362	0.00619563	0.0135325
DLRT	PD_whole_tree	-0.072028	0.0135716	0.0180955	-0.0671995	0.0212745	0.028366
DLRT	observed_otus	-0.0763922	0.00426951	0.012807	-0.0724566	0.00676627	0.0135325
DLRT	Unassigned.Other.Other	-0.0655924	0.1206	0.31291	-0.061087	0.149439	0.359126
DLRT	k__Bacteria.p__Actinobacteria.c__Actinobacteria	0.0312667	0.481349	0.758571	0.0272615	0.56182	0.859764
DLRT	k__Bacteria.p__Actinobacteria.c__Coriobacteriia	0.0717643	0.101046	0.31291	0.0753591	0.0860038	0.359126
DLRT	k__Bacteria.p__Bacteroidetes.c__Bacteroidia	-0.0637687	0.14442	0.31291	-0.0607456	0.16575	0.359126
DLRT	k__Bacteria.p__Firmicutes.c__Bacilli	0.0217373	0.611326	0.758571	0.0122114	0.773155	0.859764
DLRT	k__Bacteria.p__Firmicutes.c__Clostridia	0.01543	0.700219	0.758571	0.0165402	0.680755	0.859764
DLRT	k__Bacteria.p__Firmicutes.c__Erysipelotrichi	0.0192833	0.654894	0.758571	0.0106484	0.804734	0.859764
DLRT	k__Bacteria.p__Proteobacteria.c__Alphaproteobacteria	-0.0933044	0.0267208	0.173685	-0.0849505	0.0414737	0.269579
DLRT	k__Bacteria.p__Proteobacteria.c__Betaproteobacteria	-0.147811	0.000308386	0.00400902	-0.138202	0.000701427	0.00911855
DLRT	k__Bacteria.p__Proteobacteria.c__Deltaproteobacteria	-0.021309	0.584024	0.758571	-0.0186836	0.631997	0.859764
DLRT	k__Bacteria.p__Proteobacteria.c__Gammaproteobacteria	0.0288071	0.502452	0.758571	0.0221966	0.605258	0.859764
DLRT	k__Bacteria.p__Tenericutes.c__Mollicutes	0.00323938	0.936654	0.936654	0.00721594	0.859764	0.859764
DLRT	k__Bacteria.p__Verrucomicrobia.c__Verrucomicrobiae	-0.0595437	0.139576	0.31291	-0.0605479	0.134409	0.359126
DLRT	Unassigned.Other.Other.Other.Other	-0.0652002	0.122183	0.388302	-0.0606723	0.1515	0.420128
DLRT	k__Bacteria.p__Actinobacteria.c__Actinobacteria.o__Actinomycetales.f__Actinomycetaceae	0.058133	0.15724	0.399148	0.0511315	0.212362	0.469063
DLRT	k__Bacteria.p__Actinobacteria.c__Actinobacteria.o__Bifidobacteriales.f__Bifidobacteriaceae	0.0207824	0.621123	0.805594	0.0170424	0.686034	0.869177
DLRT	k__Bacteria.p__Actinobacteria.c__Coriobacteriia.o__Coriobacteriales.f__Coriobacteriaceae	0.0722997	0.0987412	0.388302	0.0763517	0.0845353	0.348708
DLRT	k__Bacteria.p__Bacteroidetes.c__Bacteroidia.o__Bacteroidales.f__Bacteroidaceae	-0.0765359	0.0796498	0.379252	-0.0787771	0.0722675	0.345313
DLRT	k__Bacteria.p__Bacteroidetes.c__Bacteroidia.o__Bacteroidales.f__Porphyromonadaceae	-0.0172202	0.682025	0.805594	-0.012862	0.759985	0.869177
DLRT	k__Bacteria.p__Bacteroidetes.c__Bacteroidia.o__Bacteroidales.f__Prevotellaceae	0.0526622	0.208283	0.489891	0.0609527	0.144829	0.420128
DLRT	k__Bacteria.p__Bacteroidetes.c__Bacteroidia.o__Bacteroidales.f__Rikenellaceae	-0.0578759	0.139904	0.388302	-0.053279	0.174962	0.444136
DLRT	k__Bacteria.p__Bacteroidetes.c__Bacteroidia.o__Bacteroidales.f__.Barnesiellaceae.	-0.0623287	0.134725	0.388302	-0.0597281	0.152774	0.420128
DLRT	k__Bacteria.p__Bacteroidetes.c__Bacteroidia.o__Bacteroidales.f__.Odoribacteraceae.	-0.0804801	0.0413724	0.288794	-0.0731301	0.0635354	0.345313
DLRT	k__Bacteria.p__Bacteroidetes.c__Bacteroidia.o__Bacteroidales.f__.Paraprevotellaceae.	0.0500727	0.229205	0.489891	0.0520041	0.21321	0.469063
DLRT	k__Bacteria.p__Firmicutes.c__Bacilli.o__Lactobacillales.f__Lactobacillaceae	0.0911597	0.0313943	0.288794	0.0847057	0.0452538	0.345313
DLRT	k__Bacteria.p__Firmicutes.c__Bacilli.o__Lactobacillales.f__Streptococcaceae	0.0317512	0.462147	0.805594	0.0225706	0.599799	0.869177
DLRT	k__Bacteria.p__Firmicutes.c__Bacilli.o__Turicibacterales.f__Turicibacteraceae	0.00808529	0.851849	0.87847	0.00662015	0.878914	0.878914
DLRT	k__Bacteria.p__Firmicutes.c__Clostridia.o__Clostridiales.Other	0.0333223	0.40217	0.780683	0.0325662	0.414601	0.760101
DLRT	k__Bacteria.p__Firmicutes.c__Clostridia.o__Clostridiales.f__	0.00597708	0.890469	0.890469	0.0116275	0.789145	0.869177
DLRT	k__Bacteria.p__Firmicutes.c__Clostridia.o__Clostridiales.f__Christensenellaceae	-0.0167546	0.693812	0.805594	-0.0142336	0.738744	0.869177
DLRT	k__Bacteria.p__Firmicutes.c__Clostridia.o__Clostridiales.f__Clostridiaceae	0.071862	0.0804473	0.379252	0.0738669	0.0732482	0.345313
DLRT	k__Bacteria.p__Firmicutes.c__Clostridia.o__Clostridiales.f__Dehalobacteriaceae	-0.0135162	0.753432	0.805594	-0.00818134	0.849479	0.878914
DLRT	k__Bacteria.p__Firmicutes.c__Clostridia.o__Clostridiales.f__Lachnospiraceae	0.0167657	0.678997	0.805594	0.0138133	0.733882	0.869177
DLRT	k__Bacteria.p__Firmicutes.c__Clostridia.o__Clostridiales.f__Peptococcaceae	-0.0498196	0.237523	0.489891	-0.0431298	0.306202	0.631543
DLRT	k__Bacteria.p__Firmicutes.c__Clostridia.o__Clostridiales.f__Ruminococcaceae	0.0150106	0.713651	0.805594	0.0152708	0.709574	0.869177
DLRT	k__Bacteria.p__Firmicutes.c__Clostridia.o__Clostridiales.f__Veillonellaceae	0.0290977	0.484928	0.805594	0.0353268	0.396924	0.760101
DLRT	k__Bacteria.p__Firmicutes.c__Clostridia.o__Clostridiales.f__.Mogibacteriaceae.	0.0984624	0.01894	0.288794	0.100631	0.0169601	0.279841
DLRT	k__Bacteria.p__Firmicutes.c__Erysipelotrichi.o__Erysipelotrichales.f__Erysipelotrichaceae	0.0199279	0.643718	0.805594	0.0114484	0.790161	0.869177
DLRT	k__Bacteria.p__Proteobacteria.c__Alphaproteobacteria.o__RF32.f__	-0.0843798	0.0437567	0.288794	-0.0767877	0.0677067	0.345313
DLRT	k__Bacteria.p__Proteobacteria.c__Betaproteobacteria.o__Burkholderiales.f__Alcaligenaceae	-0.119564	0.00387956	0.128025	-0.112111	0.00671626	0.221636
DLRT	k__Bacteria.p__Proteobacteria.c__Betaproteobacteria.o__Burkholderiales.f__Oxalobacteraceae	-0.0153363	0.715572	0.805594	-0.00763715	0.855564	0.878914
DLRT	k__Bacteria.p__Proteobacteria.c__Deltaproteobacteria.o__Desulfovibrionales.f__Desulfovibrionaceae	-0.0208177	0.592767	0.805594	-0.0181106	0.64264	0.869177
DLRT	k__Bacteria.p__Proteobacteria.c__Gammaproteobacteria.o__Enterobacteriales.f__Enterobacteriaceae	0.0274706	0.512446	0.805594	0.0221942	0.597017	0.869177
DLRT	k__Bacteria.p__Proteobacteria.c__Gammaproteobacteria.o__Pasteurellales.f__Pasteurellaceae	0.0226691	0.59172	0.805594	0.0246029	0.56142	0.869177
DLRT	k__Bacteria.p__Tenericutes.c__Mollicutes.o__RF39.f__	0.0128188	0.756771	0.805594	0.0165223	0.686901	0.869177
DLRT	k__Bacteria.p__Verrucomicrobia.c__Verrucomicrobiae.o__Verrucomicrobiales.f__Verrucomicrobiaceae	-0.0592874	0.141201	0.388302	-0.0602455	0.136279	0.420128
DLRT	Unassigned.Other.Other.Other.Other.Other	-0.0648097	0.124377	0.527443	-0.0603004	0.153973	0.486471
DLRT	k__Bacteria.p__Actinobacteria.c__Actinobacteria.o__Actinomycetales.f__Actinomycetaceae.g__Actinomyces	0.027628	0.507155	0.805169	0.0217043	0.601904	0.884733
DLRT	k__Bacteria.p__Actinobacteria.c__Actinobacteria.o__Bifidobacteriales.f__Bifidobacteriaceae.g__Bifidobacterium	0.0191482	0.649353	0.82352	0.0154733	0.714051	0.885425
DLRT	k__Bacteria.p__Actinobacteria.c__Coriobacteriia.o__Coriobacteriales.f__Coriobacteriaceae.g__	0.0662441	0.118658	0.527443	0.0711656	0.0936993	0.486471
DLRT	k__Bacteria.p__Actinobacteria.c__Coriobacteriia.o__Coriobacteriales.f__Coriobacteriaceae.g__Adlercreutzia	0.0274724	0.515471	0.805169	0.0307479	0.467841	0.880908
DLRT	k__Bacteria.p__Actinobacteria.c__Coriobacteriia.o__Coriobacteriales.f__Coriobacteriaceae.g__Collinsella	0.0352401	0.394012	0.805169	0.0422669	0.309588	0.825567
DLRT	k__Bacteria.p__Bacteroidetes.c__Bacteroidia.o__Bacteroidales.f__Bacteroidaceae.g__Bacteroides	-0.075627	0.0836876	0.527443	-0.0779155	0.0758072	0.486471
DLRT	k__Bacteria.p__Bacteroidetes.c__Bacteroidia.o__Bacteroidales.f__Porphyromonadaceae.g__Parabacteroides	-0.0154761	0.712595	0.82352	-0.0108852	0.79586	0.891363
DLRT	k__Bacteria.p__Bacteroidetes.c__Bacteroidia.o__Bacteroidales.f__Prevotellaceae.g__Prevotella	0.0528215	0.206881	0.643631	0.061119	0.1437	0.486471
DLRT	k__Bacteria.p__Bacteroidetes.c__Bacteroidia.o__Bacteroidales.f__Rikenellaceae.Other	-0.0652407	0.1202	0.527443	-0.0587778	0.156366	0.486471
DLRT	k__Bacteria.p__Bacteroidetes.c__Bacteroidia.o__Bacteroidales.f__Rikenellaceae.g__	-0.0476062	0.232395	0.653535	-0.0446919	0.263788	0.738605
DLRT	k__Bacteria.p__Bacteroidetes.c__Bacteroidia.o__Bacteroidales.f__.Barnesiellaceae..g__	-0.0620275	0.136405	0.527443	-0.0594333	0.154589	0.486471
DLRT	k__Bacteria.p__Bacteroidetes.c__Bacteroidia.o__Bacteroidales.f__.Odoribacteraceae..g__Butyricimonas	-0.0334101	0.397959	0.805169	-0.0300642	0.447585	0.880908
DLRT	k__Bacteria.p__Bacteroidetes.c__Bacteroidia.o__Bacteroidales.f__.Odoribacteraceae..g__Odoribacter	-0.0789729	0.0563304	0.450643	-0.0708208	0.086455	0.486471
DLRT	k__Bacteria.p__Firmicutes.c__Bacilli.o__Lactobacillales.f__Lactobacillaceae.g__Lactobacillus	0.0922136	0.0294891	0.40691	0.0858121	0.0425959	0.477074
DLRT	k__Bacteria.p__Firmicutes.c__Bacilli.o__Lactobacillales.f__Streptococcaceae.g__Streptococcus	0.0392675	0.36288	0.805169	0.0298398	0.487646	0.880908
DLRT	k__Bacteria.p__Firmicutes.c__Bacilli.o__Turicibacterales.f__Turicibacteraceae.g__Turicibacter	0.00863212	0.841962	0.88962	0.00716806	0.868983	0.91817
DLRT	k__Bacteria.p__Firmicutes.c__Clostridia.o__Clostridiales.Other.Other	0.0340149	0.39162	0.805169	0.0332409	0.404179	0.880908
DLRT	k__Bacteria.p__Firmicutes.c__Clostridia.o__Clostridiales.f__.g__	0.00677319	0.875837	0.908276	0.0124271	0.774747	0.885425
DLRT	k__Bacteria.p__Firmicutes.c__Clostridia.o__Clostridiales.f__Christensenellaceae.g__	-0.0192142	0.651278	0.82352	-0.0165471	0.697898	0.885425
DLRT	k__Bacteria.p__Firmicutes.c__Clostridia.o__Clostridiales.f__Clostridiaceae.Other	0.0579442	0.169363	0.578583	0.0612611	0.139469	0.486471
DLRT	k__Bacteria.p__Firmicutes.c__Clostridia.o__Clostridiales.f__Clostridiaceae.g__	0.0613273	0.137021	0.527443	0.0629337	0.12826	0.486471
DLRT	k__Bacteria.p__Firmicutes.c__Clostridia.o__Clostridiales.f__Clostridiaceae.g__Clostridium	0.0264236	0.515045	0.805169	0.0309485	0.446462	0.880908
DLRT	k__Bacteria.p__Firmicutes.c__Clostridia.o__Clostridiales.f__Dehalobacteriaceae.g__Dehalobacterium	-0.00920587	0.830597	0.88962	-0.00340089	0.937101	0.954139
DLRT	k__Bacteria.p__Firmicutes.c__Clostridia.o__Clostridiales.f__Lachnospiraceae.Other	-0.0648037	0.102502	0.527443	-0.0597792	0.13211	0.486471
DLRT	k__Bacteria.p__Firmicutes.c__Clostridia.o__Clostridiales.f__Lachnospiraceae.g__	-0.0152329	0.7109	0.82352	-0.012734	0.757443	0.885425
DLRT	k__Bacteria.p__Firmicutes.c__Clostridia.o__Clostridiales.f__Lachnospiraceae.g__Anaerostipes	-0.0112578	0.777461	0.870757	-0.00865008	0.828579	0.909813
DLRT	k__Bacteria.p__Firmicutes.c__Clostridia.o__Clostridiales.f__Lachnospiraceae.g__Blautia	0.0278527	0.500198	0.805169	0.019779	0.631952	0.884733
DLRT	k__Bacteria.p__Firmicutes.c__Clostridia.o__Clostridiales.f__Lachnospiraceae.g__Coprococcus	0.0183696	0.657373	0.82352	0.0139301	0.737098	0.885425
DLRT	k__Bacteria.p__Firmicutes.c__Clostridia.o__Clostridiales.f__Lachnospiraceae.g__Dorea	0.029741	0.47393	0.805169	0.0266867	0.521488	0.884733
DLRT	k__Bacteria.p__Firmicutes.c__Clostridia.o__Clostridiales.f__Lachnospiraceae.g__Lachnospira	-0.11516	0.00390283	0.111376	-0.103991	0.00864473	0.242052
DLRT	k__Bacteria.p__Firmicutes.c__Clostridia.o__Clostridiales.f__Lachnospiraceae.g__Roseburia	0.0210413	0.607334	0.82352	0.0209841	0.609559	0.884733
DLRT	k__Bacteria.p__Firmicutes.c__Clostridia.o__Clostridiales.f__Lachnospiraceae.g__.Ruminococcus.	0.098819	0.0179576	0.335209	0.0932039	0.0257185	0.448677
DLRT	k__Bacteria.p__Firmicutes.c__Clostridia.o__Clostridiales.f__Ruminococcaceae.Other	-0.00276935	0.945529	0.945529	-0.000740329	0.985472	0.985472
DLRT	k__Bacteria.p__Firmicutes.c__Clostridia.o__Clostridiales.f__Ruminococcaceae.g__	0.0355517	0.393816	0.805169	0.0363983	0.383904	0.880908
DLRT	k__Bacteria.p__Firmicutes.c__Clostridia.o__Clostridiales.f__Ruminococcaceae.g__Anaerotruncus	-0.0153379	0.72058	0.82352	-0.0123735	0.773487	0.885425
DLRT	k__Bacteria.p__Firmicutes.c__Clostridia.o__Clostridiales.f__Ruminococcaceae.g__Faecalibacterium	-0.0275485	0.495802	0.805169	-0.0239529	0.554531	0.884733
DLRT	k__Bacteria.p__Firmicutes.c__Clostridia.o__Clostridiales.f__Ruminococcaceae.g__Oscillospira	-0.00826232	0.841485	0.88962	-0.0050669	0.902583	0.936012
DLRT	k__Bacteria.p__Firmicutes.c__Clostridia.o__Clostridiales.f__Ruminococcaceae.g__Ruminococcus	0.030991	0.458019	0.805169	0.0320412	0.444473	0.880908
DLRT	k__Bacteria.p__Firmicutes.c__Clostridia.o__Clostridiales.f__Veillonellaceae.g__Dialister	-0.0252694	0.540737	0.818412	-0.0232253	0.575216	0.884733
DLRT	k__Bacteria.p__Firmicutes.c__Clostridia.o__Clostridiales.f__Veillonellaceae.g__Phascolarctobacterium	0.0570325	0.175641	0.578583	0.0643876	0.12657	0.486471
DLRT	k__Bacteria.p__Firmicutes.c__Clostridia.o__Clostridiales.f__Veillonellaceae.g__Veillonella	0.0499524	0.233406	0.653535	0.0501202	0.233494	0.688192
DLRT	k__Bacteria.p__Firmicutes.c__Clostridia.o__Clostridiales.f__.Mogibacteriaceae..g__	0.0872029	0.0363313	0.40691	0.0897495	0.0320484	0.448677
DLRT	k__Bacteria.p__Firmicutes.c__Erysipelotrichi.o__Erysipelotrichales.f__Erysipelotrichaceae.g__	-0.0341674	0.418351	0.805169	-0.0377509	0.372528	0.880908
DLRT	k__Bacteria.p__Firmicutes.c__Erysipelotrichi.o__Erysipelotrichales.f__Erysipelotrichaceae.g__Coprobacillus	-0.0309385	0.453978	0.805169	-0.0314109	0.448836	0.880908
DLRT	k__Bacteria.p__Firmicutes.c__Erysipelotrichi.o__Erysipelotrichales.f__Erysipelotrichaceae.g__Holdemania	-0.0303227	0.473762	0.805169	-0.0304476	0.473362	0.880908
DLRT	k__Bacteria.p__Firmicutes.c__Erysipelotrichi.o__Erysipelotrichales.f__Erysipelotrichaceae.g__.Eubacterium.	0.0230128	0.58721	0.822094	0.0173456	0.682773	0.885425
DLRT	k__Bacteria.p__Firmicutes.c__Erysipelotrichi.o__Erysipelotrichales.f__Erysipelotrichaceae.g__cc_115	0.00491949	0.907142	0.923635	0.00760606	0.857287	0.91817
DLRT	k__Bacteria.p__Proteobacteria.c__Alphaproteobacteria.o__RF32.f__.g__	-0.0844001	0.0436954	0.407824	-0.0756565	0.0694385	0.486471
DLRT	k__Bacteria.p__Proteobacteria.c__Betaproteobacteria.o__Burkholderiales.f__Alcaligenaceae.g__Sutterella	-0.119006	0.00397771	0.111376	-0.111613	0.00685758	0.242052
DLRT	k__Bacteria.p__Proteobacteria.c__Deltaproteobacteria.o__Desulfovibrionales.f__Desulfovibrionaceae.g__Bilophila	-0.0263703	0.517609	0.805169	-0.0240668	0.555913	0.884733
DLRT	k__Bacteria.p__Proteobacteria.c__Deltaproteobacteria.o__Desulfovibrionales.f__Desulfovibrionaceae.g__Desulfovibrio	0.0159373	0.706883	0.82352	0.0204925	0.629444	0.884733
DLRT	k__Bacteria.p__Proteobacteria.c__Gammaproteobacteria.o__Enterobacteriales.f__Enterobacteriaceae.g__	0.0243714	0.561161	0.822094	0.0181892	0.664614	0.885425
DLRT	k__Bacteria.p__Proteobacteria.c__Gammaproteobacteria.o__Pasteurellales.f__Pasteurellaceae.g__Haemophilus	0.0233546	0.580696	0.822094	0.0252785	0.550855	0.884733
DLRT	k__Bacteria.p__Tenericutes.c__Mollicutes.o__RF39.f__.g__	0.0143449	0.68284	0.82352	0.0178707	0.65459	0.885425
DLRT	k__Bacteria.p__Verrucomicrobia.c__Verrucomicrobiae.o__Verrucomicrobiales.f__Verrucomicrobiaceae.g__Akkermansia	-0.0592084	0.14128	0.527443	-0.0601625	0.136375	0.486471
DLRT	Unassigned.Other.Other.Other	-0.065837	0.119214	0.375183	-0.0613258	0.147848	0.431234
DLRT	k__Bacteria.p__Actinobacteria.c__Actinobacteria.o__Actinomycetales	0.0546903	0.184148	0.420909	0.0468626	0.253447	0.579307
DLRT	k__Bacteria.p__Actinobacteria.c__Actinobacteria.o__Bifidobacteriales	0.0202999	0.629287	0.811638	0.0165156	0.695269	0.794594
DLRT	k__Bacteria.p__Actinobacteria.c__Coriobacteriia.o__Coriobacteriales	0.0714165	0.102738	0.375183	0.0750252	0.0874273	0.431234
DLRT	k__Bacteria.p__Bacteroidetes.c__Bacteroidia.o__Bacteroidales	-0.0643737	0.140694	0.375183	-0.0613363	0.161713	0.431234
DLRT	k__Bacteria.p__Firmicutes.c__Bacilli.o__Lactobacillales	0.0327672	0.444226	0.811638	0.0230169	0.588152	0.794594
DLRT	k__Bacteria.p__Firmicutes.c__Bacilli.o__Turicibacterales	0.00765207	0.859693	0.859693	0.00614724	0.887495	0.887495
DLRT	k__Bacteria.p__Firmicutes.c__Clostridia.o__Clostridiales	0.0147332	0.713078	0.811638	0.0158741	0.692868	0.794594
DLRT	k__Bacteria.p__Firmicutes.c__Erysipelotrichi.o__Erysipelotrichales	0.0189136	0.661042	0.811638	0.0102879	0.811193	0.865272
DLRT	k__Bacteria.p__Proteobacteria.c__Alphaproteobacteria.o__RF32	-0.0846926	0.0429634	0.343707	-0.0771445	0.0659726	0.431234
DLRT	k__Bacteria.p__Proteobacteria.c__Betaproteobacteria.o__Burkholderiales	-0.147119	0.000326897	0.00523035	-0.137605	0.000737028	0.0117925
DLRT	k__Bacteria.p__Proteobacteria.c__Deltaproteobacteria.o__Desulfovibrionales	-0.0216008	0.579143	0.811638	-0.0189111	0.628072	0.794594
DLRT	k__Bacteria.p__Proteobacteria.c__Gammaproteobacteria.o__Enterobacteriales	0.0269486	0.520825	0.811638	0.021651	0.606288	0.794594
DLRT	k__Bacteria.p__Proteobacteria.c__Gammaproteobacteria.o__Pasteurellales	0.0221015	0.601069	0.811638	0.024029	0.570633	0.794594
DLRT	k__Bacteria.p__Tenericutes.c__Mollicutes.o__RF39	0.0124464	0.76091	0.811638	0.0161476	0.693689	0.794594
DLRT	k__Bacteria.p__Verrucomicrobia.c__Verrucomicrobiae.o__Verrucomicrobiales	-0.0596616	0.13877	0.375183	-0.0606598	0.133666	0.431234
DLRT	denovo530	-0.0120993	0.741497	0.972873	-0.0139138	0.705429	0.983581
DLRT	denovo410	-0.012921	0.76234	0.972873	-0.00816547	0.848876	0.99364
DLRT	denovo414	0.0188225	0.644691	0.972873	0.0184261	0.652761	0.971108
DLRT	denovo417	0.00179818	0.966918	0.996416	0.00442417	0.918967	0.995573
DLRT	denovo1262	-0.00563128	0.894427	0.996416	-0.00795011	0.851791	0.99364
DLRT	denovo1264	0.00224568	0.957669	0.996416	0.00729358	0.86334	0.99364
DLRT	denovo377	-0.0494586	0.249673	0.802749	-0.0457292	0.287326	0.862244
DLRT	denovo849	-0.0226661	0.592987	0.972873	-0.025427	0.550369	0.938688
DLRT	denovo213	0.0236533	0.566313	0.972873	0.027072	0.5127	0.938688
DLRT	denovo217	-0.0119711	0.779168	0.972873	-0.0119703	0.779904	0.99364
DLRT	denovo214	0.0626048	0.139687	0.763206	0.0615996	0.147449	0.742886
DLRT	denovo218	-0.0124088	0.765763	0.972873	-0.0139009	0.739405	0.983581
DLRT	denovo1737	-0.120674	0.00384666	0.250726	-0.117986	0.0048136	0.275338
DLRT	denovo129	-0.00653468	0.875694	0.996416	0.00382292	0.926787	0.995573
DLRT	denovo123	-0.0339008	0.425218	0.930332	-0.0290342	0.494961	0.938688
DLRT	denovo122	0.0496727	0.225205	0.791405	0.0576598	0.158145	0.742886
DLRT	denovo353	0.0364804	0.397424	0.9269	0.0403515	0.350146	0.907676
DLRT	denovo350	0.026788	0.521518	0.961922	0.030855	0.461438	0.938688
DLRT	denovo351	-0.0385524	0.353957	0.903042	-0.0392718	0.346755	0.907676
DLRT	denovo355	-0.0482368	0.261034	0.802749	-0.0386947	0.366067	0.918583
DLRT	denovo572	0.0121115	0.774835	0.972873	0.0190398	0.652636	0.971108
DLRT	denovo1341	0.0715726	0.0913461	0.731967	0.0747204	0.0786369	0.73502
DLRT	denovo239	0.0634555	0.142887	0.763206	0.0637858	0.142407	0.742886
DLRT	denovo238	0.00379613	0.928618	0.996416	0.00333113	0.937547	0.995573
DLRT	denovo235	0.0318958	0.451983	0.930332	0.0299465	0.481531	0.938688
DLRT	denovo237	-0.0142504	0.736096	0.972873	-0.0178815	0.673014	0.977066
DLRT	denovo231	-0.0305261	0.47521	0.930332	-0.026904	0.529946	0.938688
DLRT	denovo182	-0.026182	0.531126	0.961922	-0.0339362	0.416365	0.926554
DLRT	denovo180	-0.00675856	0.871211	0.996416	0.000593794	0.988638	0.9956
DLRT	denovo189	-0.0393724	0.350221	0.903042	-0.0400326	0.343649	0.907676
DLRT	denovo1224	-0.00780785	0.852077	0.996416	-0.00944922	0.822099	0.99364
DLRT	denovo1223	0.0298184	0.47826	0.930332	0.0315625	0.454089	0.938688
DLRT	denovo1143	-0.0299755	0.48143	0.930332	-0.0215438	0.610416	0.959226
DLRT	denovo2006	-0.133545	0.000376233	0.107603	-0.129978	0.000547059	0.139961
DLRT	denovo252	-0.0560434	0.165386	0.763206	-0.0524095	0.19536	0.742886
DLRT	denovo258	-0.046138	0.275241	0.828621	-0.0407685	0.335309	0.907676
DLRT	denovo27	0.0957059	0.0225244	0.652656	0.0948843	0.024157	0.628081
DLRT	denovo26	-0.00145698	0.972029	0.996416	0.00521761	0.899835	0.99364
DLRT	denovo25	0.011769	0.765579	0.972873	0.00897529	0.820652	0.99364
DLRT	denovo24	-0.0701758	0.0914124	0.731967	-0.0649348	0.118882	0.742886
DLRT	denovo23	-0.00470301	0.906072	0.996416	-0.00506646	0.899221	0.99364
DLRT	denovo22	0.0145801	0.729464	0.972873	0.0114745	0.786112	0.99364
DLRT	denovo21	0.0551502	0.155622	0.763206	0.0541853	0.164414	0.742886
DLRT	denovo20	-0.021304	0.577591	0.972873	-0.0207379	0.589055	0.943126
DLRT	denovo29	-0.0531496	0.197172	0.791405	-0.0456385	0.267266	0.862244
DLRT	denovo28	-0.0584973	0.15763	0.763206	-0.0545065	0.188899	0.742886
DLRT	denovo397	-0.0202053	0.632736	0.972873	-0.0173303	0.68282	0.98134
DLRT	denovo394	0.0244537	0.568876	0.972873	0.0416492	0.327315	0.900117
DLRT	denovo856	0.0495963	0.210963	0.791405	0.0525876	0.186008	0.742886
DLRT	denovo1129	0.00765848	0.855081	0.996416	0.0130031	0.756897	0.986257
DLRT	denovo271	-0.0417284	0.335142	0.902173	-0.0380473	0.38072	0.918583
DLRT	denovo270	-0.00594075	0.889167	0.996416	0.00171912	0.967732	0.995573
DLRT	denovo272	-0.0516816	0.217649	0.791405	-0.0554486	0.187049	0.742886
DLRT	denovo277	0.0682597	0.103111	0.731967	0.0746051	0.0749237	0.73502
DLRT	denovo276	-0.0571845	0.184099	0.7743	-0.0464357	0.277261	0.862244
DLRT	denovo278	0.0185199	0.656048	0.972873	0.00980628	0.812943	0.99364
DLRT	denovo828	0.0397377	0.348274	0.903042	0.0385718	0.364259	0.918583
DLRT	denovo142	-0.0718374	0.0847492	0.731967	-0.0722697	0.083882	0.73502
DLRT	denovo141	0.0388742	0.335789	0.902173	0.0403779	0.319126	0.894804
DLRT	denovo144	-0.0227572	0.555284	0.972873	-0.0250683	0.517147	0.938688
DLRT	denovo493	0.0117613	0.781975	0.972873	0.0191569	0.651792	0.971108
DLRT	denovo41	-0.0135404	0.743759	0.972873	-0.0113714	0.784387	0.99364
DLRT	denovo40	0.0189065	0.654724	0.972873	0.0230693	0.586212	0.943126
DLRT	denovo43	0.057116	0.170241	0.767368	0.0608513	0.145104	0.742886
DLRT	denovo42	0.0637768	0.137333	0.763206	0.066488	0.122529	0.742886
DLRT	denovo45	0.0211458	0.618721	0.972873	0.0274606	0.518225	0.938688
DLRT	denovo44	-0.0678943	0.0967962	0.731967	-0.0608609	0.136931	0.742886
DLRT	denovo47	0.017892	0.660378	0.972873	0.0251877	0.536193	0.938688
DLRT	denovo46	0.104013	0.0140057	0.500704	0.0974849	0.0214509	0.628081
DLRT	denovo49	-0.0347972	0.406116	0.9269	-0.027087	0.518097	0.938688
DLRT	denovo48	-0.0320033	0.440691	0.930332	-0.0248109	0.54998	0.938688
DLRT	denovo380	-0.0261599	0.527128	0.961922	-0.0238062	0.566192	0.938688
DLRT	denovo908	-0.0333976	0.438538	0.930332	-0.0332477	0.442407	0.938688
DLRT	denovo1104	-0.00725697	0.865814	0.996416	-0.00762669	0.85952	0.99364
DLRT	denovo299	0.0318689	0.453293	0.930332	0.0403592	0.341369	0.907676
DLRT	denovo293	-0.0226023	0.596338	0.972873	-0.0222552	0.603229	0.953168
DLRT	denovo295	-0.0132394	0.7467	0.972873	-0.0275348	0.49601	0.938688
DLRT	denovo165	-0.0547854	0.214552	0.791405	-0.0637073	0.148242	0.742886
DLRT	denovo166	-0.0570729	0.171719	0.767368	-0.0566603	0.176336	0.742886
DLRT	denovo161	-0.0300955	0.477178	0.930332	-0.0343763	0.417812	0.926554
DLRT	denovo163	0.0611566	0.13689	0.763206	0.0708168	0.0836356	0.73502
DLRT	denovo788	-0.0680405	0.104508	0.731967	-0.0683495	0.104459	0.742886
DLRT	denovo1027	-0.0306689	0.469894	0.930332	-0.0277002	0.514994	0.938688
DLRT	denovo68	0.0379215	0.355176	0.903042	0.0414142	0.313863	0.894804
DLRT	denovo63	0.0178361	0.674222	0.972873	0.0200322	0.637418	0.971108
DLRT	denovo62	-0.0675279	0.102584	0.731967	-0.0584477	0.156763	0.742886
DLRT	denovo61	-0.0195685	0.639851	0.972873	-0.018668	0.656417	0.971108
DLRT	denovo60	0.0335413	0.432872	0.930332	0.0251338	0.555932	0.938688
DLRT	denovo67	0.0399707	0.319728	0.889599	0.0407431	0.312117	0.894804
DLRT	denovo66	-0.0898109	0.0354056	0.713512	-0.0809822	0.0571348	0.73502
DLRT	denovo65	0.0306893	0.454163	0.930332	0.0336692	0.412853	0.926554
DLRT	denovo64	0.00565178	0.892843	0.996416	0.0140781	0.73738	0.983581
DLRT	denovo0	-0.0711608	0.0800507	0.731967	-0.0729173	0.0737732	0.73502
DLRT	denovo1	-0.0565487	0.183431	0.7743	-0.058575	0.169714	0.742886
DLRT	denovo2	-0.0634991	0.115935	0.731967	-0.0637507	0.115818	0.742886
DLRT	denovo3	-0.0819488	0.0545446	0.731967	-0.0777641	0.0685639	0.73502
DLRT	denovo4	0.0116371	0.782381	0.972873	0.00558553	0.894536	0.99364
DLRT	denovo5	0.0344238	0.408355	0.9269	0.0345489	0.408427	0.926554
DLRT	denovo6	-0.0141886	0.73095	0.972873	-0.0131552	0.750549	0.985594
DLRT	denovo7	-0.0323341	0.422274	0.930332	-0.0279345	0.488773	0.938688
DLRT	denovo8	0.0520977	0.226183	0.791405	0.0579503	0.17867	0.742886
DLRT	denovo9	0.0192265	0.639409	0.972873	0.0259819	0.526336	0.938688
DLRT	denovo581	-0.0507396	0.241027	0.792343	-0.0505059	0.244879	0.836876
DLRT	denovo588	-0.0415197	0.337526	0.902173	-0.0389168	0.369753	0.918583
DLRT	denovo109	-0.0743276	0.0800942	0.731967	-0.0711649	0.0949347	0.742886
DLRT	denovo107	-0.0253801	0.542096	0.962977	-0.0228544	0.584089	0.943126
DLRT	denovo105	0.0112629	0.794752	0.976961	0.0153719	0.723204	0.983581
DLRT	denovo102	0.0273615	0.401743	0.9269	0.0413184	0.323746	0.898945
DLRT	denovo100	-0.0493332	0.259664	0.802749	-0.0466688	0.287475	0.862244
DLRT	denovo18	-0.0668604	0.111143	0.731967	-0.0675494	0.108695	0.742886
DLRT	denovo283	-0.0045332	0.914694	0.996416	0.00190075	0.964127	0.995573
DLRT	denovo125	-0.00676967	0.8701	0.996416	-0.00134868	0.97403	0.995573
DLRT	denovo126	-0.0129956	0.759225	0.972873	-0.0137016	0.747419	0.985594
DLRT	denovo458	-0.0382215	0.363123	0.90307	-0.0361924	0.390619	0.92328
DLRT	denovo465	-0.00844071	0.840677	0.996416	-0.0104578	0.803853	0.99364
DLRT	denovo466	0.0206859	0.625365	0.972873	0.018781	0.658723	0.971108
DLRT	denovo467	0.0288325	0.490835	0.935859	0.022572	0.590278	0.943126
DLRT	denovo469	0.0155441	0.710525	0.972873	0.0282526	0.495688	0.938688
DLRT	denovo906	-0.109769	0.00948967	0.413184	-0.10633	0.0122023	0.498551
DLRT	denovo904	0.0288225	0.499962	0.946949	0.0359226	0.398524	0.926554
DLRT	denovo171	0.0490963	0.239575	0.792343	0.0543809	0.193471	0.742886
DLRT	denovo110	0.00937945	0.822232	0.996416	0.0151673	0.716637	0.983581
DLRT	denovo449	-0.0292998	0.489296	0.935859	-0.0300256	0.480051	0.938688
DLRT	denovo443	-0.00172144	0.967744	0.996416	-0.00317725	0.940693	0.995573
DLRT	denovo983	-0.127309	0.00224858	0.214365	-0.120542	0.00381996	0.275338
DLRT	denovo667	-0.0407831	0.317534	0.889599	-0.0431656	0.291718	0.862244
DLRT	denovo662	-0.0873462	0.0441274	0.713512	-0.0840148	0.04762	0.73502
DLRT	denovo120	-0.0486968	0.255102	0.802749	-0.055438	0.195211	0.742886
DLRT	denovo887	-0.0477683	0.260396	0.802749	-0.0447755	0.292439	0.862244
DLRT	denovo704	-0.0120518	0.773573	0.972873	-0.00855491	0.838472	0.99364
DLRT	denovo2561	-0.0817946	0.0449064	0.713512	-0.0860164	0.0353378	0.73502
DLRT	denovo423	-0.0142448	0.737139	0.972873	-0.00981087	0.817507	0.99364
DLRT	denovo424	-0.0243911	0.574547	0.972873	-0.0153366	0.723618	0.983581
DLRT	denovo604	0.018593	0.653669	0.972873	0.0204074	0.623539	0.971108
DLRT	denovo90	-0.00995602	0.812169	0.988427	-0.00538096	0.897956	0.99364
DLRT	denovo91	-0.0982066	0.0101129	0.413184	-0.0987899	0.00993144	0.473399
DLRT	denovo96	0.0121765	0.758446	0.972873	0.0147193	0.711083	0.983581
DLRT	denovo97	0.0317128	0.437918	0.930332	0.0307092	0.454148	0.938688
DLRT	denovo94	0.0381593	0.35781	0.903042	0.0483134	0.241495	0.836876
DLRT	denovo95	-0.0376935	0.374565	0.911572	-0.0271331	0.520702	0.938688
DLRT	denovo323	0.0664209	0.115466	0.731967	0.0729778	0.0839658	0.73502
DLRT	denovo329	-0.0689149	0.104321	0.731967	-0.0747766	0.0782319	0.73502
DLRT	denovo328	-0.00723383	0.865473	0.996416	-0.0135553	0.751257	0.985594
DLRT	denovo504	-0.0080114	0.850219	0.996416	-0.00349863	0.934418	0.995573
DLRT	denovo808	0.0152323	0.712427	0.972873	0.0144525	0.727443	0.983581
DLRT	denovo400	-0.062396	0.133365	0.763206	-0.063092	0.130543	0.742886
DLRT	denovo169	0.00736439	0.86493	0.996416	0.00603889	0.889488	0.99364
DLRT	denovo1271	0.0595053	0.162335	0.763206	0.0671193	0.114024	0.742886
DLRT	denovo305	-0.00428528	0.915359	0.996416	-0.00138556	0.972645	0.995573
DLRT	denovo307	0.0435672	0.284168	0.831572	0.0473344	0.245796	0.836876
DLRT	denovo526	-0.00289344	0.945875	0.996416	0.00315909	0.940995	0.995573
DLRT	denovo522	-0.0777889	0.0601797	0.731967	-0.074737	0.0718418	0.73502
DLRT	denovo529	-0.0614492	0.149706	0.763206	-0.0526124	0.216511	0.804185
DLRT	denovo205	-0.0119586	0.773597	0.972873	-0.0141823	0.733534	0.983581
DLRT	denovo207	0.0222764	0.599284	0.972873	0.0205451	0.629065	0.971108
DLRT	denovo200	0.034015	0.379984	0.91324	0.0327441	0.385419	0.918583
DLRT	denovo202	-0.079394	0.0515186	0.731967	-0.0707435	0.0811367	0.73502
DLRT	denovo198	0.0226354	0.600957	0.972873	0.0235185	0.58819	0.943126
DLRT	denovo190	0.0162245	0.465403	0.930332	0.0073823	0.862734	0.99364
DLRT	denovo363	-0.0109967	0.795177	0.976961	-0.00819825	0.847015	0.99364
DLRT	denovo361	0.0114348	0.795915	0.976961	0.00367064	0.933773	0.995573
DLRT	denovo450	0.00570145	0.894495	0.996416	0.0115988	1	1
DLRT	denovo225	-0.036111	0.375215	0.911572	-0.0359327	0.379292	0.918583
DLRT	denovo194	-0.0350451	0.376103	0.911572	-0.0319257	0.421161	0.926554
DLRT	denovo195	-0.0678122	0.105751	0.731967	-0.0610929	0.145222	0.742886
DLRT	denovo196	0.0262297	0.538138	0.961922	0.0189336	0.656799	0.971108
DLRT	denovo197	-0.0473555	0.259395	0.802749	-0.0345308	0.40657	0.926554
DLRT	denovo290	0.0100908	0.81035	0.988427	0.00607571	0.885332	0.99364
DLRT	denovo1230	-0.0497662	0.238249	0.792343	-0.0462521	0.274275	0.862244
DLRT	denovo346	0.0311082	0.467446	0.930332	0.0347476	0.418115	0.926554
DLRT	denovo348	-0.0318575	0.444084	0.930332	-0.02512	0.545783	0.938688
DLRT	denovo561	0.0787485	0.0568309	0.731967	0.0801422	0.0532964	0.73502
DLRT	denovo560	0.0122101	0.77218	0.972873	0.0054983	0.896311	0.99364
DLRT	denovo564	-0.0387966	0.359954	0.903042	-0.0407457	0.339263	0.907676
DLRT	denovo1174	-0.00193266	0.963988	0.996416	0.00197341	0.963351	0.995573
DLRT	denovo248	0.0121009	0.774019	0.972873	0.0118892	0.778448	0.99364
DLRT	denovo242	0.0340097	0.407976	0.9269	0.0363157	0.378181	0.918583
DLRT	denovo246	0.0248732	0.551461	0.972873	0.0290981	0.487004	0.938688
DLRT	denovo111	0.0450105	0.284944	0.831572	0.0457091	0.279085	0.862244
DLRT	denovo113	-0.0309219	0.463875	0.930332	-0.0276512	0.513941	0.938688
DLRT	denovo116	-0.0128419	0.758525	0.972873	-0.0119774	0.775105	0.99364
DLRT	denovo117	-0.0924888	0.0309863	0.713512	-0.0975912	0.023134	0.628081
DLRT	denovo12	-0.011518	0.781061	0.972873	-0.00475344	0.908684	0.995573
DLRT	denovo13	-0.00374045	0.92626	0.996416	-0.00699141	0.863118	0.99364
DLRT	denovo10	0.00028733	0.994756	0.998246	0.00187256	0.965949	0.995573
DLRT	denovo11	0.0566989	0.174427	0.767478	0.0597218	0.153575	0.742886
DLRT	denovo16	-0.0508633	0.221179	0.791405	-0.0498262	0.232304	0.830487
DLRT	denovo17	-0.00283564	0.944629	0.996416	0.000314385	0.993866	0.997353
DLRT	denovo14	0.0910601	0.0324106	0.713512	0.0866626	0.04217	0.73502
DLRT	denovo15	-0.137035	0.000961748	0.13753	-0.137345	0.000978745	0.139961
DLRT	denovo1157	-0.121694	0.00438332	0.250726	-0.123349	0.00400661	0.275338
DLRT	denovo1155	-0.0156044	0.713292	0.972873	-0.0161261	0.705061	0.983581
DLRT	denovo1193	-0.0594167	0.154749	0.763206	-0.0615849	0.141509	0.742886
DLRT	denovo159	0.00198981	0.963413	0.996416	0.00100098	0.981649	0.995573
DLRT	denovo155	0.013693	0.742785	0.972873	0.023128	0.579163	0.943126
DLRT	denovo153	0.0774275	0.069273	0.731967	0.0690056	0.104814	0.742886
DLRT	denovo118	0.0134748	0.678376	0.972873	0.0173849	0.680272	0.98134
DLRT	denovo482	-0.0441148	0.268854	0.818002	-0.0412528	0.302196	0.88192
DLRT	denovo487	0.0124309	0.770037	0.972873	0.00868599	0.838531	0.99364
DLRT	denovo1014	-0.071768	0.0881879	0.731967	-0.0657741	0.118264	0.742886
DLRT	denovo1012	0.000412695	0.992218	0.998246	0.00348758	0.934497	0.995573
DLRT	denovo34	-0.0259941	0.536784	0.961922	-0.0247039	0.558559	0.938688
DLRT	denovo35	0.0513367	0.216276	0.791405	0.0455811	0.272751	0.862244
DLRT	denovo36	-0.0151064	0.712743	0.972873	-0.00527456	0.897313	0.99364
DLRT	denovo37	-0.0211078	0.620759	0.972873	-0.0158363	0.710251	0.983581
DLRT	denovo30	-0.0188018	0.657051	0.972873	-0.0184152	0.664751	0.972332
DLRT	denovo31	0.000792791	0.98498	0.998246	-0.00578986	0.890621	0.99364
DLRT	denovo32	0.0427743	0.309502	0.889599	0.0421406	0.318396	0.894804
DLRT	denovo33	0.00883266	0.833487	0.996416	0.0155109	0.711892	0.983581
DLRT	denovo38	-0.0637736	0.112464	0.731967	-0.0585562	0.145689	0.742886
DLRT	denovo39	0.0221975	0.600182	0.972873	0.0243073	0.566865	0.938688
DLRT	denovo456	0.0625114	0.143235	0.763206	0.0635961	0.137946	0.742886
DLRT	denovo387	-0.00220989	0.958953	0.996416	0.00128104	0.976258	0.995573
DLRT	denovo381	0.000939848	0.982376	0.998246	0.0143177	0.733387	0.983581
DLRT	denovo383	0.00161471	0.968933	0.996416	0.00452623	0.913359	0.995573
DLRT	denovo388	0.0220118	0.603301	0.972873	0.0260197	0.539867	0.938688
DLRT	denovo1130	0.0124936	0.769603	0.972873	0.0131633	0.758659	0.986257
DLRT	denovo1315	0.0116782	0.780058	0.972873	0.016736	0.689558	0.983581
DLRT	denovo1050	-0.0155673	0.711485	0.972873	-0.0106765	0.645239	0.971108
DLRT	denovo1055	0.0306386	0.480013	0.930332	0.0293	0.501086	0.938688
DLRT	denovo288	0.00186949	0.964603	0.996416	-0.00456821	0.913756	0.995573
DLRT	denovo284	0.0417272	0.32038	0.889599	0.0458832	0.27572	0.862244
DLRT	denovo286	0.0527944	0.215524	0.791405	0.0520141	0.224001	0.820255
DLRT	denovo1613	-0.0343913	0.418833	0.930332	-0.0378564	0.381967	0.918583
DLRT	denovo1031	0.00780403	0.85251	0.996416	0.00607616	0.885256	0.99364
DLRT	denovo131	0.00743455	0.857572	0.996416	0.00578668	0.889236	0.99364
DLRT	denovo58	0.0251409	0.531471	0.961922	0.02723	0.499417	0.938688
DLRT	denovo59	0.0506771	0.218951	0.791405	0.0558107	0.176669	0.742886
DLRT	denovo56	0.0221835	0.586038	0.972873	0.0298166	0.463036	0.938688
DLRT	denovo57	-0.081303	0.0358372	0.713512	-0.071555	0.0626381	0.73502
DLRT	denovo54	0.0846179	0.0436041	0.713512	0.0910457	0.0300507	0.716208
DLRT	denovo55	0.07259	0.0705433	0.731967	0.0662317	0.0988348	0.742886
DLRT	denovo52	-0.00807063	0.845506	0.996416	-0.00149261	0.971316	0.995573
DLRT	denovo53	0.0509809	0.212095	0.791405	0.0538349	0.188965	0.742886
DLRT	denovo50	-0.0582062	0.16545	0.763206	-0.0542227	0.19741	0.742886
DLRT	denovo51	-0.00167816	0.96843	0.996416	0.00642833	0.879444	0.99364
DLRT	denovo819	-0.0157239	1	1	-0.0145142	0.731763	0.983581
DLRT	denovo813	-0.0279379	0.514064	0.954691	-0.0265656	0.536019	0.938688
DLRT	denovo593	-0.0428616	0.318046	0.889599	-0.03749	0.383065	0.918583
DLRT	denovo101	0.0150211	0.71954	0.972873	0.0220487	0.598052	0.950238
DLRT	denovo79	0.0634972	0.117729	0.731967	0.0700234	0.0848099	0.73502
DLRT	denovo70	-0.0509804	0.226287	0.791405	-0.0453944	0.281417	0.862244
DLRT	denovo71	-0.0292135	0.333867	0.902173	-0.0261261	0.521545	0.938688
DLRT	denovo72	0.000857988	0.983407	0.998246	0.00966081	0.814342	0.99364
DLRT	denovo73	-0.021244	0.619924	0.972873	-0.0110762	0.795172	0.99364
DLRT	denovo75	0.00784616	0.852747	0.996416	0.0149318	0.72354	0.983581
DLRT	denovo1710	-0.0715549	0.0928645	0.731967	-0.0729132	0.090845	0.742333
DLRT	denovo138	-0.0970627	0.0228201	0.652656	-0.103361	0.0154228	0.551367
DLRT	denovo133	0.0356571	0.386937	0.914578	0.0348961	0.398786	0.926554
DLRT	denovo135	-0.00482718	0.910016	0.996416	0.00110433	0.979403	0.995573
DLRT	denovo1290	0.00259806	0.951268	0.996416	0.00213063	0.960163	0.995573
DLRT	denovo753	0.0283476	0.507429	0.954691	0.0258165	0.547241	0.938688
DLRT	denovo759	-0.0723499	0.0839984	0.731967	-0.0726839	0.0836524	0.73502
DLRT	denovo473	-0.0312125	0.461433	0.930332	-0.0275014	0.516809	0.938688
DLRT	denovo479	-0.0461722	0.279811	0.831572	-0.0473018	0.269467	0.862244
DLRT	denovo994	-0.0203941	0.631298	0.972873	-0.0192258	0.652004	0.971108
DLRT	denovo998	-0.0389248	0.358242	0.903042	-0.039553	0.35228	0.907676
DLRT	denovo658	-0.0200386	0.623838	0.972873	-0.0234221	0.567808	0.938688
DLRT	denovo875	-0.0693107	0.105238	0.731967	-0.0777382	0.0689008	0.73502
DLRT	denovo250	-0.0806278	0.0564271	0.731967	-0.0820394	0.0530099	0.73502
DLRT	denovo459	-0.00436248	0.917854	0.996416	0.00145143	0.972636	0.995573
DLRT	denovo454	0.0495421	0.23006	0.792343	0.0544089	0.188482	0.742886
DLRT	denovo136	0.05127	0.226906	0.791405	0.0588405	0.165553	0.742886
DLRT	denovo137	0.0276443	0.51314	0.954691	0.0322001	0.446872	0.938688
DLRT	denovo19	0.0168707	0.684531	0.972873	0.0191473	0.645926	0.971108
DLRT	denovo84	-0.0489479	0.235088	0.792343	-0.0499517	0.226574	0.820255
DLRT	denovo87	0.0610506	0.158628	0.763206	0.062081	0.15444	0.742886
DLRT	denovo86	-0.00521673	0.902834	0.996416	-0.00797321	0.852417	0.99364
DLRT	denovo81	0.0023208	0.957418	0.996416	0.0106623	0.806088	0.99364
DLRT	denovo82	-0.0852209	0.0380208	0.713512	-0.0759796	0.0635145	0.73502
DLRT	denovo89	0.0182846	0.653879	0.972873	0.0252982	0.534946	0.938688
DLRT	denovo88	0.0579844	0.159409	0.763206	0.0486069	0.236717	0.835816
DLRT	denovo336	-0.0368073	0.384537	0.914578	-0.0250242	0.551734	0.938688
DLRT	denovo330	-0.0555268	0.181233	0.7743	-0.0563133	0.176689	0.742886
DLRT	denovo331	0.0208738	0.622003	0.972873	0.0316527	0.449412	0.938688
DLRT	denovo333	-0.0215883	0.724921	0.972873	-0.0179147	0.666354	0.972332
DLRT	denovo338	-0.0529742	0.208797	0.791405	-0.0475413	0.259461	0.862244
DLRT	denovo512	0.0216675	0.613062	0.972873	0.0111725	0.793449	0.99364
DLRT	denovo513	0.0734314	0.0801412	0.731967	0.0713026	0.090544	0.742333
DLRT	denovo1281	0.00502463	0.905668	0.996416	0.00857582	0.840128	0.99364
DLRT	denovo433	-0.0647732	0.120915	0.735783	-0.0615868	0.141262	0.742886
DLRT	denovo430	0.0180221	0.672618	0.972873	0.0277273	0.516266	0.938688
DLRT	denovo438	-0.000584172	0.988874	0.998246	0.00693103	0.868429	0.99364
DLRT	denovo618	0.00327046	0.938398	0.996416	0.00071078	0.986642	0.9956
DLRT	denovo313	-0.0133252	0.749668	0.972873	-0.00652543	0.875681	0.99364
DLRT	denovo403	0.0308442	0.472514	0.930332	0.0339642	0.430082	0.938688
DLRT	Unassigned.Other	-0.0660136	0.118122	0.370682	-0.0615365	0.146351	0.424319
DLRT	k__Bacteria.p__Actinobacteria	0.0526059	0.223502	0.447004	0.0488053	0.260073	0.520147
DLRT	k__Bacteria.p__Bacteroidetes	-0.0647436	0.139006	0.370682	-0.0618103	0.15912	0.424319
DLRT	k__Bacteria.p__Cyanobacteria	-0.0198378	0.635313	0.751487	-0.014923	0.721752	0.824859
DLRT	k__Bacteria.p__Firmicutes	0.0178951	0.657551	0.751487	0.0178461	0.659514	0.824859
DLRT	k__Bacteria.p__Proteobacteria	-0.0352609	0.412127	0.659403	-0.0377931	0.381281	0.610049
DLRT	k__Bacteria.p__Tenericutes	0.00404422	0.92152	0.92152	0.00635136	0.883582	0.883582
DLRT	k__Bacteria.p__Verrucomicrobia	-0.0684164	0.0928614	0.370682	-0.0695209	0.0888327	0.424319
MMSE	shannon	-0.0189928	0.570915	0.761221	-0.0195957	0.556198	0.741597
MMSE	chao1	0.000111475	0.995778	0.995778	0.000114641	0.995658	0.995658
MMSE	PD_whole_tree	-0.0193871	0.390506	0.761221	-0.0198052	0.378824	0.741597
MMSE	observed_otus	-0.0143179	0.486064	0.761221	-0.0145357	0.478525	0.741597
MMSE	Unassigned.Other.Other	-0.0245656	0.464869	0.863329	-0.0249389	0.457367	0.849395
MMSE	k__Bacteria.p__Actinobacteria.c__Actinobacteria	0.0271735	0.421851	0.863329	0.0274488	0.416871	0.849395
MMSE	k__Bacteria.p__Actinobacteria.c__Coriobacteriia	0.0285494	0.396637	0.863329	0.0285753	0.39619	0.849395
MMSE	k__Bacteria.p__Bacteroidetes.c__Bacteroidia	0.0155956	0.63981	0.92417	0.0155748	0.64022	0.924763
MMSE	k__Bacteria.p__Firmicutes.c__Bacilli	0.0638024	0.0560018	0.269772	0.0651419	0.0489672	0.273023
MMSE	k__Bacteria.p__Firmicutes.c__Clostridia	0.00841626	0.798606	0.998047	0.0084041	0.793753	0.999478
MMSE	k__Bacteria.p__Firmicutes.c__Erysipelotrichi	0.00116118	0.972295	0.998047	0.00113694	0.972839	0.999478
MMSE	k__Bacteria.p__Proteobacteria.c__Alphaproteobacteria	-0.0648673	0.0547386	0.269772	-0.0649289	0.0516233	0.273023
MMSE	k__Bacteria.p__Proteobacteria.c__Betaproteobacteria	-0.0193325	0.557944	0.906659	-0.0196511	0.547753	0.890098
MMSE	k__Bacteria.p__Proteobacteria.c__Deltaproteobacteria	-8.06002e-05	0.998047	0.998047	-2.15996e-05	0.999478	0.999478
MMSE	k__Bacteria.p__Proteobacteria.c__Gammaproteobacteria	-0.0622037	0.062255	0.269772	-0.0619123	0.0630052	0.273023
MMSE	k__Bacteria.p__Tenericutes.c__Mollicutes	-0.0312237	0.345841	0.863329	-0.0323249	0.327396	0.849395
MMSE	k__Bacteria.p__Verrucomicrobia.c__Verrucomicrobiae	-0.00443523	0.894779	0.998047	-0.00444895	0.894455	0.999478
MMSE	Unassigned.Other.Other.Other.Other	-0.024246	0.470604	0.919541	-0.0246285	0.462884	0.917211
MMSE	k__Bacteria.p__Actinobacteria.c__Actinobacteria.o__Actinomycetales.f__Actinomycetaceae	0.0170878	0.60547	0.919541	0.0176629	0.591472	0.917211
MMSE	k__Bacteria.p__Actinobacteria.c__Actinobacteria.o__Bifidobacteriales.f__Bifidobacteriaceae	0.0210968	0.533965	0.919541	0.0213287	0.529318	0.917211
MMSE	k__Bacteria.p__Actinobacteria.c__Coriobacteriia.o__Coriobacteriales.f__Coriobacteriaceae	0.0287164	0.393982	0.919541	0.0287452	0.393487	0.917211
MMSE	k__Bacteria.p__Bacteroidetes.c__Bacteroidia.o__Bacteroidales.f__Bacteroidaceae	-0.0186004	0.572809	0.919541	-0.0185545	0.573593	0.917211
MMSE	k__Bacteria.p__Bacteroidetes.c__Bacteroidia.o__Bacteroidales.f__Porphyromonadaceae	0.0178678	0.602745	0.919541	0.0182039	0.595473	0.917211
MMSE	k__Bacteria.p__Bacteroidetes.c__Bacteroidia.o__Bacteroidales.f__Prevotellaceae	0.0205142	0.539537	0.919541	0.020446	0.539389	0.917211
MMSE	k__Bacteria.p__Bacteroidetes.c__Bacteroidia.o__Bacteroidales.f__Rikenellaceae	0.024794	0.453355	0.919541	0.0244448	0.459003	0.917211
MMSE	k__Bacteria.p__Bacteroidetes.c__Bacteroidia.o__Bacteroidales.f__.Barnesiellaceae.	0.0174341	0.607244	0.919541	0.0170775	0.613252	0.917211
MMSE	k__Bacteria.p__Bacteroidetes.c__Bacteroidia.o__Bacteroidales.f__.Odoribacteraceae.	0.023753	0.475696	0.919541	0.0233441	0.480806	0.917211
MMSE	k__Bacteria.p__Bacteroidetes.c__Bacteroidia.o__Bacteroidales.f__.Paraprevotellaceae.	-0.0179407	0.594091	0.919541	-0.0180137	0.592419	0.917211
MMSE	k__Bacteria.p__Firmicutes.c__Bacilli.o__Lactobacillales.f__Lactobacillaceae	0.0162184	0.62864	0.919541	0.0170857	0.608464	0.917211
MMSE	k__Bacteria.p__Firmicutes.c__Bacilli.o__Lactobacillales.f__Streptococcaceae	0.0605964	0.0697986	0.767784	0.0617561	0.062507	0.687577
MMSE	k__Bacteria.p__Firmicutes.c__Bacilli.o__Turicibacterales.f__Turicibacteraceae	-0.00939313	0.778215	0.919541	-0.00942758	0.777424	0.917211
MMSE	k__Bacteria.p__Firmicutes.c__Clostridia.o__Clostridiales.Other	0.0513662	0.125864	0.919541	0.0513488	0.125869	0.917211
MMSE	k__Bacteria.p__Firmicutes.c__Clostridia.o__Clostridiales.f__	-0.00934058	0.779208	0.919541	-0.00947557	0.775508	0.917211
MMSE	k__Bacteria.p__Firmicutes.c__Clostridia.o__Clostridiales.f__Christensenellaceae	-0.0151922	0.655083	0.919541	-0.0151786	0.65478	0.917211
MMSE	k__Bacteria.p__Firmicutes.c__Clostridia.o__Clostridiales.f__Clostridiaceae	0.0427483	0.195614	0.919541	0.0426618	0.196493	0.917211
MMSE	k__Bacteria.p__Firmicutes.c__Clostridia.o__Clostridiales.f__Dehalobacteriaceae	0.00426091	0.898701	0.95683	0.00371538	0.911332	0.970128
MMSE	k__Bacteria.p__Firmicutes.c__Clostridia.o__Clostridiales.f__Lachnospiraceae	0.0441034	0.18755	0.919541	0.0441745	0.186535	0.917211
MMSE	k__Bacteria.p__Firmicutes.c__Clostridia.o__Clostridiales.f__Peptococcaceae	-0.0202458	0.548737	0.919541	-0.0214121	0.524252	0.917211
MMSE	k__Bacteria.p__Firmicutes.c__Clostridia.o__Clostridiales.f__Ruminococcaceae	-0.0114868	0.72885	0.919541	-0.012235	0.712168	0.917211
MMSE	k__Bacteria.p__Firmicutes.c__Clostridia.o__Clostridiales.f__Veillonellaceae	-0.00496361	0.878866	0.95683	-0.00522939	0.872302	0.970128
MMSE	k__Bacteria.p__Firmicutes.c__Clostridia.o__Clostridiales.f__.Mogibacteriaceae.	0.0242198	0.479442	0.919541	0.0241783	0.479914	0.917211
MMSE	k__Bacteria.p__Firmicutes.c__Erysipelotrichi.o__Erysipelotrichales.f__Erysipelotrichaceae	0.00156617	0.962637	0.987965	0.00154305	0.963124	0.988781
MMSE	k__Bacteria.p__Proteobacteria.c__Alphaproteobacteria.o__RF32.f__	-0.0631206	0.0620651	0.767784	-0.0634952	0.0574706	0.687577
MMSE	k__Bacteria.p__Proteobacteria.c__Betaproteobacteria.o__Burkholderiales.f__Alcaligenaceae	-0.0138611	0.679052	0.919541	-0.0139223	0.676681	0.917211
MMSE	k__Bacteria.p__Proteobacteria.c__Betaproteobacteria.o__Burkholderiales.f__Oxalobacteraceae	-0.00936999	0.780216	0.919541	-0.00942016	0.77824	0.917211
MMSE	k__Bacteria.p__Proteobacteria.c__Deltaproteobacteria.o__Desulfovibrionales.f__Desulfovibrionaceae	0.000496912	0.987965	0.987965	0.000464316	0.988781	0.988781
MMSE	k__Bacteria.p__Proteobacteria.c__Gammaproteobacteria.o__Enterobacteriales.f__Enterobacteriaceae	-0.0664761	0.0457929	0.767784	-0.0662402	0.0462776	0.687577
MMSE	k__Bacteria.p__Proteobacteria.c__Gammaproteobacteria.o__Pasteurellales.f__Pasteurellaceae	-0.0230749	0.483942	0.919541	-0.0230781	0.483895	0.917211
MMSE	k__Bacteria.p__Tenericutes.c__Mollicutes.o__RF39.f__	-0.033272	0.316401	0.919541	-0.0342042	0.30156	0.917211
MMSE	k__Bacteria.p__Verrucomicrobia.c__Verrucomicrobiae.o__Verrucomicrobiales.f__Verrucomicrobiaceae	-0.00426273	0.89884	0.95683	-0.00427775	0.898485	0.970128
MMSE	Unassigned.Other.Other.Other.Other.Other	-0.0241278	0.472594	0.952721	-0.0245114	0.464844	0.951174
MMSE	k__Bacteria.p__Actinobacteria.c__Actinobacteria.o__Actinomycetales.f__Actinomycetaceae.g__Actinomyces	0.0315679	0.344518	0.857391	0.0320803	0.334775	0.852154
MMSE	k__Bacteria.p__Actinobacteria.c__Actinobacteria.o__Bifidobacteriales.f__Bifidobacteriaceae.g__Bifidobacterium	0.0206827	0.542166	0.952721	0.0208963	0.537845	0.951174
MMSE	k__Bacteria.p__Actinobacteria.c__Coriobacteriia.o__Coriobacteriales.f__Coriobacteriaceae.g__	0.00313288	0.924831	0.957616	0.00276612	0.933423	0.9874
MMSE	k__Bacteria.p__Actinobacteria.c__Coriobacteriia.o__Coriobacteriales.f__Coriobacteriaceae.g__Adlercreutzia	0.00704697	0.832523	0.957616	0.0073313	0.825737	0.9874
MMSE	k__Bacteria.p__Actinobacteria.c__Coriobacteriia.o__Coriobacteriales.f__Coriobacteriaceae.g__Collinsella	-0.0127812	0.700483	0.956757	-0.0128585	0.698603	0.954189
MMSE	k__Bacteria.p__Bacteroidetes.c__Bacteroidia.o__Bacteroidales.f__Bacteroidaceae.g__Bacteroides	-0.0181135	0.583367	0.952721	-0.0180457	0.584592	0.951174
MMSE	k__Bacteria.p__Bacteroidetes.c__Bacteroidia.o__Bacteroidales.f__Porphyromonadaceae.g__Parabacteroides	0.0141666	0.680515	0.952721	0.0145049	0.672919	0.951174
MMSE	k__Bacteria.p__Bacteroidetes.c__Bacteroidia.o__Bacteroidales.f__Prevotellaceae.g__Prevotella	0.0206531	0.536769	0.952721	0.0205843	0.536626	0.951174
MMSE	k__Bacteria.p__Bacteroidetes.c__Bacteroidia.o__Bacteroidales.f__Rikenellaceae.Other	-0.00649572	0.848054	0.957616	-0.00637325	0.850682	0.9874
MMSE	k__Bacteria.p__Bacteroidetes.c__Bacteroidia.o__Bacteroidales.f__Rikenellaceae.g__	0.0157882	0.883018	0.957616	0.0154492	1	1
MMSE	k__Bacteria.p__Bacteroidetes.c__Bacteroidia.o__Bacteroidales.f__.Barnesiellaceae..g__	0.0175514	0.604815	0.952721	0.0171952	0.610792	0.951174
MMSE	k__Bacteria.p__Bacteroidetes.c__Bacteroidia.o__Bacteroidales.f__.Odoribacteraceae..g__Butyricimonas	-0.00439836	0.896216	0.957616	-0.00462241	0.890696	0.9874
MMSE	k__Bacteria.p__Bacteroidetes.c__Bacteroidia.o__Bacteroidales.f__.Odoribacteraceae..g__Odoribacter	0.0188995	0.56974	0.952721	0.0187724	0.570726	0.951174
MMSE	k__Bacteria.p__Firmicutes.c__Bacilli.o__Lactobacillales.f__Lactobacillaceae.g__Lactobacillus	0.01655	0.621474	0.952721	0.0174453	0.600632	0.951174
MMSE	k__Bacteria.p__Firmicutes.c__Bacilli.o__Lactobacillales.f__Streptococcaceae.g__Streptococcus	0.0570098	0.0881001	0.620458	0.0580397	0.0798501	0.621311
MMSE	k__Bacteria.p__Firmicutes.c__Bacilli.o__Turicibacterales.f__Turicibacteraceae.g__Turicibacter	-0.00921593	0.782288	0.957616	-0.00924869	0.781534	0.9874
MMSE	k__Bacteria.p__Firmicutes.c__Clostridia.o__Clostridiales.Other.Other	0.0518078	0.122657	0.620458	0.0517972	0.122612	0.621311
MMSE	k__Bacteria.p__Firmicutes.c__Clostridia.o__Clostridiales.f__.g__	-0.00913079	0.783936	0.957616	-0.00925789	0.78043	0.9874
MMSE	k__Bacteria.p__Firmicutes.c__Clostridia.o__Clostridiales.f__Christensenellaceae.g__	-0.0140624	0.679212	0.952721	-0.0140265	0.67941	0.951174
MMSE	k__Bacteria.p__Firmicutes.c__Clostridia.o__Clostridiales.f__Clostridiaceae.Other	0.0568775	0.0863414	0.620458	0.0566132	0.0874878	0.621311
MMSE	k__Bacteria.p__Firmicutes.c__Clostridia.o__Clostridiales.f__Clostridiaceae.g__	0.03619	0.265217	0.821579	0.0361862	0.265277	0.821841
MMSE	k__Bacteria.p__Firmicutes.c__Clostridia.o__Clostridiales.f__Clostridiaceae.g__Clostridium	-0.000884641	0.979013	0.979013	-0.00112019	0.973376	0.991074
MMSE	k__Bacteria.p__Firmicutes.c__Clostridia.o__Clostridiales.f__Dehalobacteriaceae.g__Dehalobacterium	0.00250028	0.940516	0.957616	0.00200441	0.952135	0.9874
MMSE	k__Bacteria.p__Firmicutes.c__Clostridia.o__Clostridiales.f__Lachnospiraceae.Other	-0.0114752	0.729857	0.957616	-0.0119195	0.71944	0.959254
MMSE	k__Bacteria.p__Firmicutes.c__Clostridia.o__Clostridiales.f__Lachnospiraceae.g__	0.0502082	0.132955	0.620458	0.0501747	0.133138	0.621311
MMSE	k__Bacteria.p__Firmicutes.c__Clostridia.o__Clostridiales.f__Lachnospiraceae.g__Anaerostipes	-0.0448329	0.182327	0.655029	-0.0447943	0.182084	0.653888
MMSE	k__Bacteria.p__Firmicutes.c__Clostridia.o__Clostridiales.f__Lachnospiraceae.g__Blautia	0.0186891	0.568969	0.952721	0.0191645	0.557877	0.951174
MMSE	k__Bacteria.p__Firmicutes.c__Clostridia.o__Clostridiales.f__Lachnospiraceae.g__Coprococcus	0.0471661	0.163256	0.653022	0.0472015	0.162494	0.649976
MMSE	k__Bacteria.p__Firmicutes.c__Clostridia.o__Clostridiales.f__Lachnospiraceae.g__Dorea	0.0529107	0.106637	0.620458	0.0532687	0.10402	0.621311
MMSE	k__Bacteria.p__Firmicutes.c__Clostridia.o__Clostridiales.f__Lachnospiraceae.g__Lachnospira	-0.0467799	0.159932	0.653022	-0.0477066	0.147842	0.636859
MMSE	k__Bacteria.p__Firmicutes.c__Clostridia.o__Clostridiales.f__Lachnospiraceae.g__Roseburia	0.0312307	0.352143	0.857391	0.0312519	0.351833	0.856638
MMSE	k__Bacteria.p__Firmicutes.c__Clostridia.o__Clostridiales.f__Lachnospiraceae.g__.Ruminococcus.	0.0395584	0.22859	0.753003	0.039919	0.222763	0.733808
MMSE	k__Bacteria.p__Firmicutes.c__Clostridia.o__Clostridiales.f__Ruminococcaceae.Other	0.0524847	0.112137	0.620458	0.0522893	0.112823	0.621311
MMSE	k__Bacteria.p__Firmicutes.c__Clostridia.o__Clostridiales.f__Ruminococcaceae.g__	-0.0060628	0.855002	0.957616	-0.00649153	0.844707	0.9874
MMSE	k__Bacteria.p__Firmicutes.c__Clostridia.o__Clostridiales.f__Ruminococcaceae.g__Anaerotruncus	-0.00760873	0.820152	0.957616	-0.00767194	0.818543	0.9874
MMSE	k__Bacteria.p__Firmicutes.c__Clostridia.o__Clostridiales.f__Ruminococcaceae.g__Faecalibacterium	-0.0707671	0.0374281	0.620458	-0.0710243	0.0366001	0.621311
MMSE	k__Bacteria.p__Firmicutes.c__Clostridia.o__Clostridiales.f__Ruminococcaceae.g__Oscillospira	0.0531499	0.106458	0.620458	0.0528761	0.107841	0.621311
MMSE	k__Bacteria.p__Firmicutes.c__Clostridia.o__Clostridiales.f__Ruminococcaceae.g__Ruminococcus	0.0338662	0.319721	0.85259	0.0339296	0.318637	0.849698
MMSE	k__Bacteria.p__Firmicutes.c__Clostridia.o__Clostridiales.f__Veillonellaceae.g__Dialister	-0.05376	0.11417	0.620458	-0.0538335	0.113602	0.621311
MMSE	k__Bacteria.p__Firmicutes.c__Clostridia.o__Clostridiales.f__Veillonellaceae.g__Phascolarctobacterium	-0.00287021	0.932211	0.957616	-0.00250423	0.940685	0.9874
MMSE	k__Bacteria.p__Firmicutes.c__Clostridia.o__Clostridiales.f__Veillonellaceae.g__Veillonella	0.0204192	0.537302	0.952721	0.0206038	0.533434	0.951174
MMSE	k__Bacteria.p__Firmicutes.c__Clostridia.o__Clostridiales.f__.Mogibacteriaceae..g__	0.0280191	0.411379	0.94362	0.0279701	0.411938	0.931161
MMSE	k__Bacteria.p__Firmicutes.c__Erysipelotrichi.o__Erysipelotrichales.f__Erysipelotrichaceae.g__	-0.0446129	0.187151	0.655029	-0.0446459	0.186825	0.653888
MMSE	k__Bacteria.p__Firmicutes.c__Erysipelotrichi.o__Erysipelotrichales.f__Erysipelotrichaceae.g__Coprobacillus	-0.0362165	0.27875	0.821579	-0.0362094	0.278839	0.821841
MMSE	k__Bacteria.p__Firmicutes.c__Erysipelotrichi.o__Erysipelotrichales.f__Erysipelotrichaceae.g__Holdemania	-0.0149315	0.648895	0.952721	-0.0149342	0.648838	0.951174
MMSE	k__Bacteria.p__Firmicutes.c__Erysipelotrichi.o__Erysipelotrichales.f__Erysipelotrichaceae.g__.Eubacterium.	0.0266577	0.421259	0.94362	0.0269226	0.415697	0.931161
MMSE	k__Bacteria.p__Firmicutes.c__Erysipelotrichi.o__Erysipelotrichales.f__Erysipelotrichaceae.g__cc_115	-0.00452889	0.891674	0.957616	-0.0048902	0.882928	0.9874
MMSE	k__Bacteria.p__Proteobacteria.c__Alphaproteobacteria.o__RF32.f__.g__	-0.0631218	0.062008	0.620458	-0.0634952	0.0574292	0.621311
MMSE	k__Bacteria.p__Proteobacteria.c__Betaproteobacteria.o__Burkholderiales.f__Alcaligenaceae.g__Sutterella	-0.0138413	0.679096	0.952721	-0.013907	0.676632	0.951174
MMSE	k__Bacteria.p__Proteobacteria.c__Deltaproteobacteria.o__Desulfovibrionales.f__Desulfovibrionaceae.g__Bilophila	-0.0159113	0.631744	0.952721	-0.0161414	0.626572	0.951174
MMSE	k__Bacteria.p__Proteobacteria.c__Deltaproteobacteria.o__Desulfovibrionales.f__Desulfovibrionaceae.g__Desulfovibrio	0.0538609	0.110141	0.620458	0.0538492	0.110099	0.621311
MMSE	k__Bacteria.p__Proteobacteria.c__Gammaproteobacteria.o__Enterobacteriales.f__Enterobacteriaceae.g__	-0.0666917	0.0460596	0.620458	-0.0664432	0.046513	0.621311
MMSE	k__Bacteria.p__Proteobacteria.c__Gammaproteobacteria.o__Pasteurellales.f__Pasteurellaceae.g__Haemophilus	-0.0229822	0.485687	0.952721	-0.0229829	0.485686	0.951174
MMSE	k__Bacteria.p__Tenericutes.c__Mollicutes.o__RF39.f__.g__	-0.0332405	0.316769	0.85259	-0.0341735	0.30192	0.845376
MMSE	k__Bacteria.p__Verrucomicrobia.c__Verrucomicrobiae.o__Verrucomicrobiales.f__Verrucomicrobiaceae.g__Akkermansia	-0.00415278	0.901415	0.957616	-0.0041676	0.901065	0.9874
MMSE	Unassigned.Other.Other.Other	-0.024824	0.460175	0.884631	-0.0251979	0.452701	0.871644
MMSE	k__Bacteria.p__Actinobacteria.c__Actinobacteria.o__Actinomycetales	0.0265587	0.423331	0.884631	0.0270872	0.411604	0.871644
MMSE	k__Bacteria.p__Actinobacteria.c__Actinobacteria.o__Bifidobacteriales	0.0206249	0.543114	0.884631	0.0208645	0.538273	0.871644
MMSE	k__Bacteria.p__Actinobacteria.c__Coriobacteriia.o__Coriobacteriales	0.0281273	0.403704	0.884631	0.0281528	0.403259	0.871644
MMSE	k__Bacteria.p__Bacteroidetes.c__Bacteroidia.o__Bacteroidales	0.0147732	0.657604	0.956514	0.0147523	0.658023	0.957125
MMSE	k__Bacteria.p__Firmicutes.c__Bacilli.o__Lactobacillales	0.0558295	0.0934392	0.498342	0.0574572	0.0810018	0.43201
MMSE	k__Bacteria.p__Firmicutes.c__Bacilli.o__Turicibacterales	-0.0099124	0.766297	0.999884	-0.009945	0.765552	0.99949
MMSE	k__Bacteria.p__Firmicutes.c__Clostridia.o__Clostridiales	0.00724963	0.830661	0.999884	0.00720188	0.82701	0.99949
MMSE	k__Bacteria.p__Firmicutes.c__Erysipelotrichi.o__Erysipelotrichales	0.000717078	0.982889	0.999884	0.000687405	0.983568	0.99949
MMSE	k__Bacteria.p__Proteobacteria.c__Alphaproteobacteria.o__RF32	-0.0633558	0.0610968	0.488775	-0.0637244	0.056576	0.43201
MMSE	k__Bacteria.p__Proteobacteria.c__Betaproteobacteria.o__Burkholderiales	-0.0195058	0.552894	0.884631	-0.0198034	0.544777	0.871644
MMSE	k__Bacteria.p__Proteobacteria.c__Deltaproteobacteria.o__Desulfovibrionales	-4.80514e-06	0.999884	0.999884	2.11091e-05	0.99949	0.99949
MMSE	k__Bacteria.p__Proteobacteria.c__Gammaproteobacteria.o__Enterobacteriales	-0.0669111	0.0444068	0.488775	-0.0666676	0.0448966	0.43201
MMSE	k__Bacteria.p__Proteobacteria.c__Gammaproteobacteria.o__Pasteurellales	-0.0235324	0.475544	0.884631	-0.023533	0.475545	0.871644
MMSE	k__Bacteria.p__Tenericutes.c__Mollicutes.o__RF39	-0.0336982	0.310384	0.884631	-0.0346254	0.295789	0.871644
MMSE	k__Bacteria.p__Verrucomicrobia.c__Verrucomicrobiae.o__Verrucomicrobiales	-0.00459306	0.891059	0.999884	-0.00460661	0.89074	0.99949
MMSE	denovo530	0.0217832	0.464745	0.998025	0.0218225	0.463939	0.995635
MMSE	denovo410	-0.0203091	0.5523	0.998025	-0.0205333	0.546488	0.995635
MMSE	denovo414	0.023141	0.490132	0.998025	0.0231615	0.489787	0.995635
MMSE	denovo417	0.0185804	0.585269	0.998025	0.018567	0.585494	0.995635
MMSE	denovo1262	0.0238637	0.482192	0.998025	0.0238552	0.48234	0.995635
MMSE	denovo1264	0.0532555	0.112599	0.97586	0.0536239	0.109916	0.952607
MMSE	denovo377	-0.0693681	0.039439	0.80141	-0.0693923	0.0392707	0.7451
MMSE	denovo849	0.00045963	0.989093	0.998025	0.00044242	0.989501	0.995635
MMSE	denovo213	-0.0148584	0.656753	0.998025	-0.014859	0.656741	0.995635
MMSE	denovo217	0.0148491	0.661218	0.998025	0.0148219	0.6618	0.995635
MMSE	denovo214	0.00888535	0.791589	0.998025	0.00893976	0.790318	0.995635
MMSE	denovo218	-0.00222498	0.94751	0.998025	-0.00233814	0.944833	0.995635
MMSE	denovo1737	-0.0552166	0.0997531	0.971597	-0.0552157	0.0997568	0.952607
MMSE	denovo129	-0.0359366	0.282531	0.998025	-0.0359468	0.277868	0.995635
MMSE	denovo123	0.0240079	0.471906	0.998025	0.0239103	0.473457	0.995635
MMSE	denovo122	0.0560339	0.0986615	0.971597	0.0558477	0.0990278	0.952607
MMSE	denovo353	0.00141013	0.966464	0.998025	0.00127921	0.969558	0.995635
MMSE	denovo350	-0.0335658	0.31985	0.998025	-0.033701	0.316704	0.995635
MMSE	denovo351	-0.0227866	0.493126	0.998025	-0.0227929	0.493033	0.995635
MMSE	denovo355	0.00404024	0.905642	0.998025	0.00371242	0.912582	0.995635
MMSE	denovo572	-0.0657509	0.0476363	0.80141	-0.0665021	0.0442892	0.7451
MMSE	denovo1341	-0.00927715	0.782041	0.998025	-0.0092858	0.781746	0.995635
MMSE	denovo239	-0.00288119	0.932635	0.998025	-0.00282099	0.934037	0.995635
MMSE	denovo238	-0.0284357	0.396506	0.998025	-0.0285236	0.394954	0.995635
MMSE	denovo235	0.0714825	0.0344527	0.80141	0.0716633	0.0337397	0.7451
MMSE	denovo237	-0.0199087	0.552681	0.998025	-0.0199419	0.551921	0.995635
MMSE	denovo231	0.00732111	0.830157	0.998025	0.00681166	0.841692	0.995635
MMSE	denovo182	0.00764935	0.820823	0.998025	0.00767667	0.819769	0.995635
MMSE	denovo180	-0.00238149	0.943547	0.998025	-0.00379155	0.909682	0.995635
MMSE	denovo189	-0.000517982	0.98754	0.998025	-0.000745033	0.982072	0.995635
MMSE	denovo1224	0.00645621	0.848167	0.998025	0.00642452	0.848896	0.995635
MMSE	denovo1223	-0.0176453	0.598834	0.998025	-0.0176467	0.598803	0.995635
MMSE	denovo1143	0.00402684	0.90299	0.998025	0.00375306	0.90877	0.995635
MMSE	denovo2006	0.0190891	0.524796	0.998025	0.0190399	0.525415	0.995635
MMSE	denovo252	-0.0211062	0.527781	0.998025	-0.0212384	0.523909	0.995635
MMSE	denovo258	-0.000139221	0.996697	0.998025	-0.000125576	0.997015	0.997015
MMSE	denovo27	0.00697371	0.834019	0.998025	0.00703992	0.83241	0.995635
MMSE	denovo26	0.0211494	0.521422	0.998025	0.0204645	0.533542	0.995635
MMSE	denovo25	0.0475213	0.152953	0.998025	0.0475563	0.152652	0.995635
MMSE	denovo24	-0.00824369	0.807454	0.998025	-0.00814939	0.809318	0.995635
MMSE	denovo23	0.00492543	0.885055	0.998025	0.00495114	0.884408	0.995635
MMSE	denovo22	0.0190395	0.574961	0.998025	0.0191959	0.571749	0.995635
MMSE	denovo21	-0.0417165	0.208804	0.998025	-0.0415845	0.210222	0.995635
MMSE	denovo20	0.00489174	0.882722	0.998025	0.00489159	0.882726	0.995635
MMSE	denovo29	-0.024736	0.468919	0.998025	-0.025055	0.461915	0.995635
MMSE	denovo28	-0.00915975	0.784108	0.998025	-0.00945701	0.776426	0.995635
MMSE	denovo397	0.0544893	0.104673	0.971597	0.053951	0.107517	0.952607
MMSE	denovo394	-0.0169902	0.613285	0.998025	-0.0172855	0.602673	0.995635
MMSE	denovo856	-0.00477878	0.886885	0.998025	-0.00480722	0.885942	0.995635
MMSE	denovo1129	0.0495208	0.138954	0.998025	0.0492603	0.140757	0.994228
MMSE	denovo271	0.00312182	0.926956	0.998025	0.00294783	0.930934	0.995635
MMSE	denovo270	-0.0276086	0.409694	0.998025	-0.0287462	0.388686	0.995635
MMSE	denovo272	0.0433275	0.202244	0.998025	0.0431606	0.229741	0.995635
MMSE	denovo277	-0.0717704	0.0312904	0.80141	-0.0722281	0.029925	0.7451
MMSE	denovo276	-0.0490489	0.134213	0.998025	-0.0495575	0.126292	0.994228
MMSE	denovo278	0.0348929	0.292554	0.998025	0.0351574	0.287487	0.995635
MMSE	denovo828	0.012258	0.715887	0.998025	0.0122613	0.715768	0.995635
MMSE	denovo142	-0.00855241	0.7949	0.998025	-0.0085632	0.794652	0.995635
MMSE	denovo141	0.0195575	0.555982	0.998025	0.0194791	0.557274	0.995635
MMSE	denovo144	0.0216939	0.512148	0.998025	0.0217023	0.511992	0.995635
MMSE	denovo493	-0.0324932	0.3347	0.998025	-0.033029	0.326241	0.995635
MMSE	denovo41	-0.0726309	0.0300614	0.80141	-0.0727186	0.0296821	0.7451
MMSE	denovo40	-0.000162967	0.996085	0.998025	-0.000370001	0.991096	0.995635
MMSE	denovo43	0.0132265	0.697099	0.998025	0.0131725	0.69803	0.995635
MMSE	denovo42	0.0740996	0.0298137	0.80141	0.0742666	0.0292172	0.7451
MMSE	denovo45	-0.0252247	0.457672	0.998025	-0.024382	0.471394	0.995635
MMSE	denovo44	0.00522927	0.876111	0.998025	0.00475983	0.886568	0.995635
MMSE	denovo47	0.00238531	0.943852	0.998025	0.00149704	0.964405	0.995635
MMSE	denovo46	-0.0205098	0.540368	0.998025	-0.02056	0.538449	0.995635
MMSE	denovo49	0.0191122	0.570558	0.998025	0.0186515	0.57829	0.995635
MMSE	denovo48	0.00569082	0.867371	0.998025	0.00519311	0.878242	0.995635
MMSE	denovo380	0.0127391	0.706211	0.998025	0.012511	0.710995	0.995635
MMSE	denovo908	0.00337933	0.92025	0.998025	0.00338726	0.920079	0.995635
MMSE	denovo1104	0.0303199	0.369023	0.998025	0.0303772	0.36797	0.995635
MMSE	denovo299	-0.00181853	0.957173	0.998025	-0.00196201	0.95363	0.995635
MMSE	denovo293	0.00563537	0.867398	0.998025	0.00541017	0.872595	0.995635
MMSE	denovo295	0.0366811	0.265713	0.998025	0.0358183	0.272815	0.995635
MMSE	denovo165	0.00019862	0.995397	0.998025	0.00109679	0.974395	0.995635
MMSE	denovo166	-0.0611118	0.0714049	0.971597	-0.0612716	0.0705653	0.952607
MMSE	denovo161	0.0339315	0.312884	0.998025	0.0341532	0.309376	0.995635
MMSE	denovo163	0.047848	0.154419	0.998025	0.0475211	0.155184	0.995635
MMSE	denovo788	-0.0194685	0.561293	0.998025	-0.0194684	0.561293	0.995635
MMSE	denovo1027	0.0182853	0.588076	0.998025	0.0181547	0.590411	0.995635
MMSE	denovo68	-0.0631839	0.0592667	0.89584	-0.06368	0.0568089	0.855123
MMSE	denovo63	0.000555854	0.986884	0.998025	0.000377555	0.991089	0.995635
MMSE	denovo62	-0.0737735	0.0268461	0.80141	-0.0742914	0.0241805	0.7451
MMSE	denovo61	0.0215656	0.517932	0.998025	0.0215952	0.517335	0.995635
MMSE	denovo60	0.0558987	0.094372	0.971597	0.0568109	0.0866941	0.952607
MMSE	denovo67	0.0395811	0.233275	0.998025	0.0395929	0.233131	0.995635
MMSE	denovo66	0.00991021	0.771126	0.998025	0.00859185	0.799069	0.995635
MMSE	denovo65	-0.000422807	0.989996	0.998025	-0.000799263	0.981072	0.995635
MMSE	denovo64	0.0447871	0.182286	0.998025	0.0446969	0.180231	0.995635
MMSE	denovo0	-0.019997	0.551147	0.998025	-0.0199695	0.551661	0.995635
MMSE	denovo1	-0.0541754	0.105635	0.971597	-0.0540738	0.106101	0.952607
MMSE	denovo2	-0.00533448	0.873585	0.998025	-0.00536487	0.872866	0.995635
MMSE	denovo3	-0.00295488	0.929531	0.998025	-0.00312464	0.925395	0.995635
MMSE	denovo4	-0.0790749	0.0182924	0.80141	-0.078868	0.0184619	0.7451
MMSE	denovo5	0.00835465	0.803824	0.998025	0.00843964	0.801806	0.995635
MMSE	denovo6	-0.0174272	0.605518	0.998025	-0.0173188	0.607665	0.995635
MMSE	denovo7	-0.0741818	0.0289666	0.80141	-0.0745386	0.0280048	0.7451
MMSE	denovo8	0.0237045	0.478171	0.998025	0.0236208	0.479448	0.995635
MMSE	denovo9	0.0121736	0.7162	0.998025	0.0116512	0.727378	0.995635
MMSE	denovo581	-0.0502984	0.136559	0.998025	-0.0503186	0.136378	0.994228
MMSE	denovo588	-0.0224796	0.507933	0.998025	-0.0232901	0.491368	0.995635
MMSE	denovo109	-0.0101305	0.761138	0.998025	-0.0104017	0.754521	0.995635
MMSE	denovo107	-0.0267755	0.416998	0.998025	-0.0267365	0.417605	0.995635
MMSE	denovo105	0.0420265	0.215441	0.998025	0.0419161	0.216497	0.995635
MMSE	denovo102	0.0118582	0.720897	0.998025	0.0104155	0.750255	0.995635
MMSE	denovo100	0.0304197	0.362158	0.998025	0.030395	0.36254	0.995635
MMSE	denovo18	-0.0267762	0.427908	0.998025	-0.0267863	0.427722	0.995635
MMSE	denovo283	-0.0244603	0.89666	0.998025	-0.0241608	0.473802	0.995635
MMSE	denovo125	-0.00357749	0.915349	0.998025	-0.00356095	0.91574	0.995635
MMSE	denovo126	0.0493931	0.141525	0.998025	0.0494101	0.141345	0.994228
MMSE	denovo458	-0.00526343	0.874324	0.998025	-0.00531469	0.873115	0.995635
MMSE	denovo465	0.00920065	0.785613	0.998025	0.00918925	0.785872	0.995635
MMSE	denovo466	-0.00222059	0.947274	0.998025	-0.00260099	0.938213	0.995635
MMSE	denovo467	0.0305046	0.363073	0.998025	0.0307647	0.357299	0.995635
MMSE	denovo469	-0.0369366	0.270821	0.998025	-0.0387276	0.243187	0.995635
MMSE	denovo906	-0.0383423	0.256834	0.998025	-0.0384113	0.25509	0.995635
MMSE	denovo904	0.0131406	0.699521	0.998025	0.0126975	0.708208	0.995635
MMSE	denovo171	-0.00388899	0.907162	0.998025	-0.00404859	0.903302	0.995635
MMSE	denovo110	0.0153436	0.645154	0.998025	0.0146369	0.659114	0.995635
MMSE	denovo449	0.00042257	0.990014	0.998025	0.000441256	0.989573	0.995635
MMSE	denovo443	0.0153255	0.648548	0.998025	0.0153225	0.648577	0.995635
MMSE	denovo983	-0.0265588	0.432086	0.998025	-0.0271298	0.442836	0.995635
MMSE	denovo667	-0.0719952	0.032288	0.80141	-0.0719863	0.0323084	0.7451
MMSE	denovo662	0.0269761	0.422228	0.998025	0.0269359	0.422637	0.995635
MMSE	denovo120	-0.00197438	0.952843	0.998025	-0.00184398	0.955901	0.995635
MMSE	denovo887	-0.0250497	0.459218	0.998025	-0.0252442	0.455271	0.995635
MMSE	denovo704	-0.0412301	0.217652	0.998025	-0.0414258	0.215026	0.995635
MMSE	denovo2561	0.0124161	0.696206	0.998025	0.0124462	0.695466	0.995635
MMSE	denovo423	-0.0128022	0.704161	0.998025	-0.0128598	0.700119	0.995635
MMSE	denovo424	0.0355299	0.29107	0.998025	0.0349111	0.297701	0.995635
MMSE	denovo604	-0.0443579	0.186436	0.998025	-0.0443386	0.186393	0.995635
MMSE	denovo90	-0.0460296	0.170525	0.998025	-0.0466223	0.164004	0.995635
MMSE	denovo91	0.0148087	0.646309	0.998025	0.0148945	0.644261	0.995635
MMSE	denovo96	0.000299261	0.992858	0.998025	0.00032798	0.992153	0.995635
MMSE	denovo97	0.00923446	0.779607	0.998025	0.00926283	0.778936	0.995635
MMSE	denovo94	-0.00775988	0.815146	0.998025	-0.00786294	0.812244	0.995635
MMSE	denovo95	-0.0500461	0.138245	0.998025	-0.0510825	0.126481	0.994228
MMSE	denovo323	0.0256542	0.440149	0.998025	0.0252318	0.446426	0.995635
MMSE	denovo329	0.0500623	0.137026	0.998025	0.050119	0.135795	0.994228
MMSE	denovo328	-0.0313674	0.353179	0.998025	-0.0312583	0.353874	0.995635
MMSE	denovo504	0.0219551	0.514181	0.998025	0.0219286	0.514087	0.995635
MMSE	denovo808	0.0301829	0.364236	0.998025	0.0301878	0.364144	0.995635
MMSE	denovo400	0.00236209	0.94313	0.998025	0.00238311	0.942625	0.995635
MMSE	denovo169	-0.0179282	0.591216	0.998025	-0.0179722	0.590306	0.995635
MMSE	denovo1271	0.00628454	0.852056	0.998025	0.00607572	0.856318	0.995635
MMSE	denovo305	-0.0225195	0.504587	0.998025	-0.0225141	0.503978	0.995635
MMSE	denovo307	0.0342461	0.302698	0.998025	0.0336965	0.30956	0.995635
MMSE	denovo526	0.00915576	0.786593	0.998025	0.00934065	0.78207	0.995635
MMSE	denovo522	-0.0312784	0.343008	0.998025	-0.0313517	0.341121	0.995635
MMSE	denovo529	0.0162129	0.631959	0.998025	0.0159029	0.636476	0.995635
MMSE	denovo205	-0.0161715	0.631734	0.998025	-0.0161732	0.631698	0.995635
MMSE	denovo207	0.0239217	0.472105	0.998025	0.0238993	0.472482	0.995635
MMSE	denovo200	-0.0342787	0.310485	0.998025	-0.0341939	0.310876	0.995635
MMSE	denovo202	-0.000138099	0.996687	0.998025	-0.00140552	0.966085	0.995635
MMSE	denovo198	0.0170535	0.612989	0.998025	0.0170814	0.61227	0.995635
MMSE	denovo190	0.0229609	0.495007	0.998025	0.0231366	0.489299	0.995635
MMSE	denovo363	-0.0492204	0.145995	0.998025	-0.0493825	0.144385	0.994228
MMSE	denovo361	0.0264663	0.439071	0.998025	0.0265187	0.436282	0.995635
MMSE	denovo450	-0.0387538	0.254031	0.998025	-0.0389696	0.250458	0.995635
MMSE	denovo225	-0.0155373	0.648354	0.998025	-0.0156457	0.646017	0.995635
MMSE	denovo194	0.00536024	0.873472	0.998025	0.00514659	0.878226	0.995635
MMSE	denovo195	-0.00814671	0.810442	0.998025	-0.00832252	0.806304	0.995635
MMSE	denovo196	0.0179054	0.593521	0.998025	0.0181266	0.588539	0.995635
MMSE	denovo197	-0.0039229	0.906921	0.998025	-0.00470667	0.887501	0.995635
MMSE	denovo290	0.0282146	0.404924	0.998025	0.0282054	0.405082	0.995635
MMSE	denovo1230	-0.0764042	0.0219174	0.80141	-0.0765003	0.0214002	0.7451
MMSE	denovo346	0.0545118	0.104668	0.971597	0.0541205	0.106348	0.952607
MMSE	denovo348	-0.0452322	0.177639	0.998025	-0.0461643	0.167157	0.995635
MMSE	denovo561	-0.0277975	0.399673	0.998025	-0.0278767	0.398245	0.995635
MMSE	denovo560	0.0354144	0.291706	0.998025	0.0355495	0.289466	0.995635
MMSE	denovo564	0.0288208	0.39925	0.998025	0.0289182	0.397575	0.995635
MMSE	denovo1174	-0.0276168	0.414641	0.998025	-0.0275909	0.414577	0.995635
MMSE	denovo248	-0.00803288	0.810803	0.998025	-0.00804208	0.810585	0.995635
MMSE	denovo242	-0.00266152	0.936956	0.998025	-0.00355416	0.91581	0.995635
MMSE	denovo246	0.0307123	0.362672	0.998025	0.0305381	0.364356	0.995635
MMSE	denovo111	-0.0133829	0.692581	0.998025	-0.0133793	0.692621	0.995635
MMSE	denovo113	-0.00138741	0.967152	0.998025	-0.00143472	0.966025	0.995635
MMSE	denovo116	0.00422939	0.899526	0.998025	0.00400101	0.90479	0.995635
MMSE	denovo117	-0.00729782	0.828447	0.998025	-0.00722963	0.829976	0.995635
MMSE	denovo12	-0.024106	0.460803	0.998025	-0.0245545	0.450529	0.995635
MMSE	denovo13	-0.0114532	0.724047	0.998025	-0.0111357	0.731074	0.995635
MMSE	denovo10	-0.0632036	0.0639696	0.914765	-0.0635399	0.0665489	0.95165
MMSE	denovo11	-0.0190474	0.57508	0.998025	-0.0192895	0.569897	0.995635
MMSE	denovo16	-0.0438212	0.198776	0.998025	-0.0438483	0.1985	0.995635
MMSE	denovo17	-0.0200853	0.550171	0.998025	-0.0203927	0.543635	0.995635
MMSE	denovo14	-0.0160178	0.638742	0.998025	-0.0156307	0.646285	0.995635
MMSE	denovo15	0.00590625	0.860875	0.998025	0.00589445	0.861141	0.995635
MMSE	denovo1157	-0.0836894	0.0115974	0.80141	-0.0836957	0.0115684	0.7451
MMSE	denovo1155	-0.0044993	0.894014	0.998025	-0.00455674	0.892625	0.995635
MMSE	denovo1193	-0.0190676	0.571515	0.998025	-0.0190868	0.571094	0.995635
MMSE	denovo159	-0.03979	0.237572	0.998025	-0.0398031	0.237414	0.995635
MMSE	denovo155	0.00509872	0.877433	0.998025	0.00412233	0.900023	0.995635
MMSE	denovo153	0.0249254	0.452661	0.998025	0.0250598	0.449858	0.995635
MMSE	denovo118	-0.00435763	0.897443	0.998025	-0.00461686	0.891282	0.995635
MMSE	denovo482	0.00749486	0.821428	0.998025	0.00739062	0.823541	0.995635
MMSE	denovo487	-0.028168	0.401009	0.998025	-0.0280053	0.403487	0.995635
MMSE	denovo1014	0.010428	0.754894	0.998025	0.0100395	0.763405	0.995635
MMSE	denovo1012	0.0344081	0.3049	0.998025	0.0343776	0.305185	0.995635
MMSE	denovo34	0.0325366	0.334808	0.998025	0.0323966	0.33642	0.995635
MMSE	denovo35	0.0315016	0.350367	0.998025	0.0315477	0.348937	0.995635
MMSE	denovo36	-0.0162942	0.625447	0.998025	-0.0166527	0.615776	0.995635
MMSE	denovo37	0.0247729	0.46215	0.998025	0.0242544	0.470436	0.995635
MMSE	denovo30	0.0236245	0.486652	0.998025	0.0236441	0.486296	0.995635
MMSE	denovo31	0.0651765	0.0595138	0.89584	0.0657901	0.0566436	0.855123
MMSE	denovo32	0.0244126	0.452387	0.998025	0.0242999	0.454441	0.995635
MMSE	denovo33	-0.020768	0.535887	0.998025	-0.0208416	0.533223	0.995635
MMSE	denovo38	-0.0489389	0.148307	0.998025	-0.0490923	0.146005	0.994228
MMSE	denovo39	-0.0230333	0.48445	0.998025	-0.0230671	0.48383	0.995635
MMSE	denovo456	0.034937	0.303452	0.998025	0.0349285	0.303565	0.995635
MMSE	denovo387	0.0293131	0.383708	0.998025	0.0290723	0.387347	0.995635
MMSE	denovo381	0.0242745	0.472084	0.998025	0.0245295	0.464132	0.995635
MMSE	denovo383	-0.0453574	0.169333	0.998025	-0.0455093	0.167081	0.995635
MMSE	denovo388	0.00873497	0.793345	0.998025	0.00903017	0.786332	0.995635
MMSE	denovo1130	-0.0255357	0.452755	0.998025	-0.0256223	0.451206	0.995635
MMSE	denovo1315	-0.011678	0.729165	0.998025	-0.0118498	0.724753	0.995635
MMSE	denovo1050	-0.0597452	0.0767037	0.971597	-0.0598787	0.0759851	0.952607
MMSE	denovo1055	-0.0530583	0.118124	0.993631	-0.0529991	0.11852	0.994228
MMSE	denovo288	0.00706844	0.832719	0.998025	0.00709068	0.831864	0.995635
MMSE	denovo284	0.0538501	0.10871	0.971597	0.0539353	0.107002	0.952607
MMSE	denovo286	0.00562447	0.866705	0.998025	0.0055204	0.86912	0.995635
MMSE	denovo1613	-0.00901967	0.788483	0.998025	-0.00902336	0.788389	0.995635
MMSE	denovo1031	0.00849938	0.800497	0.998025	0.00849826	0.800523	0.995635
MMSE	denovo131	-0.0437629	0.186578	0.998025	-0.043951	0.184467	0.995635
MMSE	denovo58	-0.02066	0.535651	0.998025	-0.0209796	0.528848	0.995635
MMSE	denovo59	0.0157068	0.636599	0.998025	0.0153721	0.642794	0.995635
MMSE	denovo56	-0.0462966	0.159342	0.998025	-0.0461529	0.157854	0.995635
MMSE	denovo57	-0.0332625	0.322376	0.998025	-0.033863	0.307916	0.995635
MMSE	denovo54	0.00323581	0.920673	0.998025	0.00294508	0.927686	0.995635
MMSE	denovo55	0.0452391	0.174169	0.998025	0.0453911	0.17111	0.995635
MMSE	denovo52	0.00843749	0.802032	0.998025	0.00828552	0.804879	0.995635
MMSE	denovo53	0.0181232	0.578753	0.998025	0.0179341	0.582207	0.995635
MMSE	denovo50	0.0111402	0.742686	0.998025	0.0106037	0.753438	0.995635
MMSE	denovo51	-0.00327833	0.923301	0.998025	-0.00370937	0.912816	0.995635
MMSE	denovo819	-0.0317126	0.346844	0.998025	-0.0316894	0.34719	0.995635
MMSE	denovo813	-0.0182571	0.587387	0.998025	-0.0183785	0.584293	0.995635
MMSE	denovo593	-0.00644514	0.847834	0.998025	-0.00672167	0.841337	0.995635
MMSE	denovo101	0.0275596	0.410894	0.998025	0.0271974	0.415947	0.995635
MMSE	denovo79	-0.0112513	0.734509	0.998025	-0.0119921	0.71689	0.995635
MMSE	denovo70	-0.019132	0.434305	0.998025	-0.0195877	0.561504	0.995635
MMSE	denovo71	-0.0163078	0.62249	0.998025	-0.0165891	0.616083	0.995635
MMSE	denovo72	-0.0669905	0.0450469	0.80141	-0.0673441	0.0416695	0.7451
MMSE	denovo73	-0.0556797	0.0966813	0.971597	-0.0559274	0.0940639	0.952607
MMSE	denovo75	-0.0094862	0.776202	0.998025	-0.0095884	0.773114	0.995635
MMSE	denovo1710	-0.0421828	0.208496	0.998025	-0.0422017	0.208284	0.995635
MMSE	denovo138	0.0115993	0.734763	0.998025	0.0112886	0.741248	0.995635
MMSE	denovo133	0.0250186	0.447754	0.998025	0.0252213	0.443866	0.995635
MMSE	denovo135	-0.000816542	0.980714	0.998025	-0.001223	0.971004	0.995635
MMSE	denovo1290	-0.0274224	0.414856	0.998025	-0.0274321	0.414687	0.995635
MMSE	denovo753	0.0562309	0.0929132	0.971597	0.0569561	0.0879137	0.952607
MMSE	denovo759	-0.084675	0.0106325	0.80141	-0.0846774	0.0106291	0.7451
MMSE	denovo473	-0.0216354	0.521027	0.998025	-0.0222597	0.507787	0.995635
MMSE	denovo479	0.00230884	0.945277	0.998025	0.00229038	0.945712	0.995635
MMSE	denovo994	0.00484152	0.887202	0.998025	0.004861	0.886711	0.995635
MMSE	denovo998	-0.018664	0.567896	0.998025	-0.0186418	0.568357	0.995635
MMSE	denovo658	-0.0214405	0.517572	0.998025	-0.021459	0.517191	0.995635
MMSE	denovo875	0.0287112	0.396457	0.998025	0.028605	0.396137	0.995635
MMSE	denovo250	0.0205179	0.545414	0.998025	0.0203617	0.548416	0.995635
MMSE	denovo459	-0.00859538	0.798859	0.998025	-0.00901649	0.788641	0.995635
MMSE	denovo454	-0.0687511	0.0414527	0.80141	-0.0684941	0.0416917	0.7451
MMSE	denovo136	0.00313394	0.925739	0.998025	0.00279912	0.933469	0.995635
MMSE	denovo137	-0.0273131	0.421648	0.998025	-0.0275187	0.414837	0.995635
MMSE	denovo19	-0.0681859	0.0447671	0.80141	-0.0693245	0.0405529	0.7451
MMSE	denovo84	-0.0557818	0.0999967	0.971597	-0.0557333	0.100258	0.952607
MMSE	denovo87	-0.0207725	0.541035	0.998025	-0.020805	0.54028	0.995635
MMSE	denovo86	0.00332034	0.921326	0.998025	0.0033803	0.919882	0.995635
MMSE	denovo81	-0.00192248	0.955283	0.998025	-0.00206935	0.951625	0.995635
MMSE	denovo82	0.0209253	0.529765	0.998025	0.0207926	0.53025	0.995635
MMSE	denovo89	-0.0262546	0.428121	0.998025	-0.0266236	0.421286	0.995635
MMSE	denovo88	0.019092	0.571738	0.998025	0.0199684	0.552429	0.995635
MMSE	denovo336	-0.0381326	0.249572	0.998025	-0.0392068	0.230487	0.995635
MMSE	denovo330	-0.02746	0.403784	0.998025	-0.0274652	0.403695	0.995635
MMSE	denovo331	0.0709043	0.0353637	0.80141	0.0703629	0.0353791	0.7451
MMSE	denovo333	8.35825e-05	0.998025	0.998025	-0.000373819	0.991147	0.995635
MMSE	denovo338	-0.0297443	0.369976	0.998025	-0.0303788	0.357061	0.995635
MMSE	denovo512	-0.0270094	0.418874	0.998025	-0.0264317	0.428716	0.995635
MMSE	denovo513	0.0244174	0.470101	0.998025	0.0244645	0.469219	0.995635
MMSE	denovo1281	-0.0383342	0.259561	0.998025	-0.0385815	0.255447	0.995635
MMSE	denovo433	-0.0154126	0.647409	0.998025	-0.0154496	0.646016	0.995635
MMSE	denovo430	-0.041112	0.212693	0.998025	-0.0412546	0.210405	0.995635
MMSE	denovo438	0.0102838	0.757396	0.998025	0.00956511	0.773208	0.995635
MMSE	denovo618	-0.025972	0.440132	0.998025	-0.02589	0.441425	0.995635
MMSE	denovo313	-0.00264904	0.937022	0.998025	-0.00380817	0.90927	0.995635
MMSE	denovo403	0.00644605	0.847187	0.998025	0.00609153	0.855338	0.995635
MMSE	Unassigned.Other	-0.0241715	0.472015	0.763025	-0.0245422	0.464513	0.763241
MMSE	k__Bacteria.p__Actinobacteria	0.0442327	0.190203	0.507209	0.0444114	0.18792	0.50112
MMSE	k__Bacteria.p__Bacteroidetes	0.0165736	0.619217	0.763025	0.0165563	0.61955	0.763241
MMSE	k__Bacteria.p__Cyanobacteria	-0.0746667	0.0254686	0.101874	-0.0748517	0.0249778	0.099911
MMSE	k__Bacteria.p__Firmicutes	0.0142546	0.667647	0.763025	0.0142378	0.667836	0.763241
MMSE	k__Bacteria.p__Proteobacteria	-0.0774703	0.0209526	0.101874	-0.0773493	0.0211018	0.099911
MMSE	k__Bacteria.p__Tenericutes	-0.0183671	0.577837	0.763025	-0.0195012	0.552852	0.763241
MMSE	k__Bacteria.p__Verrucomicrobia	0.00225405	0.946536	0.946536	0.00224619	0.946723	0.946723
VF	shannon	-0.0434924	0.201502	0.579248	-0.0326658	0.335623	0.447228
VF	chao1	0.0205802	0.33277	0.579248	0.0207037	0.332568	0.447228
VF	PD_whole_tree	0.0111301	0.631835	0.631835	0.0176486	0.447228	0.447228
VF	observed_otus	0.0163619	0.434436	0.579248	0.0211556	0.313007	0.447228
VF	Unassigned.Other.Other	-0.01563	0.644624	0.761828	-0.00952829	0.77916	0.84409
VF	k__Bacteria.p__Actinobacteria.c__Actinobacteria	0.024786	0.472419	0.761828	0.0213312	0.537587	0.834875
VF	k__Bacteria.p__Actinobacteria.c__Coriobacteriia	-0.021344	0.530361	0.761828	-0.0205079	0.548628	0.834875
VF	k__Bacteria.p__Bacteroidetes.c__Bacteroidia	-0.0164151	0.612954	0.761828	-0.0153227	0.638596	0.834875
VF	k__Bacteria.p__Firmicutes.c__Bacilli	0.0578797	0.0857725	0.485268	0.0447528	0.181784	0.834875
VF	k__Bacteria.p__Firmicutes.c__Clostridia	-0.0205176	0.537112	0.761828	-0.0156072	0.640299	0.834875
VF	k__Bacteria.p__Firmicutes.c__Erysipelotrichi	0.0186333	0.581762	0.761828	0.0127839	0.706433	0.834875
VF	k__Bacteria.p__Proteobacteria.c__Alphaproteobacteria	-0.0584367	0.0849203	0.485268	-0.0432807	0.198917	0.834875
VF	k__Bacteria.p__Proteobacteria.c__Betaproteobacteria	-0.052235	0.111985	0.485268	-0.0427675	0.193097	0.834875
VF	k__Bacteria.p__Proteobacteria.c__Deltaproteobacteria	-0.0326286	0.331683	0.761828	-0.0290248	0.389658	0.834875
VF	k__Bacteria.p__Proteobacteria.c__Gammaproteobacteria	-0.00895572	0.79402	0.860189	-0.0153277	0.655363	0.834875
VF	k__Bacteria.p__Tenericutes.c__Mollicutes	-0.0452053	0.185354	0.602401	-0.0370775	0.276895	0.834875
VF	k__Bacteria.p__Verrucomicrobia.c__Verrucomicrobiae	0.0059409	0.861182	0.861182	0.00661686	0.846367	0.846367
VF	Unassigned.Other.Other.Other.Other	-0.0158298	0.640486	0.976753	-0.00970215	0.775284	0.968838
VF	k__Bacteria.p__Actinobacteria.c__Actinobacteria.o__Actinomycetales.f__Actinomycetaceae	0.0249802	0.464503	0.976753	0.0147275	0.661016	0.968838
VF	k__Bacteria.p__Actinobacteria.c__Actinobacteria.o__Bifidobacteriales.f__Bifidobacteriaceae	0.0120612	0.727322	0.976753	0.00929639	0.788805	0.968838
VF	k__Bacteria.p__Actinobacteria.c__Coriobacteriia.o__Coriobacteriales.f__Coriobacteriaceae	-0.0216539	0.524504	0.976753	-0.0207174	0.544638	0.968838
VF	k__Bacteria.p__Bacteroidetes.c__Bacteroidia.o__Bacteroidales.f__Bacteroidaceae	-0.0354906	0.279308	0.976753	-0.0390332	0.2358	0.968838
VF	k__Bacteria.p__Bacteroidetes.c__Bacteroidia.o__Bacteroidales.f__Porphyromonadaceae	-0.0138225	0.686883	0.976753	-0.00850355	0.804828	0.968838
VF	k__Bacteria.p__Bacteroidetes.c__Bacteroidia.o__Bacteroidales.f__Prevotellaceae	0.0083632	0.805758	0.976753	0.0168407	0.621135	0.968838
VF	k__Bacteria.p__Bacteroidetes.c__Bacteroidia.o__Bacteroidales.f__Rikenellaceae	0.00225566	0.947143	0.976753	0.00792417	0.8165	0.968838
VF	k__Bacteria.p__Bacteroidetes.c__Bacteroidia.o__Bacteroidales.f__.Barnesiellaceae.	-0.0251044	0.466435	0.976753	-0.0171224	0.620126	0.968838
VF	k__Bacteria.p__Bacteroidetes.c__Bacteroidia.o__Bacteroidales.f__.Odoribacteraceae.	-0.02018	0.546424	0.976753	-0.0105642	0.752251	0.968838
VF	k__Bacteria.p__Bacteroidetes.c__Bacteroidia.o__Bacteroidales.f__.Paraprevotellaceae.	-0.0403801	0.234354	0.976753	-0.0373503	0.27376	0.968838
VF	k__Bacteria.p__Firmicutes.c__Bacilli.o__Lactobacillales.f__Lactobacillaceae	0.0258167	0.443051	0.976753	0.0153795	0.647291	0.968838
VF	k__Bacteria.p__Firmicutes.c__Bacilli.o__Lactobacillales.f__Streptococcaceae	0.0455391	0.180359	0.976753	0.032699	0.333515	0.968838
VF	k__Bacteria.p__Firmicutes.c__Bacilli.o__Turicibacterales.f__Turicibacteraceae	0.0139766	0.681516	0.976753	0.0145821	0.669939	0.968838
VF	k__Bacteria.p__Firmicutes.c__Clostridia.o__Clostridiales.Other	0.0391741	0.245332	0.976753	0.041905	0.216251	0.968838
VF	k__Bacteria.p__Firmicutes.c__Clostridia.o__Clostridiales.f__	-0.0196891	0.556726	0.976753	-0.0118242	0.727044	0.968838
VF	k__Bacteria.p__Firmicutes.c__Clostridia.o__Clostridiales.f__Christensenellaceae	-0.022647	0.508504	0.976753	-0.0165278	0.63042	0.968838
VF	k__Bacteria.p__Firmicutes.c__Clostridia.o__Clostridiales.f__Clostridiaceae	0.0311471	0.358915	0.976753	0.0330933	0.331708	0.968838
VF	k__Bacteria.p__Firmicutes.c__Clostridia.o__Clostridiales.f__Dehalobacteriaceae	0.00264021	0.938679	0.976753	0.0109851	0.749044	0.968838
VF	k__Bacteria.p__Firmicutes.c__Clostridia.o__Clostridiales.f__Lachnospiraceae	-0.0009826	0.976753	0.976753	-0.00508294	0.880762	0.968838
VF	k__Bacteria.p__Firmicutes.c__Clostridia.o__Clostridiales.f__Peptococcaceae	-0.0684346	0.0451218	0.976753	-0.0605161	0.0762337	0.968838
VF	k__Bacteria.p__Firmicutes.c__Clostridia.o__Clostridiales.f__Ruminococcaceae	-0.0147504	0.662299	0.976753	-0.00892189	0.792599	0.968838
VF	k__Bacteria.p__Firmicutes.c__Clostridia.o__Clostridiales.f__Veillonellaceae	-0.0100034	0.762571	0.976753	-0.00533146	0.872565	0.968838
VF	k__Bacteria.p__Firmicutes.c__Clostridia.o__Clostridiales.f__.Mogibacteriaceae.	-0.00371453	0.914116	0.976753	-0.000216841	0.995001	0.995001
VF	k__Bacteria.p__Firmicutes.c__Erysipelotrichi.o__Erysipelotrichales.f__Erysipelotrichaceae	0.0180794	0.593003	0.976753	0.0123121	0.716787	0.968838
VF	k__Bacteria.p__Proteobacteria.c__Alphaproteobacteria.o__RF32.f__	-0.057909	0.088757	0.976753	-0.0426041	0.206762	0.968838
VF	k__Bacteria.p__Proteobacteria.c__Betaproteobacteria.o__Burkholderiales.f__Alcaligenaceae	-0.0468681	0.159956	0.976753	-0.0387627	0.246355	0.968838
VF	k__Bacteria.p__Proteobacteria.c__Betaproteobacteria.o__Burkholderiales.f__Oxalobacteraceae	-0.0225789	0.506518	0.976753	-0.0142687	0.674812	0.968838
VF	k__Bacteria.p__Proteobacteria.c__Deltaproteobacteria.o__Desulfovibrionales.f__Desulfovibrionaceae	-0.0325389	0.333253	0.976753	-0.0288341	0.39301	0.968838
VF	k__Bacteria.p__Proteobacteria.c__Gammaproteobacteria.o__Enterobacteriales.f__Enterobacteriaceae	0.00349787	0.918002	0.976753	-0.00176898	0.958556	0.995001
VF	k__Bacteria.p__Proteobacteria.c__Gammaproteobacteria.o__Pasteurellales.f__Pasteurellaceae	-0.00124619	0.970601	0.976753	-0.00146544	0.965569	0.995001
VF	k__Bacteria.p__Tenericutes.c__Mollicutes.o__RF39.f__	-0.0377659	0.269737	0.976753	-0.0300887	0.379084	0.968838
VF	k__Bacteria.p__Verrucomicrobia.c__Verrucomicrobiae.o__Verrucomicrobiales.f__Verrucomicrobiaceae	0.0057319	0.866023	0.976753	0.0064578	0.850021	0.968838
VF	Unassigned.Other.Other.Other.Other.Other	-0.0160844	0.635005	0.941009	-0.00999081	0.76871	0.974081
VF	k__Bacteria.p__Actinobacteria.c__Actinobacteria.o__Actinomycetales.f__Actinomycetaceae.g__Actinomyces	0.0158823	0.639408	0.941009	0.00688322	0.8392	0.974081
VF	k__Bacteria.p__Actinobacteria.c__Actinobacteria.o__Bifidobacteriales.f__Bifidobacteriaceae.g__Bifidobacterium	0.0117417	0.734477	0.960806	0.00896713	0.796281	0.974081
VF	k__Bacteria.p__Actinobacteria.c__Coriobacteriia.o__Coriobacteriales.f__Coriobacteriaceae.g__	-0.00487644	0.883376	0.989768	0.00170785	0.958973	0.988106
VF	k__Bacteria.p__Actinobacteria.c__Coriobacteriia.o__Coriobacteriales.f__Coriobacteriaceae.g__Adlercreutzia	-0.0634279	0.0565376	0.941009	-0.0592674	0.0763405	0.9706
VF	k__Bacteria.p__Actinobacteria.c__Coriobacteriia.o__Coriobacteriales.f__Coriobacteriaceae.g__Collinsella	-0.0462487	0.169099	0.941009	-0.0435844	0.196978	0.9706
VF	k__Bacteria.p__Bacteroidetes.c__Bacteroidia.o__Bacteroidales.f__Bacteroidaceae.g__Bacteroides	-0.0361157	0.271473	0.941009	-0.0397734	0.2275	0.9706
VF	k__Bacteria.p__Bacteroidetes.c__Bacteroidia.o__Bacteroidales.f__Porphyromonadaceae.g__Parabacteroides	-0.0142512	0.678355	0.941009	-0.008869	0.797035	0.974081
VF	k__Bacteria.p__Bacteroidetes.c__Bacteroidia.o__Bacteroidales.f__Prevotellaceae.g__Prevotella	0.00814996	0.810604	0.986822	0.0166062	0.62598	0.974081
VF	k__Bacteria.p__Bacteroidetes.c__Bacteroidia.o__Bacteroidales.f__Rikenellaceae.Other	-0.0316396	0.360568	0.941009	-0.0261994	0.450636	0.9706
VF	k__Bacteria.p__Bacteroidetes.c__Bacteroidia.o__Bacteroidales.f__Rikenellaceae.g__	0.0250433	0.457676	0.941009	0.0297945	0.378715	0.9706
VF	k__Bacteria.p__Bacteroidetes.c__Bacteroidia.o__Bacteroidales.f__.Barnesiellaceae..g__	-0.0253485	0.462076	0.941009	-0.0173696	0.615058	0.974081
VF	k__Bacteria.p__Bacteroidetes.c__Bacteroidia.o__Bacteroidales.f__.Odoribacteraceae..g__Butyricimonas	-0.020607	0.542331	0.941009	-0.0135409	0.689665	0.974081
VF	k__Bacteria.p__Bacteroidetes.c__Bacteroidia.o__Bacteroidales.f__.Odoribacteraceae..g__Odoribacter	-0.0146469	0.660404	0.941009	-0.00516533	0.877074	0.981065
VF	k__Bacteria.p__Firmicutes.c__Bacilli.o__Lactobacillales.f__Lactobacillaceae.g__Lactobacillus	0.0282688	0.400364	0.941009	0.0174946	0.60215	0.974081
VF	k__Bacteria.p__Firmicutes.c__Bacilli.o__Lactobacillales.f__Streptococcaceae.g__Streptococcus	0.0451661	0.183951	0.941009	0.0322975	0.339213	0.9706
VF	k__Bacteria.p__Firmicutes.c__Bacilli.o__Turicibacterales.f__Turicibacteraceae.g__Turicibacter	0.0138022	0.68524	0.941009	0.0143802	0.674206	0.974081
VF	k__Bacteria.p__Firmicutes.c__Clostridia.o__Clostridiales.Other.Other	0.0390419	0.246733	0.941009	0.0417756	0.217502	0.9706
VF	k__Bacteria.p__Firmicutes.c__Clostridia.o__Clostridiales.f__.g__	-0.0202324	0.546617	0.941009	-0.0124869	0.712213	0.974081
VF	k__Bacteria.p__Firmicutes.c__Clostridia.o__Clostridiales.f__Christensenellaceae.g__	-0.0229032	0.503596	0.941009	-0.0167097	0.626527	0.974081
VF	k__Bacteria.p__Firmicutes.c__Clostridia.o__Clostridiales.f__Clostridiaceae.Other	0.0262473	0.441871	0.941009	0.0304407	0.374076	0.9706
VF	k__Bacteria.p__Firmicutes.c__Clostridia.o__Clostridiales.f__Clostridiaceae.g__	0.0207902	0.534599	0.941009	0.0210811	0.530564	0.974081
VF	k__Bacteria.p__Firmicutes.c__Clostridia.o__Clostridiales.f__Clostridiaceae.g__Clostridium	0.0197026	0.565568	0.941009	0.0261253	0.446986	0.9706
VF	k__Bacteria.p__Firmicutes.c__Clostridia.o__Clostridiales.f__Dehalobacteriaceae.g__Dehalobacterium	0.00166912	0.961197	0.989768	0.0102883	0.764405	0.974081
VF	k__Bacteria.p__Firmicutes.c__Clostridia.o__Clostridiales.f__Lachnospiraceae.Other	-0.0329968	0.323577	0.941009	-0.0287931	0.390125	0.9706
VF	k__Bacteria.p__Firmicutes.c__Clostridia.o__Clostridiales.f__Lachnospiraceae.g__	-0.0305966	0.365896	0.941009	-0.0291367	0.39134	0.9706
VF	k__Bacteria.p__Firmicutes.c__Clostridia.o__Clostridiales.f__Lachnospiraceae.g__Anaerostipes	-0.0505701	0.131065	0.941009	-0.0456063	0.174805	0.9706
VF	k__Bacteria.p__Firmicutes.c__Clostridia.o__Clostridiales.f__Lachnospiraceae.g__Blautia	0.00113267	0.972888	0.989768	-0.00695398	0.834894	0.974081
VF	k__Bacteria.p__Firmicutes.c__Clostridia.o__Clostridiales.f__Lachnospiraceae.g__Coprococcus	0.034211	0.31095	0.941009	0.0300012	0.376282	0.9706
VF	k__Bacteria.p__Firmicutes.c__Clostridia.o__Clostridiales.f__Lachnospiraceae.g__Dorea	0.0404064	0.222944	0.941009	0.0370655	0.26561	0.9706
VF	k__Bacteria.p__Firmicutes.c__Clostridia.o__Clostridiales.f__Lachnospiraceae.g__Lachnospira	-0.0690929	0.0383923	0.941009	-0.0572953	0.0834993	0.9706
VF	k__Bacteria.p__Firmicutes.c__Clostridia.o__Clostridiales.f__Lachnospiraceae.g__Roseburia	0.027614	0.412018	0.941009	0.027472	0.416776	0.9706
VF	k__Bacteria.p__Firmicutes.c__Clostridia.o__Clostridiales.f__Lachnospiraceae.g__.Ruminococcus.	0.0347293	0.300036	0.941009	0.0264463	0.43026	0.9706
VF	k__Bacteria.p__Firmicutes.c__Clostridia.o__Clostridiales.f__Ruminococcaceae.Other	0.0287187	0.394977	0.941009	0.0352906	0.297061	0.9706
VF	k__Bacteria.p__Firmicutes.c__Clostridia.o__Clostridiales.f__Ruminococcaceae.g__	0.0143097	0.669911	0.941009	0.0195608	0.561288	0.974081
VF	k__Bacteria.p__Firmicutes.c__Clostridia.o__Clostridiales.f__Ruminococcaceae.g__Anaerotruncus	-0.0104498	0.756349	0.960806	-0.0066297	0.844703	0.974081
VF	k__Bacteria.p__Firmicutes.c__Clostridia.o__Clostridiales.f__Ruminococcaceae.g__Faecalibacterium	-0.0713562	0.0365593	0.941009	-0.0685759	0.045287	0.9706
VF	k__Bacteria.p__Firmicutes.c__Clostridia.o__Clostridiales.f__Ruminococcaceae.g__Oscillospira	-0.0134388	0.688953	0.941009	-0.00932892	0.78167	0.974081
VF	k__Bacteria.p__Firmicutes.c__Clostridia.o__Clostridiales.f__Ruminococcaceae.g__Ruminococcus	0.00540548	0.87472	0.989768	0.00819234	0.812004	0.974081
VF	k__Bacteria.p__Firmicutes.c__Clostridia.o__Clostridiales.f__Veillonellaceae.g__Dialister	0.0160607	0.638973	0.941009	0.0183053	0.594681	0.974081
VF	k__Bacteria.p__Firmicutes.c__Clostridia.o__Clostridiales.f__Veillonellaceae.g__Phascolarctobacterium	-0.0455874	0.177263	0.941009	-0.0379164	0.262649	0.9706
VF	k__Bacteria.p__Firmicutes.c__Clostridia.o__Clostridiales.f__Veillonellaceae.g__Veillonella	0.0101494	0.765115	0.960806	0.0075506	0.824799	0.974081
VF	k__Bacteria.p__Firmicutes.c__Clostridia.o__Clostridiales.f__.Mogibacteriaceae..g__	-0.00188411	0.956256	0.989768	0.00127805	0.970461	0.988106
VF	k__Bacteria.p__Firmicutes.c__Erysipelotrichi.o__Erysipelotrichales.f__Erysipelotrichaceae.g__	-0.0289822	0.392965	0.941009	-0.0289568	0.395695	0.9706
VF	k__Bacteria.p__Firmicutes.c__Erysipelotrichi.o__Erysipelotrichales.f__Erysipelotrichaceae.g__Coprobacillus	-0.0148992	0.661863	0.941009	-0.0156173	0.648222	0.974081
VF	k__Bacteria.p__Firmicutes.c__Erysipelotrichi.o__Erysipelotrichales.f__Erysipelotrichaceae.g__Holdemania	-0.0393818	0.231713	0.941009	-0.0396516	0.231124	0.9706
VF	k__Bacteria.p__Firmicutes.c__Erysipelotrichi.o__Erysipelotrichales.f__Erysipelotrichaceae.g__.Eubacterium.	0.0453551	0.182721	0.941009	0.0393731	0.247953	0.9706
VF	k__Bacteria.p__Firmicutes.c__Erysipelotrichi.o__Erysipelotrichales.f__Erysipelotrichaceae.g__cc_115	0.00365434	0.915003	0.989768	0.00908318	0.791415	0.974081
VF	k__Bacteria.p__Proteobacteria.c__Alphaproteobacteria.o__RF32.f__.g__	-0.0580126	0.0881398	0.941009	-0.042743	0.20523	0.9706
VF	k__Bacteria.p__Proteobacteria.c__Betaproteobacteria.o__Burkholderiales.f__Alcaligenaceae.g__Sutterella	-0.0477945	0.15132	0.941009	-0.0397366	0.234078	0.9706
VF	k__Bacteria.p__Proteobacteria.c__Deltaproteobacteria.o__Desulfovibrionales.f__Desulfovibrionaceae.g__Bilophila	0.000436831	0.989768	0.989768	0.00382372	0.910989	0.981065
VF	k__Bacteria.p__Proteobacteria.c__Deltaproteobacteria.o__Desulfovibrionales.f__Desulfovibrionaceae.g__Desulfovibrio	-0.00296415	0.930967	0.989768	-0.000158383	0.99632	0.99632
VF	k__Bacteria.p__Proteobacteria.c__Gammaproteobacteria.o__Enterobacteriales.f__Enterobacteriaceae.g__	0.00984938	0.772077	0.960806	0.00403472	0.905699	0.981065
VF	k__Bacteria.p__Proteobacteria.c__Gammaproteobacteria.o__Pasteurellales.f__Pasteurellaceae.g__Haemophilus	-0.00131738	0.968915	0.989768	-0.00156689	0.963178	0.988106
VF	k__Bacteria.p__Tenericutes.c__Mollicutes.o__RF39.f__.g__	-0.0378815	0.268199	0.941009	-0.0302437	0.376564	0.9706
VF	k__Bacteria.p__Verrucomicrobia.c__Verrucomicrobiae.o__Verrucomicrobiales.f__Verrucomicrobiaceae.g__Akkermansia	0.00563391	0.868265	0.989768	0.0063564	0.852321	0.974081
VF	Unassigned.Other.Other.Other	-0.015756	0.641973	0.892555	-0.00967236	0.77592	0.967961
VF	k__Bacteria.p__Actinobacteria.c__Actinobacteria.o__Actinomycetales	0.0232129	0.489675	0.892555	0.0120498	0.719733	0.967961
VF	k__Bacteria.p__Actinobacteria.c__Actinobacteria.o__Bifidobacteriales	0.012157	0.725201	0.892555	0.00931865	0.788272	0.967961
VF	k__Bacteria.p__Actinobacteria.c__Coriobacteriia.o__Coriobacteriales	-0.0215273	0.526867	0.892555	-0.0207134	0.544662	0.967961
VF	k__Bacteria.p__Bacteroidetes.c__Bacteroidia.o__Bacteroidales	-0.0167938	0.604775	0.892555	-0.0157372	0.629537	0.967961
VF	k__Bacteria.p__Firmicutes.c__Bacilli.o__Lactobacillales	0.0545916	0.10442	0.583018	0.0404177	0.225848	0.967961
VF	k__Bacteria.p__Firmicutes.c__Bacilli.o__Turicibacterales	0.0139908	0.681192	0.892555	0.0145587	0.670421	0.967961
VF	k__Bacteria.p__Firmicutes.c__Clostridia.o__Clostridiales	-0.021237	0.522988	0.892555	-0.0164009	0.623449	0.967961
VF	k__Bacteria.p__Firmicutes.c__Erysipelotrichi.o__Erysipelotrichales	0.0184031	0.586459	0.892555	0.0125299	0.712018	0.967961
VF	k__Bacteria.p__Proteobacteria.c__Alphaproteobacteria.o__RF32	-0.0578861	0.0888383	0.583018	-0.0425815	0.206945	0.967961
VF	k__Bacteria.p__Proteobacteria.c__Betaproteobacteria.o__Burkholderiales	-0.0525883	0.109316	0.583018	-0.0430806	0.189892	0.967961
VF	k__Bacteria.p__Proteobacteria.c__Deltaproteobacteria.o__Desulfovibrionales	-0.0323684	0.335604	0.892555	-0.028735	0.394457	0.967961
VF	k__Bacteria.p__Proteobacteria.c__Gammaproteobacteria.o__Enterobacteriales	0.00359419	0.915774	0.973751	-0.00171968	0.959718	0.967961
VF	k__Bacteria.p__Proteobacteria.c__Gammaproteobacteria.o__Pasteurellales	-0.00111281	0.973751	0.973751	-0.00136381	0.967961	0.967961
VF	k__Bacteria.p__Tenericutes.c__Mollicutes.o__RF39	-0.0376586	0.27115	0.892555	-0.0299799	0.380863	0.967961
VF	k__Bacteria.p__Verrucomicrobia.c__Verrucomicrobiae.o__Verrucomicrobiales	0.00585895	0.863082	0.973751	0.00652681	0.848437	0.967961
VF	denovo530	-0.0708617	0.0174434	0.501254	-0.0724747	0.0155934	0.739543
VF	denovo410	0.0143648	0.676801	0.935097	0.0231767	0.501817	0.95891
VF	denovo414	0.0235558	0.487685	0.913908	0.0237214	0.486749	0.95891
VF	denovo417	0.0236876	0.488137	0.913908	0.0226345	0.509975	0.95891
VF	denovo1262	-0.0111567	0.741309	0.948339	-0.0118916	0.726398	0.984412
VF	denovo1264	-0.00479284	0.888007	0.988835	-0.000708937	0.983437	0.998882
VF	denovo377	0.00696969	0.836471	0.987533	0.010486	0.75737	0.984412
VF	denovo849	0.0619595	0.0652789	0.694046	0.0618578	0.0673788	0.838783
VF	denovo213	-0.00404154	0.905881	0.988835	-0.00419466	0.902797	0.992876
VF	denovo217	0.0322174	0.299907	0.892997	0.0331803	0.336479	0.95891
VF	denovo214	-0.0198779	0.561951	0.913908	-0.0214982	0.532337	0.95891
VF	denovo218	-0.00835983	0.806823	0.97776	-0.00660675	0.847386	0.984412
VF	denovo1737	-0.00582244	0.863423	0.988835	-0.00581379	0.86431	0.984412
VF	denovo129	-0.0639759	0.0575586	0.694046	-0.0509978	0.127176	0.911418
VF	denovo123	-0.0454493	0.182862	0.846303	-0.0374399	0.272914	0.95891
VF	denovo122	-0.000578966	0.986443	0.995094	0.00649056	0.849399	0.984412
VF	denovo353	-0.0375108	0.276183	0.887534	-0.0337013	0.329073	0.95891
VF	denovo350	-0.0113606	0.739911	0.948339	-0.00445124	0.89679	0.992876
VF	denovo351	0.0192022	0.564439	0.913908	0.0202171	0.546312	0.95891
VF	denovo355	0.0127333	0.711522	0.948339	0.0256212	0.455341	0.95891
VF	denovo572	-0.0815189	0.0166809	0.501254	-0.073404	0.0311322	0.77285
VF	denovo1341	0.00426716	0.898557	0.988835	0.00760024	0.821291	0.984412
VF	denovo239	0.0413059	0.230338	0.846303	0.0406713	0.239693	0.95891
VF	denovo238	-0.0265941	0.440121	0.913908	-0.0244373	0.480014	0.95891
VF	denovo235	0.002105	0.950492	0.988835	-0.00305314	0.92853	0.996109
VF	denovo237	-0.0275539	0.414367	0.913908	-0.029946	0.377281	0.95891
VF	denovo231	0.0462838	0.181949	0.846303	0.0504351	0.146755	0.911418
VF	denovo182	0.0815649	0.016588	0.501254	0.0752196	0.0276766	0.77285
VF	denovo180	-0.023311	0.497862	0.913908	-0.013338	0.696909	0.984412
VF	denovo189	0.018979	0.580926	0.913908	0.021262	0.537797	0.95891
VF	denovo1224	-0.0218504	0.519372	0.913908	-0.0213768	0.530522	0.95891
VF	denovo1223	-0.0219733	0.513552	0.913908	-0.0221827	0.51183	0.95891
VF	denovo1143	-0.0558314	0.0909068	0.812479	-0.042287	0.197983	0.928248
VF	denovo2006	-0.0256359	0.397076	0.913908	-0.0224046	0.461228	0.95891
VF	denovo252	-0.0109657	0.743474	0.948339	-0.00268665	0.936221	0.996109
VF	denovo258	-0.0105511	0.755587	0.948339	-0.00339958	0.920247	0.996109
VF	denovo27	-0.0222998	0.509345	0.913908	-0.0252124	0.457586	0.95891
VF	denovo26	-0.0594243	0.0756671	0.772886	-0.0521934	0.119053	0.911418
VF	denovo25	0.0172939	0.601911	0.913908	0.0160135	0.630918	0.984412
VF	denovo24	-0.0317533	0.358862	0.913908	-0.0259085	0.455506	0.95891
VF	denovo23	-0.0534128	0.12083	0.818376	-0.0512512	0.138568	0.911418
VF	denovo22	0.0109736	0.751488	0.948339	0.00892078	0.797579	0.984412
VF	denovo21	0.00684671	0.839142	0.987533	0.0054561	0.872115	0.984412
VF	denovo20	-0.0507469	0.124953	0.818376	-0.0512613	0.123229	0.911418
VF	denovo29	-0.0353346	0.305992	0.892997	-0.0268824	0.437231	0.95891
VF	denovo28	-0.0186312	0.583101	0.913908	-0.00964168	0.808461	0.984412
VF	denovo397	-0.0364906	0.290106	0.892997	-0.0304902	0.377951	0.95891
VF	denovo394	-0.00639703	0.850105	0.988333	0.00878429	0.793979	0.984412
VF	denovo856	0.0255686	0.447637	0.913908	0.0326011	0.334114	0.95891
VF	denovo1129	-0.0180627	0.59643	0.913908	-0.0143995	0.674191	0.984412
VF	denovo271	0.0595004	0.0822591	0.784203	0.0651912	0.0579779	0.829084
VF	denovo270	-0.00187314	0.956751	0.988835	0.008835	0.79747	0.984412
VF	denovo272	0.031529	0.362538	0.913908	0.0335102	0.289911	0.95891
VF	denovo277	-0.0927906	0.00600383	0.429274	-0.084934	0.0118867	0.679919
VF	denovo276	-0.0484605	0.144984	0.829499	-0.0344057	0.297249	0.95891
VF	denovo278	0.0217559	0.516563	0.913908	0.0142015	0.672239	0.984412
VF	denovo828	0.00879693	0.792184	0.972118	0.00720359	0.830115	0.984412
VF	denovo142	-0.00741835	0.826701	0.987533	-0.00745028	0.826633	0.984412
VF	denovo141	0.0800247	0.0156731	0.501254	0.0845054	0.011107	0.679919
VF	denovo144	-0.0197196	0.556302	0.913908	-0.0201308	0.549882	0.95891
VF	denovo493	-0.00382188	0.911338	0.988835	0.00123631	0.971336	0.998882
VF	denovo41	-0.0395379	0.245604	0.856619	-0.0342735	0.315933	0.95891
VF	denovo40	-0.0414726	0.221189	0.846303	-0.0360174	0.289373	0.95891
VF	denovo43	0.0297257	0.382081	0.913908	0.0337639	0.323	0.95891
VF	denovo42	0.0557616	0.103918	0.818376	0.0621901	0.070922	0.845153
VF	denovo45	-0.0434501	0.201824	0.846303	-0.035136	0.30185	0.95891
VF	denovo44	-0.0193625	0.567487	0.913908	-0.00987725	0.77063	0.984412
VF	denovo47	-0.026916	0.430533	0.913908	-0.0134908	0.690797	0.984412
VF	denovo46	0.00727592	0.830132	0.987533	0.000662503	0.984468	0.998882
VF	denovo49	-0.0215365	0.532772	0.913908	-0.01241	0.718694	0.984412
VF	denovo48	-0.0409639	0.22911	0.846303	-0.0327816	0.336246	0.95891
VF	denovo380	0.0389364	0.254932	0.878441	0.043347	0.206868	0.954264
VF	denovo908	0.0212793	0.53473	0.913908	0.0213657	0.53465	0.95891
VF	denovo1104	0.0956815	0.00440993	0.429274	0.0942262	0.00529651	0.679919
VF	denovo299	-0.0409584	0.237483	0.846303	-0.032473	0.349096	0.95891
VF	denovo293	0.0201509	0.55479	0.913908	0.0232991	0.496685	0.95891
VF	denovo295	0.0424307	0.203525	0.846303	0.0298071	0.370278	0.95891
VF	denovo165	0.00038966	0.991095	0.995094	-0.0117441	0.735463	0.984412
VF	denovo166	-0.052857	0.122909	0.818376	-0.0497062	0.149055	0.911418
VF	denovo161	-0.0410134	0.232101	0.846303	-0.0451387	0.189886	0.928248
VF	denovo163	-0.00233323	0.945077	0.988835	0.0080196	0.812948	0.984412
VF	denovo788	-0.0151295	0.651918	0.935097	-0.0156917	0.641687	0.984412
VF	denovo1027	0.0369353	0.27518	0.887534	0.0415482	0.221655	0.95891
VF	denovo68	-0.00420514	0.901972	0.988835	0.00256063	0.940383	0.996109
VF	denovo63	0.019561	0.570091	0.913908	0.0220477	0.523966	0.95891
VF	denovo62	-0.0757251	0.0238506	0.524714	-0.0619578	0.0626487	0.838783
VF	denovo61	0.0793674	0.0175264	0.501254	0.0793833	0.0181007	0.739543
VF	denovo60	0.0382379	0.260495	0.878969	0.0262177	0.43838	0.95891
VF	denovo67	-0.0430103	0.198304	0.846303	-0.0441731	0.189129	0.928248
VF	denovo66	-0.031461	0.356961	0.913908	-0.0201417	0.553458	0.95891
VF	denovo65	-0.0125496	0.713386	0.948339	-0.00779145	0.820402	0.984412
VF	denovo64	-0.0507347	0.134576	0.829499	-0.0407894	0.230535	0.95891
VF	denovo0	-0.0470431	0.161199	0.829499	-0.0493994	0.143421	0.911418
VF	denovo1	-0.049895	0.140988	0.829499	-0.0537828	0.114031	0.911418
VF	denovo2	0.00515888	0.879351	0.988835	0.00640542	0.851275	0.984412
VF	denovo3	-0.00295939	0.931515	0.988835	0.00116238	0.973163	0.998882
VF	denovo4	-0.0130749	0.701122	0.948339	-0.0182163	0.593739	0.96079
VF	denovo5	-0.0016913	0.960342	0.988835	-0.00403183	0.906086	0.992876
VF	denovo6	-0.0287291	0.394083	0.913908	-0.0262488	0.438452	0.95891
VF	denovo7	-0.0730435	0.0322355	0.614623	-0.0691384	0.0432537	0.817168
VF	denovo8	0.053288	0.116031	0.818376	0.0584343	0.0866078	0.911418
VF	denovo9	-0.0337956	0.350785	0.913908	-0.0266444	0.436779	0.95891
VF	denovo581	0.0235726	0.488588	0.913908	0.0246368	0.471413	0.95891
VF	denovo588	0.040384	0.237257	0.846303	0.0481939	0.158577	0.911418
VF	denovo109	0.00854095	0.800637	0.974393	0.0154899	0.648078	0.984412
VF	denovo107	0.00350507	0.916572	0.988835	0.00592534	0.860154	0.984412
VF	denovo105	0.0198731	0.562991	0.913908	0.0227073	0.510437	0.95891
VF	denovo102	-0.0210775	0.53186	0.913908	-0.00569052	0.864294	0.984412
VF	denovo100	-0.0186178	0.583181	0.913908	-0.0183545	0.590153	0.96079
VF	denovo18	0.00279896	0.934087	0.988835	0.00322296	0.924534	0.996109
VF	denovo283	-0.0290487	0.396102	0.913908	-0.0201008	0.74172	0.984412
VF	denovo125	0.0367798	0.277529	0.887534	0.0369099	0.278189	0.95891
VF	denovo126	0.0532269	0.124851	0.818376	0.0559192	0.108842	0.911418
VF	denovo458	0.0320633	0.348258	0.913908	0.0330727	0.335495	0.95891
VF	denovo465	-0.00551194	0.871	0.988835	-0.00679113	0.842335	0.984412
VF	denovo466	0.0220805	0.515652	0.913908	0.0260001	0.445691	0.95891
VF	denovo467	0.026241	0.438178	0.913908	0.0169304	0.617388	0.975541
VF	denovo469	-0.0790255	0.019552	0.508353	-0.0662154	0.0485028	0.817168
VF	denovo906	0.0470183	0.166453	0.829499	0.053923	0.114307	0.911418
VF	denovo904	0.0633542	0.0650978	0.694046	0.0735633	0.0324273	0.77285
VF	denovo171	-0.011149	0.740638	0.948339	-0.00765122	0.820874	0.984412
VF	denovo110	-0.0526225	0.125644	0.818376	-0.0445142	0.194701	0.928248
VF	denovo449	0.0240323	0.475194	0.913908	0.0249399	0.461127	0.95891
VF	denovo443	-0.0135339	0.687513	0.938655	-0.0153578	0.649895	0.984412
VF	denovo983	-0.022498	0.50481	0.913908	-0.0190274	0.574587	0.96079
VF	denovo667	-0.0349746	0.301392	0.892997	-0.0349169	0.305359	0.95891
VF	denovo662	0.0156326	0.64314	0.935097	0.0202956	0.549472	0.95891
VF	denovo120	0.0409857	0.22154	0.846303	0.0361661	0.282767	0.95891
VF	denovo887	0.0443457	0.192215	0.846303	0.0499666	0.143438	0.911418
VF	denovo704	0.00867201	0.79537	0.972118	0.0133323	0.691609	0.984412
VF	denovo2561	-0.0403666	0.211476	0.846303	-0.0422756	0.192484	0.928248
VF	denovo423	0.04181	0.21593	0.846303	0.0438597	0.196287	0.928248
VF	denovo424	0.00262328	0.939161	0.988835	0.0112827	0.742757	0.984412
VF	denovo604	-0.0572073	0.0894307	0.812479	-0.0538958	0.111343	0.911418
VF	denovo90	-0.027632	0.418638	0.913908	-0.0210841	0.537393	0.95891
VF	denovo91	0.031613	0.326874	0.90763	0.0352246	0.277321	0.95891
VF	denovo96	-0.0622529	0.0597928	0.694046	-0.0555394	0.0941278	0.911418
VF	denovo97	0.0228105	0.49326	0.913908	0.0215147	0.520187	0.95891
VF	denovo94	-0.0471161	0.15852	0.829499	-0.0405603	0.22589	0.95891
VF	denovo95	-0.0325194	0.340907	0.913908	-0.019077	0.573948	0.96079
VF	denovo323	-0.0190818	0.573502	0.913908	-0.0122413	0.718462	0.984412
VF	denovo329	0.0284524	0.40138	0.913908	0.0223889	0.510399	0.95891
VF	denovo328	0.034404	0.315069	0.895916	0.0287023	0.403323	0.95891
VF	denovo504	0.0161167	0.636071	0.935097	0.0214068	0.530909	0.95891
VF	denovo808	0.0254029	0.445549	0.913908	0.0267168	0.425077	0.95891
VF	denovo400	0.0108222	0.750021	0.948339	0.0102434	0.763974	0.984412
VF	denovo169	0.011355	0.73921	0.948339	0.0120371	0.725354	0.984412
VF	denovo1271	-0.00119554	0.972048	0.992878	0.00723609	0.831822	0.984412
VF	denovo305	-0.0240096	0.483819	0.913908	-0.018113	0.597974	0.96079
VF	denovo307	-0.0136737	0.689222	0.938655	-0.00845999	0.804576	0.984412
VF	denovo526	0.0032244	0.924165	0.988835	0.00863033	0.799602	0.984412
VF	denovo522	-0.0197651	0.551706	0.913908	-0.0149327	0.654346	0.984412
VF	denovo529	-0.0344704	0.31173	0.895916	-0.0238589	0.483831	0.95891
VF	denovo205	-0.023017	0.499277	0.913908	-0.0237107	0.488774	0.95891
VF	denovo207	0.0636452	0.0570978	0.694046	0.0650933	0.0528756	0.818611
VF	denovo200	-0.0183913	0.58849	0.913908	-0.0242798	0.476783	0.95891
VF	denovo202	-0.0302151	0.369351	0.913908	-0.0196861	0.557212	0.95891
VF	denovo198	-0.00288864	0.932671	0.988835	-0.000295306	0.993142	0.998882
VF	denovo190	0.0229442	0.497153	0.913908	0.0121436	0.71892	0.984412
VF	denovo363	-0.0149478	0.662764	0.935097	-0.0111908	0.745181	0.984412
VF	denovo361	0.0523367	0.125904	0.818376	0.0426411	0.212177	0.95891
VF	denovo450	0.0385027	0.261232	0.878969	0.0460884	0.179138	0.928248
VF	denovo225	-0.0146873	0.667411	0.935097	-0.0134178	0.695995	0.984412
VF	denovo194	-0.00278163	0.934198	0.988835	0.00406233	0.904345	0.992876
VF	denovo195	0.017758	0.603946	0.913908	0.020982	0.54177	0.95891
VF	denovo196	0.0355033	0.297338	0.892997	0.0308508	0.366549	0.95891
VF	denovo197	0.011573	0.735799	0.948339	0.023746	0.486886	0.95891
VF	denovo290	0.0185554	0.590294	0.913908	0.0187597	0.587874	0.96079
VF	denovo1230	-0.0255023	0.446499	0.913908	-0.0185935	0.579641	0.96079
VF	denovo346	-0.0124383	0.716583	0.948339	-0.00616577	0.857472	0.984412
VF	denovo348	-0.0732926	0.030573	0.614623	-0.0651771	0.0543833	0.818611
VF	denovo561	-0.00335003	0.920231	0.988835	-0.00173678	0.95879	0.998882
VF	denovo560	0.0337343	0.31639	0.895916	0.0300443	0.374133	0.95891
VF	denovo564	-0.0374616	0.279294	0.887534	-0.0392037	0.259546	0.95891
VF	denovo1174	0.047821	0.162002	0.829499	0.0528758	0.123218	0.911418
VF	denovo248	0.032527	0.337259	0.913908	0.0330829	0.331963	0.95891
VF	denovo242	0.00203994	0.951882	0.988835	0.00693676	0.83795	0.984412
VF	denovo246	0.0145807	0.670844	0.935097	0.0214744	0.531981	0.95891
VF	denovo111	0.0472522	0.164988	0.829499	0.0499508	0.144311	0.911418
VF	denovo113	0.0370665	0.272262	0.887534	0.0395477	0.243934	0.95891
VF	denovo116	-0.0214579	0.527656	0.913908	-0.0165259	0.627821	0.984412
VF	denovo117	0.0238497	0.484198	0.913908	0.0209923	0.539378	0.95891
VF	denovo12	0.0192512	0.561952	0.913908	0.0286608	0.387473	0.95891
VF	denovo13	0.0169163	0.60978	0.917879	0.0119272	0.719699	0.984412
VF	denovo10	-0.0159618	0.896737	0.988835	-0.0123033	0.72037	0.984412
VF	denovo11	-0.071781	0.0382449	0.618634	-0.0685706	0.0485729	0.817168
VF	denovo16	0.0251978	0.461475	0.913908	0.0259277	0.450928	0.95891
VF	denovo17	0.0206535	0.543871	0.913908	0.0264661	0.438188	0.95891
VF	denovo14	0.0605441	0.0794993	0.784028	0.055421	0.109363	0.911418
VF	denovo15	-0.0206211	0.541453	0.913908	-0.0226652	0.504173	0.95891
VF	denovo1157	0.0141164	0.675097	0.935097	0.0121406	0.719702	0.984412
VF	denovo1155	0.0255042	0.451207	0.913908	0.0230566	0.49796	0.95891
VF	denovo1193	-0.0401683	0.239687	0.846303	-0.0416278	0.22542	0.95891
VF	denovo159	0.00480392	0.886783	0.988835	0.00485198	0.886272	0.987787
VF	denovo155	-0.0216661	0.525058	0.913908	-0.0102998	0.76151	0.984412
VF	denovo153	-0.00536355	0.8723	0.988835	-0.00922387	0.783207	0.984412
VF	denovo118	0.0136977	0.687397	0.938655	0.0180882	0.596786	0.96079
VF	denovo482	0.016233	0.626679	0.93176	0.0226044	0.49857	0.95891
VF	denovo487	0.0517734	0.130652	0.829499	0.0490627	0.153544	0.911418
VF	denovo1014	-0.0280862	0.408551	0.913908	-0.0230249	0.499088	0.95891
VF	denovo1012	0.00066872	0.98409	0.995094	0.0033504	0.920848	0.996109
VF	denovo34	0.000364352	0.991494	0.995094	0.00484646	0.887627	0.987787
VF	denovo35	-0.0227572	0.501265	0.913908	-0.0288796	0.395243	0.95891
VF	denovo36	-0.0474016	0.162042	0.829499	-0.0373968	0.269787	0.95891
VF	denovo37	-0.0234535	0.494652	0.913908	-0.0172053	0.617322	0.975541
VF	denovo30	0.0482928	0.157047	0.829499	0.0483403	0.158741	0.911418
VF	denovo31	0.0555804	0.105708	0.818376	0.0483539	0.160271	0.911418
VF	denovo32	0.0712319	0.0351078	0.618634	0.0726067	0.0323571	0.77285
VF	denovo33	-0.00663295	0.844011	0.987533	0.00235348	0.944375	0.996647
VF	denovo38	-0.0776493	0.0221073	0.524714	-0.0712457	0.0365188	0.795096
VF	denovo39	-0.000286247	0.993242	0.995094	-0.00014843	0.996509	0.998882
VF	denovo456	0.0470999	0.16822	0.829499	0.0479714	0.16267	0.911418
VF	denovo387	0.0151072	0.658951	0.935097	0.0181245	0.597972	0.96079
VF	denovo381	-0.0252306	0.458268	0.913908	-0.0127107	0.713763	0.984412
VF	denovo383	-0.0413911	0.215265	0.846303	-0.0360772	0.281647	0.95891
VF	denovo388	-0.0637658	0.0553946	0.694046	-0.0592411	0.0766357	0.876712
VF	denovo1130	0.0237856	0.485841	0.913908	0.0248677	0.467898	0.95891
VF	denovo1315	-0.0684928	0.0429327	0.620761	-0.0620655	0.0674546	0.838783
VF	denovo1050	-0.0103061	0.762746	0.948458	-0.00860221	0.801969	0.984412
VF	denovo1055	-0.00438078	0.898722	0.988835	-0.00547363	0.874268	0.984412
VF	denovo288	0.0929145	0.00593327	0.429274	0.0867571	0.0103301	0.679919
VF	denovo284	0.020457	0.545574	0.913908	0.028463	0.401263	0.95891
VF	denovo286	0.011315	0.741202	0.948339	0.0132232	0.700757	0.984412
VF	denovo1613	-0.00163668	0.961175	0.988835	-0.000619339	0.985374	0.998882
VF	denovo1031	0.0167615	0.619533	0.927677	0.0172617	0.611106	0.975541
VF	denovo131	-0.0053313	0.875101	0.988835	-0.00182299	0.9573	0.998882
VF	denovo58	0.0439226	0.192857	0.846303	0.049289	0.145415	0.911418
VF	denovo59	-0.0178298	0.597495	0.913908	-0.0102144	0.762524	0.984412
VF	denovo56	-0.0474373	0.153839	0.829499	-0.0370616	0.262949	0.95891
VF	denovo57	-0.0988806	0.0033495	0.429274	-0.084592	0.0114137	0.679919
VF	denovo54	0.0152612	0.648773	0.935097	0.0204147	0.543408	0.95891
VF	denovo55	0.0845818	0.0118581	0.501254	0.0757926	0.0242052	0.77285
VF	denovo52	-0.00744947	0.82843	0.987533	0.000883796	0.979496	0.998882
VF	denovo53	-0.0148634	0.656456	0.935097	-0.00993885	0.766746	0.984412
VF	denovo50	-0.020505	0.555473	0.913908	-0.0117364	0.734923	0.984412
VF	denovo51	0.0114991	0.735932	0.948339	0.0214811	0.528608	0.95891
VF	denovo819	-0.0176305	0.600447	0.913908	-0.019787	0.558752	0.95891
VF	denovo813	-0.0023152	0.945184	0.988835	0.0034474	0.918769	0.996109
VF	denovo593	-0.0413176	0.222834	0.846303	-0.0391651	0.249924	0.95891
VF	denovo101	0.00926835	0.784678	0.971506	0.0156614	0.644834	0.984412
VF	denovo79	-0.0161453	0.628775	0.93176	-0.00880506	0.791978	0.984412
VF	denovo70	-0.0103397	0.759199	0.948339	-0.00552584	0.870061	0.984412
VF	denovo71	0.00142396	0.966545	0.990795	0.00584395	0.863848	0.984412
VF	denovo72	-0.0256015	0.444774	0.913908	-0.010361	0.7558	0.984412
VF	denovo73	-0.0428885	0.202607	0.846303	-0.035149	0.296893	0.95891
VF	denovo75	-0.039926	0.235562	0.846303	-0.0316402	0.347675	0.95891
VF	denovo1710	-0.0154613	0.65099	0.935097	-0.0156378	0.649033	0.984412
VF	denovo138	0.0210783	0.535254	0.913908	0.0145987	0.668379	0.984412
VF	denovo133	0.0124285	0.711768	0.948339	0.00961196	0.775998	0.984412
VF	denovo135	-0.00230237	0.946246	0.988835	0.00612295	0.857706	0.984412
VF	denovo1290	-0.00270019	0.936195	0.988835	-0.00260578	0.938753	0.996109
VF	denovo753	0.0400314	0.237516	0.846303	0.0329203	0.332107	0.95891
VF	denovo759	-0.000204266	0.995094	0.995094	-4.67989e-05	0.998882	0.998882
VF	denovo473	-0.0360723	0.290956	0.892997	-0.0288698	0.398126	0.95891
VF	denovo479	-0.00235058	0.944939	0.988835	-0.00175578	0.959066	0.998882
VF	denovo994	0.0228335	0.504035	0.913908	0.025478	0.457851	0.95891
VF	denovo998	0.00479955	0.883122	0.988835	0.00565597	0.863231	0.984412
VF	denovo658	0.0278827	0.402979	0.913908	0.0293792	0.380767	0.95891
VF	denovo875	0.0544894	0.106581	0.818376	0.0450148	0.183028	0.928248
VF	denovo250	0.0357163	0.300305	0.892997	0.0383323	0.2685	0.95891
VF	denovo459	-0.0546572	0.109143	0.818376	-0.0474062	0.165712	0.911418
VF	denovo454	-0.0193703	0.566395	0.913908	-0.0133638	0.693993	0.984412
VF	denovo136	-0.0348688	0.305783	0.892997	-0.0274006	0.421555	0.95891
VF	denovo137	0.0157992	0.642206	0.935097	0.0197146	0.563276	0.95891
VF	denovo19	-0.0553917	0.103724	0.818376	-0.0479708	0.158783	0.911418
VF	denovo84	0.00655843	0.845963	0.987533	0.0077097	0.82033	0.984412
VF	denovo87	0.0231085	0.493034	0.913908	0.024846	0.463358	0.95891
VF	denovo86	0.0482781	0.157899	0.829499	0.0463439	0.177108	0.928248
VF	denovo81	-0.0105689	0.759334	0.948339	-0.000695416	0.983905	0.998882
VF	denovo82	-0.0107181	0.748297	0.948339	-0.00012691	0.996971	0.998882
VF	denovo89	-0.00749411	0.820493	0.987533	0.000278407	0.993294	0.998882
VF	denovo88	0.0633344	0.0655218	0.694046	0.0542557	0.1143	0.911418
VF	denovo336	-0.00897918	0.791971	0.972118	0.00492362	0.884076	0.987787
VF	denovo330	-0.0683234	0.038935	0.618634	-0.0687139	0.0389208	0.795096
VF	denovo331	-0.0207655	0.543099	0.913908	-0.00855971	0.80161	0.984412
VF	denovo333	0.0183973	0.587487	0.913908	0.0249139	0.463884	0.95891
VF	denovo338	-0.0691711	0.0434098	0.620761	-0.0592571	0.0827551	0.910306
VF	denovo512	0.044449	0.185847	0.846303	0.0375817	0.264746	0.95891
VF	denovo513	0.0270646	0.425412	0.913908	0.0260226	0.445618	0.95891
VF	denovo1281	0.0244055	0.478016	0.913908	0.0313424	0.363464	0.95891
VF	denovo433	-0.0142708	0.674915	0.935097	-0.00857108	0.801724	0.984412
VF	denovo430	-0.0257865	0.447106	0.913908	-0.0194994	0.566633	0.958918
VF	denovo438	-0.0291137	0.392607	0.913908	-0.0214029	0.529604	0.95891
VF	denovo618	0.0224144	0.50781	0.913908	0.019661	0.563082	0.95891
VF	denovo313	-0.0332688	0.325247	0.90763	-0.0254842	0.450975	0.95891
VF	denovo403	-0.00694291	0.839292	0.987533	-0.00264426	0.938612	0.996109
VF	Unassigned.Other	-0.0155468	0.64633	0.738663	-0.00946931	0.780461	0.873035
VF	k__Bacteria.p__Actinobacteria	0.0250775	0.460644	0.738663	0.0209996	0.538351	0.873035
VF	k__Bacteria.p__Bacteroidetes	-0.0161922	0.618076	0.738663	-0.0151834	0.641932	0.873035
VF	k__Bacteria.p__Cyanobacteria	-0.0628756	0.0670869	0.536695	-0.0574607	0.0954543	0.763634
VF	k__Bacteria.p__Firmicutes	-0.018326	0.583696	0.738663	-0.0145713	0.664669	0.873035
VF	k__Bacteria.p__Proteobacteria	-0.0282644	0.405349	0.738663	-0.0316792	0.352956	0.873035
VF	k__Bacteria.p__Tenericutes	-0.0412192	0.226389	0.738663	-0.0325281	0.339053	0.873035
VF	k__Bacteria.p__Verrucomicrobia	0.00509211	0.881182	0.881182	0.00547157	0.873035	0.873035

## Sheet: OTU Taxonomies
denovo16	k__Bacteria; p__Firmicutes; c__Clostridia; o__Clostridiales; f__Veillonellaceae; g__Dialister; s__
denovo1224	k__Bacteria; p__Firmicutes; c__Clostridia; o__Clostridiales; f__Lachnospiraceae
denovo1223	k__Bacteria; p__Firmicutes; c__Clostridia; o__Clostridiales; f__Ruminococcaceae; g__; s__
denovo1027	k__Bacteria; p__Firmicutes; c__Clostridia; o__Clostridiales; f__Lachnospiraceae; g__Blautia; s__
denovo1271	k__Bacteria; p__Firmicutes; c__Clostridia; o__Clostridiales; f__Lachnospiraceae; g__Blautia; s__
denovo1143	k__Bacteria; p__Firmicutes; c__Clostridia; o__Clostridiales; f__Lachnospiraceae; g__; s__
denovo110	k__Bacteria; p__Firmicutes; c__Clostridia; o__Clostridiales; f__Ruminococcaceae; g__; s__
denovo111	k__Bacteria; p__Firmicutes; c__Clostridia; o__Clostridiales; f__Ruminococcaceae; g__Ruminococcus; s__
denovo113	k__Bacteria; p__Firmicutes; c__Clostridia; o__Clostridiales; f__Ruminococcaceae; g__Ruminococcus; s__
denovo117	k__Bacteria; p__Firmicutes; c__Clostridia; o__Clostridiales; f__Ruminococcaceae; g__Oscillospira; s__
denovo118	k__Bacteria; p__Firmicutes; c__Clostridia; o__Clostridiales; f__; g__; s__
denovo116	k__Bacteria; p__Bacteroidetes; c__Bacteroidia; o__Bacteroidales; f__Rikenellaceae; g__; s__
denovo0	k__Bacteria; p__Bacteroidetes; c__Bacteroidia; o__Bacteroidales; f__Bacteroidaceae; g__Bacteroides; s__
denovo1	k__Bacteria; p__Bacteroidetes; c__Bacteroidia; o__Bacteroidales; f__Bacteroidaceae; g__Bacteroides; s__uniformis
denovo12	k__Bacteria; p__Firmicutes; c__Clostridia; o__Clostridiales; f__Ruminococcaceae; g__; s__
denovo13	k__Bacteria; p__Firmicutes; c__Clostridia; o__Clostridiales; f__Lachnospiraceae; g__Blautia; s__
denovo10	k__Bacteria; p__Firmicutes; c__Clostridia; o__Clostridiales; f__Ruminococcaceae; g__; s__
denovo1050	k__Bacteria; p__Firmicutes; c__Clostridia; o__Clostridiales; f__Ruminococcaceae; g__Faecalibacterium; s__prausnitzii
denovo1055	k__Bacteria; p__Firmicutes; c__Clostridia; o__Clostridiales; f__Ruminococcaceae; g__; s__
denovo1262	k__Bacteria; p__Firmicutes; c__Clostridia; o__Clostridiales; f__Lachnospiraceae; g__; s__
denovo1264	k__Bacteria; p__Firmicutes; c__Clostridia; o__Clostridiales; f__Ruminococcaceae; g__; s__
denovo1157	k__Bacteria; p__Bacteroidetes; c__Bacteroidia; o__Bacteroidales; f__Bacteroidaceae; g__Bacteroides
denovo1155	k__Bacteria; p__Firmicutes; c__Clostridia; o__Clostridiales; f__Lachnospiraceae; g__Blautia; s__
denovo105	k__Bacteria; p__Proteobacteria; c__Deltaproteobacteria; o__Desulfovibrionales; f__Desulfovibrionaceae; g__Desulfovibrio; s__
denovo101	k__Bacteria; p__Firmicutes; c__Clostridia; o__Clostridiales; f__Lachnospiraceae; g__Coprococcus; s__
denovo100	k__Bacteria; p__Firmicutes; c__Clostridia; o__Clostridiales; f__Lachnospiraceae; g__; s__
denovo109	k__Bacteria; p__Firmicutes; c__Clostridia; o__Clostridiales; f__; g__; s__
denovo107	k__Bacteria; p__Firmicutes; c__Clostridia; o__Clostridiales; f__Lachnospiraceae; g__; s__
denovo102	k__Bacteria; p__Firmicutes; c__Clostridia; o__Clostridiales; f__Ruminococcaceae; g__Oscillospira; s__
denovo133	k__Bacteria; p__Firmicutes; c__Clostridia; o__Clostridiales; f__Veillonellaceae; g__Veillonella; s__dispar
denovo136	k__Bacteria; p__Firmicutes; c__Clostridia; o__Clostridiales; f__; g__; s__
denovo135	k__Bacteria; p__Firmicutes; c__Clostridia; o__Clostridiales; f__; g__; s__
denovo159	k__Bacteria; p__Actinobacteria; c__Coriobacteriia; o__Coriobacteriales; f__Coriobacteriaceae; g__; s__
denovo11	k__Bacteria; p__Bacteroidetes; c__Bacteroidia; o__Bacteroidales; f__Porphyromonadaceae; g__Parabacteroides; s__
denovo14	k__Bacteria; p__Firmicutes; c__Clostridia; o__Clostridiales; f__Ruminococcaceae; g__; s__
denovo15	k__Bacteria; p__Bacteroidetes; c__Bacteroidia; o__Bacteroidales; f__Bacteroidaceae; g__Bacteroides; s__
denovo1129	k__Bacteria; p__Firmicutes; c__Clostridia; o__Clostridiales
denovo1014	k__Bacteria; p__Firmicutes; c__Clostridia; o__Clostridiales; f__Lachnospiraceae; g__; s__
denovo1012	k__Bacteria; p__Firmicutes; c__Clostridia; o__Clostridiales; f__Lachnospiraceae; g__Roseburia; s__
denovo1193	k__Bacteria; p__Bacteroidetes; c__Bacteroidia; o__Bacteroidales; f__Rikenellaceae; g__; s__
denovo123	k__Bacteria; p__Firmicutes; c__Clostridia; o__Clostridiales; f__Ruminococcaceae; g__; s__
denovo122	k__Bacteria; p__Firmicutes; c__Clostridia; o__Clostridiales; f__Ruminococcaceae; g__; s__
denovo126	k__Bacteria; p__Bacteroidetes; c__Bacteroidia; o__Bacteroidales; f__Rikenellaceae; g__; s__
denovo138	k__Bacteria; p__Bacteroidetes; c__Bacteroidia; o__Bacteroidales; f__Bacteroidaceae; g__Bacteroides; s__ovatus
denovo137	k__Bacteria; p__Firmicutes; c__Clostridia; o__Clostridiales; f__; g__; s__
denovo1130	k__Bacteria; p__Firmicutes; c__Clostridia; o__Clostridiales; f__Ruminococcaceae; g__; s__
denovo129	k__Bacteria; p__Firmicutes; c__Clostridia; o__Clostridiales; f__Lachnospiraceae; g__Lachnospira; s__
denovo120	k__Bacteria; p__Firmicutes; c__Clostridia; o__Clostridiales; f__Ruminococcaceae; g__Ruminococcus; s__
denovo125	k__Bacteria; p__Firmicutes; c__Clostridia; o__Clostridiales; f__; g__; s__
denovo1290	k__Bacteria; p__Bacteroidetes; c__Bacteroidia; o__Bacteroidales; f__Bacteroidaceae; g__Bacteroides; s__fragilis
denovo1315	k__Bacteria; p__Firmicutes; c__Clostridia; o__Clostridiales; f__Lachnospiraceae; g__; s__
denovo155	k__Bacteria; p__Firmicutes; c__Clostridia; o__Clostridiales; f__Ruminococcaceae; g__; s__
denovo153	k__Bacteria; p__Firmicutes; c__Clostridia; o__Clostridiales; f__Lachnospiraceae; g__Dorea; s__
denovo1341	k__Bacteria; p__Firmicutes; c__Clostridia; o__Clostridiales; f__Lachnospiraceae; g__; s__
denovo1230	k__Bacteria; p__Firmicutes; c__Clostridia; o__Clostridiales; f__Ruminococcaceae; g__; s__
denovo142	k__Bacteria; p__Firmicutes; c__Clostridia; o__Clostridiales; f__Ruminococcaceae; g__Oscillospira; s__
denovo141	k__Bacteria; p__Firmicutes; c__Clostridia; o__Clostridiales
denovo144	k__Bacteria; p__Firmicutes; c__Clostridia; o__Clostridiales; f__Lachnospiraceae; g__Blautia; s__
denovo1104	k__Bacteria; p__Firmicutes; c__Clostridia; o__Clostridiales
denovo1031	k__Bacteria; p__Firmicutes; c__Clostridia; o__Clostridiales; f__Ruminococcaceae; g__Ruminococcus; s__
denovo1281	k__Bacteria; p__Firmicutes; c__Clostridia; o__Clostridiales; f__Ruminococcaceae; g__; s__
denovo131	k__Bacteria; p__Firmicutes; c__Clostridia; o__Clostridiales; f__Ruminococcaceae; g__; s__
denovo1174	k__Bacteria; p__Firmicutes; c__Clostridia; o__Clostridiales; f__Ruminococcaceae; g__; s__
denovo165	k__Bacteria; p__Firmicutes; c__Clostridia; o__Clostridiales; f__Lachnospiraceae; g__; s__
denovo166	k__Bacteria; p__Bacteroidetes; c__Bacteroidia; o__Bacteroidales; f__[Barnesiellaceae]; g__; s__
denovo161	k__Bacteria; p__Firmicutes; c__Erysipelotrichi; o__Erysipelotrichales; f__Erysipelotrichaceae; g__; s__
denovo163	k__Bacteria; p__Firmicutes; c__Clostridia; o__Clostridiales; f__Ruminococcaceae; g__; s__
denovo169	k__Bacteria; p__Firmicutes; c__Bacilli; o__Turicibacterales; f__Turicibacteraceae; g__Turicibacter; s__
denovo242	k__Bacteria; p__Firmicutes; c__Clostridia; o__Clostridiales; f__Lachnospiraceae; g__Coprococcus; s__
denovo246	k__Bacteria; p__Firmicutes; c__Clostridia; o__Clostridiales; f__Ruminococcaceae; g__; s__
denovo25	k__Bacteria; p__Firmicutes; c__Clostridia; o__Clostridiales; f__Lachnospiraceae; g__Blautia; s__
denovo239	k__Bacteria; p__Firmicutes; c__Clostridia; o__Clostridiales; f__Ruminococcaceae; g__Ruminococcus; s__
denovo2006	k__Bacteria; p__Bacteroidetes; c__Bacteroidia; o__Bacteroidales; f__Bacteroidaceae; g__Bacteroides; s__
denovo2	k__Bacteria; p__Verrucomicrobia; c__Verrucomicrobiae; o__Verrucomicrobiales; f__Verrucomicrobiaceae; g__Akkermansia; s__muciniphila
denovo252	k__Bacteria; p__Bacteroidetes; c__Bacteroidia; o__Bacteroidales; f__Bacteroidaceae; g__Bacteroides; s__
denovo250	k__Bacteria; p__Firmicutes; c__Clostridia; o__Clostridiales; f__Ruminococcaceae; g__; s__
denovo18	k__Bacteria; p__Bacteroidetes; c__Bacteroidia; o__Bacteroidales; f__Bacteroidaceae; g__Bacteroides; s__
denovo19	k__Bacteria; p__Firmicutes; c__Erysipelotrichi; o__Erysipelotrichales; f__Erysipelotrichaceae; g__; s__
denovo17	k__Bacteria; p__Bacteroidetes; c__Bacteroidia; o__Bacteroidales; f__Bacteroidaceae; g__Bacteroides; s__
denovo205	k__Bacteria; p__Firmicutes; c__Clostridia; o__Clostridiales; f__[Mogibacteriaceae]; g__; s__
denovo207	k__Bacteria; p__Firmicutes; c__Clostridia; o__Clostridiales; f__Ruminococcaceae; g__; s__
denovo200	k__Bacteria; p__Firmicutes; c__Clostridia; o__Clostridiales; f__Lachnospiraceae; g__Anaerostipes; s__
denovo202	k__Bacteria; p__Firmicutes; c__Clostridia; o__Clostridiales; f__Lachnospiraceae
denovo198	k__Bacteria; p__Firmicutes; c__Clostridia; o__Clostridiales; f__Ruminococcaceae; g__; s__
denovo194	k__Bacteria; p__Bacteroidetes; c__Bacteroidia; o__Bacteroidales; f__[Odoribacteraceae]; g__Butyricimonas; s__
denovo195	k__Bacteria; p__Firmicutes; c__Clostridia; o__Clostridiales; f__Ruminococcaceae; g__; s__
denovo1710	k__Bacteria; p__Bacteroidetes; c__Bacteroidia; o__Bacteroidales; f__Bacteroidaceae; g__Bacteroides; s__
denovo22	k__Bacteria; p__Actinobacteria; c__Actinobacteria; o__Bifidobacteriales; f__Bifidobacteriaceae; g__Bifidobacterium; s__adolescentis
denovo21	k__Bacteria; p__Firmicutes; c__Clostridia; o__Clostridiales; f__Ruminococcaceae; g__; s__
denovo20	k__Bacteria; p__Firmicutes; c__Clostridia; o__Clostridiales; f__Lachnospiraceae; g__; s__
denovo182	k__Bacteria; p__Firmicutes; c__Clostridia; o__Clostridiales; f__Ruminococcaceae; g__Ruminococcus; s__
denovo180	k__Bacteria; p__Firmicutes; c__Clostridia; o__Clostridiales; f__; g__; s__
denovo213	k__Bacteria; p__Firmicutes; c__Clostridia; o__Clostridiales; f__Ruminococcaceae; g__Ruminococcus; s__
denovo217	k__Bacteria; p__Firmicutes; c__Clostridia; o__Clostridiales; f__Ruminococcaceae; g__Oscillospira; s__
denovo214	k__Bacteria; p__Cyanobacteria; c__Chloroplast; o__Streptophyta; f__; g__; s__
denovo218	k__Bacteria; p__Firmicutes; c__Clostridia; o__Clostridiales; f__Lachnospiraceae; g__; s__
denovo248	k__Bacteria; p__Firmicutes; c__Clostridia; o__Clostridiales; f__Christensenellaceae; g__; s__
denovo24	k__Bacteria; p__Bacteroidetes; c__Bacteroidia; o__Bacteroidales; f__Rikenellaceae
denovo23	k__Bacteria; p__Firmicutes; c__Clostridia; o__Clostridiales; f__Lachnospiraceae; g__; s__
denovo225	k__Bacteria; p__Firmicutes; c__Clostridia; o__Clostridiales; f__Lachnospiraceae; g__Dorea; s__
denovo190	k__Bacteria; p__Firmicutes; c__Clostridia; o__Clostridiales; f__Ruminococcaceae; g__Oscillospira; s__
denovo196	k__Bacteria; p__Firmicutes; c__Clostridia; o__Clostridiales; f__Clostridiaceae; g__; s__
denovo197	k__Bacteria; p__Firmicutes; c__Clostridia; o__Clostridiales; f__Clostridiaceae; g__; s__
denovo1737	k__Bacteria; p__Bacteroidetes; c__Bacteroidia; o__Bacteroidales; f__Bacteroidaceae; g__Bacteroides; s__uniformis
denovo171	k__Bacteria; p__Firmicutes; c__Clostridia; o__Clostridiales; f__Lachnospiraceae; g__; s__
denovo238	k__Bacteria; p__Firmicutes; c__Clostridia; o__Clostridiales; f__; g__; s__
denovo235	k__Bacteria; p__Firmicutes; c__Bacilli; o__Lactobacillales; f__Enterococcaceae; g__Enterococcus; s__
denovo237	k__Bacteria; p__Firmicutes; c__Clostridia; o__Clostridiales; f__Lachnospiraceae; g__Blautia; s__producta
denovo231	k__Bacteria; p__Firmicutes; c__Clostridia; o__Clostridiales; f__Ruminococcaceae; g__Oscillospira; s__
denovo1613	k__Bacteria; p__Firmicutes; c__Clostridia; o__Clostridiales; f__Lachnospiraceae; g__Roseburia; s__
denovo189	k__Bacteria; p__Firmicutes; c__Clostridia; o__Clostridiales; f__; g__; s__
denovo307	k__Bacteria; p__Firmicutes; c__Clostridia; o__Clostridiales; f__Lachnospiraceae; g__; s__
denovo3	k__Bacteria; p__Bacteroidetes; c__Bacteroidia; o__Bacteroidales; f__Bacteroidaceae; g__Bacteroides; s__
denovo258	k__Bacteria; p__Firmicutes; c__Clostridia; o__Clostridiales; f__Ruminococcaceae; g__; s__
denovo288	k__Bacteria; p__Firmicutes; c__Clostridia; o__Clostridiales; f__Ruminococcaceae; g__; s__
denovo284	k__Bacteria; p__Firmicutes; c__Clostridia; o__Clostridiales; f__Ruminococcaceae; g__; s__
denovo286	k__Bacteria; p__Firmicutes; c__Clostridia; o__Clostridiales; f__; g__; s__
denovo346	k__Bacteria; p__Firmicutes; c__Clostridia; o__Clostridiales; f__; g__; s__
denovo27	k__Bacteria; p__Firmicutes; c__Clostridia; o__Clostridiales; f__Lachnospiraceae; g__[Ruminococcus]; s__gnavus
denovo26	k__Bacteria; p__Firmicutes; c__Clostridia; o__Clostridiales; f__Lachnospiraceae; g__; s__
denovo29	k__Bacteria; p__Bacteroidetes; c__Bacteroidia; o__Bacteroidales; f__Bacteroidaceae; g__Bacteroides; s__
denovo28	k__Bacteria; p__Firmicutes; c__Clostridia; o__Clostridiales; f__; g__; s__
denovo34	k__Bacteria; p__Firmicutes; c__Clostridia; o__Clostridiales; f__Ruminococcaceae; g__; s__
denovo30	k__Bacteria; p__Bacteroidetes; c__Bacteroidia; o__Bacteroidales; f__Rikenellaceae; g__; s__
denovo32	k__Bacteria; p__Firmicutes; c__Clostridia; o__Clostridiales; f__Clostridiaceae; g__; s__
denovo33	k__Bacteria; p__Firmicutes; c__Clostridia; o__Clostridiales; f__Ruminococcaceae; g__; s__
denovo283	k__Bacteria; p__Firmicutes; c__Clostridia; o__Clostridiales; f__Ruminococcaceae; g__Oscillospira; s__
denovo336	k__Bacteria; p__Firmicutes; c__Clostridia; o__Clostridiales; f__Ruminococcaceae; g__Oscillospira; s__
denovo330	k__Bacteria; p__Firmicutes; c__Erysipelotrichi; o__Erysipelotrichales; f__Erysipelotrichaceae; g__Holdemania; s__
denovo333	k__Bacteria; p__Firmicutes; c__Clostridia; o__Clostridiales; f__Lachnospiraceae; g__; s__
denovo338	k__Bacteria; p__Firmicutes; c__Clostridia
denovo271	k__Bacteria; p__Firmicutes; c__Clostridia; o__Clostridiales; f__Ruminococcaceae; g__Oscillospira; s__
denovo270	k__Bacteria; p__Firmicutes; c__Clostridia; o__Clostridiales; f__; g__; s__
denovo272	k__Bacteria; p__Firmicutes; c__Clostridia; o__Clostridiales; f__Lachnospiraceae; g__; s__
denovo277	k__Bacteria; p__Firmicutes; c__Clostridia; o__Clostridiales; f__; g__; s__
denovo276	k__Bacteria; p__Firmicutes; c__Clostridia; o__Clostridiales; f__Ruminococcaceae; g__Oscillospira; s__
denovo31	k__Bacteria; p__Firmicutes; c__Clostridia; o__Clostridiales; f__Lachnospiraceae; g__Coprococcus; s__
denovo2561	k__Bacteria; p__Bacteroidetes; c__Bacteroidia; o__Bacteroidales; f__Rikenellaceae; g__; s__
denovo278	k__Bacteria; p__Firmicutes; c__Erysipelotrichi; o__Erysipelotrichales; f__Erysipelotrichaceae; g__[Eubacterium]; s__dolichum
denovo323	k__Bacteria; p__Firmicutes; c__Clostridia; o__Clostridiales; f__Ruminococcaceae; g__; s__
denovo329	k__Bacteria; p__Firmicutes; c__Clostridia; o__Clostridiales; f__Lachnospiraceae; g__Dorea; s__
denovo328	k__Bacteria; p__Firmicutes; c__Clostridia; o__Clostridiales; f__Ruminococcaceae; g__Ruminococcus; s__
denovo331	k__Bacteria; p__Firmicutes; c__Clostridia; o__Clostridiales; f__Clostridiaceae; g__; s__
denovo305	k__Bacteria; p__Firmicutes; c__Clostridia; o__Clostridiales; f__Ruminococcaceae; g__; s__
denovo313	k__Bacteria; p__Firmicutes; c__Clostridia; o__Clostridiales; f__Lachnospiraceae; g__; s__
denovo299	k__Bacteria; p__Firmicutes; c__Clostridia; o__Clostridiales; f__; g__; s__
denovo293	k__Bacteria; p__Firmicutes; c__Clostridia; o__Clostridiales; f__Ruminococcaceae; g__; s__
denovo290	k__Bacteria; p__Firmicutes; c__Clostridia; o__Clostridiales; f__Ruminococcaceae; g__; s__
denovo295	k__Bacteria; p__Actinobacteria; c__Coriobacteriia; o__Coriobacteriales; f__Coriobacteriaceae; g__Eggerthella; s__lenta
denovo410	k__Bacteria; p__Firmicutes; c__Clostridia; o__Clostridiales; f__Ruminococcaceae; g__; s__
denovo414	k__Bacteria; p__Firmicutes; c__Clostridia; o__Clostridiales; f__Lachnospiraceae; g__Roseburia; s__
denovo417	k__Bacteria; p__Firmicutes; c__Clostridia; o__Clostridiales; f__Ruminococcaceae; g__; s__
denovo4	k__Bacteria; p__Proteobacteria; c__Gammaproteobacteria; o__Enterobacteriales; f__Enterobacteriaceae; g__; s__
denovo377	k__Bacteria; p__Firmicutes; c__Clostridia; o__Clostridiales; f__Ruminococcaceae; g__Oscillospira; s__
denovo397	k__Bacteria; p__Firmicutes; c__Clostridia; o__Clostridiales; f__Ruminococcaceae; g__; s__
denovo394	k__Bacteria; p__Firmicutes; c__Clostridia; o__Clostridiales; f__Lachnospiraceae; g__; s__
denovo363	k__Bacteria; p__Firmicutes; c__Clostridia; o__Clostridiales; f__Christensenellaceae; g__; s__
denovo361	k__Bacteria; p__Firmicutes; c__Bacilli; o__Lactobacillales; f__Streptococcaceae; g__Streptococcus; s__
denovo35	k__Bacteria; p__Firmicutes; c__Clostridia; o__Clostridiales; f__Lachnospiraceae; g__Blautia; s__
denovo36	k__Bacteria; p__Firmicutes; c__Clostridia; o__Clostridiales; f__; g__; s__
denovo37	k__Bacteria; p__Bacteroidetes; c__Bacteroidia; o__Bacteroidales; f__Bacteroidaceae; g__Bacteroides; s__
denovo38	k__Bacteria; p__Firmicutes; c__Clostridia; o__Clostridiales; f__Ruminococcaceae; g__Ruminococcus; s__
denovo39	k__Bacteria; p__Proteobacteria; c__Gammaproteobacteria; o__Pasteurellales; f__Pasteurellaceae; g__Haemophilus
denovo424	k__Bacteria; p__Firmicutes; c__Clostridia; o__Clostridiales; f__Ruminococcaceae; g__Ruminococcus; s__
denovo387	k__Bacteria; p__Firmicutes; c__Clostridia; o__Clostridiales; f__Christensenellaceae; g__; s__
denovo381	k__Bacteria; p__Firmicutes; c__Clostridia; o__Clostridiales; f__Ruminococcaceae; g__; s__
denovo380	k__Bacteria; p__Proteobacteria; c__Deltaproteobacteria; o__Desulfovibrionales; f__Desulfovibrionaceae; g__; s__
denovo383	k__Bacteria; p__Firmicutes; c__Clostridia; o__Clostridiales; f__Lachnospiraceae; g__; s__
denovo388	k__Bacteria; p__Actinobacteria; c__Coriobacteriia; o__Coriobacteriales; f__Coriobacteriaceae; g__Adlercreutzia; s__
denovo353	k__Bacteria; p__Firmicutes; c__Clostridia; o__Clostridiales; f__Ruminococcaceae; g__; s__
denovo350	k__Bacteria; p__Firmicutes; c__Erysipelotrichi; o__Erysipelotrichales; f__Erysipelotrichaceae; g__cc_115; s__
denovo351	k__Bacteria; p__Firmicutes; c__Clostridia; o__Clostridiales; f__Ruminococcaceae; g__Oscillospira; s__
denovo355	k__Bacteria; p__Firmicutes; c__Clostridia; o__Clostridiales; f__; g__; s__
denovo423	k__Bacteria; p__Firmicutes; c__Clostridia; o__Clostridiales; f__Ruminococcaceae; g__; s__
denovo41	k__Bacteria; p__Tenericutes; c__Mollicutes; o__RF39; f__; g__; s__
denovo40	k__Bacteria; p__Bacteroidetes; c__Bacteroidia; o__Bacteroidales; f__Bacteroidaceae; g__Bacteroides; s__
denovo43	k__Bacteria; p__Firmicutes; c__Clostridia; o__Clostridiales; f__Lachnospiraceae; g__Coprococcus
denovo42	k__Bacteria; p__Firmicutes; c__Clostridia; o__Clostridiales; f__Ruminococcaceae; g__Ruminococcus; s__
denovo44	k__Bacteria; p__Bacteroidetes; c__Bacteroidia; o__Bacteroidales; f__Rikenellaceae; g__; s__
denovo433	k__Bacteria; p__Firmicutes; c__Clostridia; o__Clostridiales; f__Christensenellaceae; g__; s__
denovo430	k__Bacteria; p__Firmicutes; c__Clostridia; o__Clostridiales; f__Clostridiaceae; g__; s__
denovo438	k__Bacteria; p__Firmicutes; c__Clostridia; o__Clostridiales; f__Ruminococcaceae; g__; s__
denovo348	k__Bacteria; p__Firmicutes; c__Clostridia; o__Clostridiales; f__Ruminococcaceae; g__; s__
denovo403	k__Bacteria; p__Firmicutes; c__Clostridia; o__Clostridiales; f__Dehalobacteriaceae; g__Dehalobacterium; s__
denovo400	k__Bacteria; p__Firmicutes; c__Erysipelotrichi; o__Erysipelotrichales; f__Erysipelotrichaceae; g__Coprobacillus; s__
denovo530	k__Bacteria; p__Proteobacteria; c__Betaproteobacteria; o__Burkholderiales; f__Oxalobacteraceae; g__Ralstonia; s__
denovo473	k__Bacteria; p__Firmicutes; c__Clostridia; o__Clostridiales; f__Ruminococcaceae; g__; s__
denovo479	k__Bacteria; p__Firmicutes; c__Clostridia; o__Clostridiales; f__Christensenellaceae; g__; s__
denovo526	k__Bacteria; p__Firmicutes; c__Clostridia; o__Clostridiales; f__Ruminococcaceae; g__Oscillospira; s__
denovo522	k__Bacteria; p__Bacteroidetes; c__Bacteroidia; o__Bacteroidales; f__Bacteroidaceae; g__Bacteroides; s__
denovo529	k__Bacteria; p__Firmicutes; c__Clostridia; o__Clostridiales; f__Ruminococcaceae; g__; s__
denovo5	k__Bacteria; p__Firmicutes; c__Clostridia; o__Clostridiales; f__; g__; s__
denovo443	k__Bacteria; p__Firmicutes; c__Clostridia; o__Clostridiales; f__Ruminococcaceae; g__; s__
denovo458	k__Bacteria; p__Firmicutes; c__Clostridia; o__Clostridiales; f__Ruminococcaceae; g__Ruminococcus; s__
denovo454	k__Bacteria; p__Firmicutes; c__Clostridia; o__Clostridiales; f__Ruminococcaceae; g__; s__
denovo456	k__Bacteria; p__Firmicutes; c__Clostridia; o__Clostridiales; f__Ruminococcaceae; g__; s__
denovo450	k__Bacteria; p__Firmicutes; c__Clostridia; o__Clostridiales; f__Ruminococcaceae; g__; s__
denovo482	k__Bacteria; p__Firmicutes; c__Clostridia; o__Clostridiales; f__; g__; s__
denovo487	k__Bacteria; p__Firmicutes; c__Clostridia; o__Clostridiales; f__; g__; s__
denovo449	k__Bacteria; p__Bacteroidetes; c__Bacteroidia; o__Bacteroidales; f__Bacteroidaceae; g__Bacteroides; s__
denovo459	k__Bacteria; p__Firmicutes; c__Clostridia; o__Clostridiales; f__Ruminococcaceae; g__; s__
denovo512	k__Bacteria; p__Firmicutes; c__Clostridia; o__Clostridiales; f__[Mogibacteriaceae]; g__; s__
denovo513	k__Bacteria; p__Firmicutes; c__Clostridia; o__Clostridiales; f__Lachnospiraceae; g__; s__
denovo493	k__Bacteria; p__Firmicutes; c__Clostridia; o__Clostridiales; f__Ruminococcaceae; g__; s__
denovo45	k__Bacteria; p__Firmicutes; c__Clostridia; o__Clostridiales; f__Veillonellaceae; g__Phascolarctobacterium; s__
denovo47	k__Bacteria; p__Firmicutes; c__Clostridia; o__Clostridiales; f__Ruminococcaceae; g__; s__
denovo46	k__Bacteria; p__Bacteroidetes; c__Bacteroidia; o__Bacteroidales; f__Bacteroidaceae; g__Bacteroides; s__
denovo49	k__Bacteria; p__Firmicutes; c__Clostridia; o__Clostridiales; f__Ruminococcaceae; g__; s__
denovo48	k__Bacteria; p__Proteobacteria; c__Betaproteobacteria; o__Burkholderiales; f__Alcaligenaceae; g__Sutterella; s__
denovo504	k__Bacteria; p__Firmicutes; c__Clostridia; o__Clostridiales; f__Ruminococcaceae; g__; s__
denovo465	k__Bacteria; p__Firmicutes; c__Clostridia; o__Clostridiales; f__Ruminococcaceae; g__Anaerotruncus; s__
denovo466	k__Bacteria; p__Firmicutes; c__Clostridia; o__Clostridiales; f__Lachnospiraceae; g__; s__
denovo467	k__Bacteria; p__Actinobacteria; c__Actinobacteria; o__Actinomycetales; f__Actinomycetaceae; g__Actinomyces; s__
denovo469	k__Bacteria; p__Firmicutes; c__Clostridia; o__Clostridiales; f__Ruminococcaceae; g__Faecalibacterium; s__prausnitzii
denovo52	k__Bacteria; p__Firmicutes; c__Clostridia; o__Clostridiales; f__Clostridiaceae; g__Clostridium; s__
denovo53	k__Bacteria; p__Firmicutes; c__Clostridia; o__Clostridiales; f__; g__; s__
denovo50	k__Bacteria; p__Bacteroidetes; c__Bacteroidia; o__Bacteroidales; f__[Barnesiellaceae]; g__; s__
denovo51	k__Bacteria; p__Firmicutes; c__Clostridia; o__Clostridiales; f__Ruminococcaceae; g__; s__
denovo62	k__Bacteria; p__Firmicutes; c__Clostridia; o__Clostridiales; f__; g__; s__
denovo61	k__Bacteria; p__Proteobacteria; c__Gammaproteobacteria; o__Enterobacteriales; f__Enterobacteriaceae; g__; s__
denovo60	k__Bacteria; p__Firmicutes; c__Bacilli; o__Lactobacillales; f__Streptococcaceae; g__Streptococcus; s__
denovo593	k__Bacteria; p__Bacteroidetes; c__Bacteroidia; o__Bacteroidales; f__Bacteroidaceae; g__Bacteroides; s__
denovo6	k__Bacteria; p__Firmicutes; c__Clostridia; o__Clostridiales; f__Ruminococcaceae; g__Ruminococcus; s__
denovo581	k__Bacteria; p__Bacteroidetes; c__Bacteroidia; o__Bacteroidales; f__Bacteroidaceae; g__Bacteroides; s__fragilis
denovo588	k__Bacteria; p__Firmicutes; c__Clostridia; o__Clostridiales; f__Ruminococcaceae; g__; s__
denovo604	k__Bacteria; p__Firmicutes; c__Clostridia; o__Clostridiales; f__; g__; s__
denovo572	k__Bacteria; p__Firmicutes; c__Clostridia; o__Clostridiales; f__Ruminococcaceae; g__; s__
denovo618	k__Bacteria; p__Firmicutes; c__Clostridia; o__Clostridiales; f__[Mogibacteriaceae]; g__; s__
denovo561	k__Bacteria; p__Firmicutes; c__Clostridia; o__Clostridiales; f__Ruminococcaceae; g__; s__
denovo560	k__Bacteria; p__Firmicutes; c__Clostridia; o__Clostridiales; f__Lachnospiraceae; g__; s__
denovo564	k__Bacteria; p__Firmicutes; c__Clostridia; o__Clostridiales; f__Lachnospiraceae; g__Coprococcus; s__
denovo58	k__Bacteria; p__Firmicutes; c__Clostridia; o__Clostridiales; f__Lachnospiraceae; g__Dorea; s__
denovo59	k__Bacteria; p__Firmicutes; c__Clostridia; o__Clostridiales; f__Ruminococcaceae; g__Oscillospira; s__
denovo56	k__Bacteria; p__Firmicutes; c__Clostridia; o__Clostridiales; f__Lachnospiraceae; g__; s__
denovo57	k__Bacteria; p__Firmicutes; c__Clostridia; o__Clostridiales; f__Lachnospiraceae; g__Lachnospira; s__
denovo54	k__Bacteria; p__Firmicutes; c__Clostridia; o__Clostridiales; f__Clostridiaceae; g__; s__
denovo55	k__Bacteria; p__Firmicutes; c__Clostridia; o__Clostridiales; f__Lachnospiraceae; g__[Ruminococcus]; s__
denovo658	k__Bacteria; p__Firmicutes; c__Clostridia; o__Clostridiales
denovo68	k__Bacteria; p__Firmicutes; c__Clostridia; o__Clostridiales; f__; g__; s__
denovo63	k__Bacteria; p__Bacteroidetes; c__Bacteroidia; o__Bacteroidales; f__Rikenellaceae; g__; s__
denovo67	k__Bacteria; p__Firmicutes; c__Clostridia; o__Clostridiales; f__Ruminococcaceae; g__; s__
denovo66	k__Bacteria; p__Firmicutes; c__Clostridia; o__Clostridiales; f__Lachnospiraceae; g__Coprococcus; s__
denovo65	k__Bacteria; p__Firmicutes; c__Clostridia; o__Clostridiales; f__Ruminococcaceae; g__; s__
denovo64	k__Bacteria; p__Firmicutes; c__Clostridia; o__Clostridiales
denovo7	k__Bacteria; p__Firmicutes; c__Clostridia; o__Clostridiales; f__Ruminococcaceae; g__Faecalibacterium; s__prausnitzii
denovo667	k__Bacteria; p__Firmicutes; c__Clostridia; o__Clostridiales; f__Lachnospiraceae
denovo662	k__Bacteria; p__Bacteroidetes; c__Bacteroidia; o__Bacteroidales; f__Rikenellaceae; g__; s__
denovo70	k__Bacteria; p__Firmicutes; c__Clostridia; o__Clostridiales; f__; g__; s__
denovo71	k__Bacteria; p__Proteobacteria; c__Deltaproteobacteria; o__Desulfovibrionales; f__Desulfovibrionaceae; g__Bilophila; s__
denovo72	k__Bacteria; p__Firmicutes; c__Clostridia; o__Clostridiales; f__; g__; s__
denovo704	k__Bacteria; p__Firmicutes; c__Clostridia; o__Clostridiales; f__Ruminococcaceae; g__; s__
denovo813	k__Bacteria; p__Firmicutes; c__Clostridia; o__Clostridiales; f__Ruminococcaceae; g__Oscillospira; s__
denovo788	k__Bacteria; p__Bacteroidetes; c__Bacteroidia; o__Bacteroidales; f__Bacteroidaceae; g__Bacteroides; s__
denovo79	k__Bacteria; p__Firmicutes; c__Clostridia; o__Clostridiales; f__Ruminococcaceae; g__; s__
denovo73	k__Bacteria; p__Firmicutes; c__Clostridia; o__Clostridiales; f__Lachnospiraceae; g__Lachnospira; s__
denovo75	k__Bacteria; p__Firmicutes; c__Clostridia; o__Clostridiales; f__; g__; s__
denovo8	k__Bacteria; p__Bacteroidetes; c__Bacteroidia; o__Bacteroidales; f__Prevotellaceae; g__Prevotella; s__copri
denovo81	k__Bacteria; p__Firmicutes; c__Clostridia; o__Clostridiales; f__Christensenellaceae; g__; s__
denovo753	k__Bacteria; p__Firmicutes; c__Clostridia; o__Clostridiales; f__Lachnospiraceae; g__; s__
denovo759	k__Bacteria; p__Bacteroidetes; c__Bacteroidia; o__Bacteroidales; f__Bacteroidaceae; g__Bacteroides; s__uniformis
denovo808	k__Bacteria; p__Firmicutes; c__Clostridia; o__Clostridiales; f__; g__; s__
denovo819	k__Bacteria; p__Firmicutes; c__Clostridia; o__Clostridiales; f__Lachnospiraceae; g__[Ruminococcus]; s__
denovo9	k__Bacteria; p__Firmicutes; c__Clostridia; o__Clostridiales; f__; g__; s__
denovo887	k__Bacteria; p__Firmicutes; c__Clostridia; o__Clostridiales; f__Lachnospiraceae; g__Blautia
denovo856	k__Bacteria; p__Firmicutes; c__Clostridia; o__Clostridiales; f__Lachnospiraceae; g__Blautia; s__
denovo875	k__Bacteria; p__Firmicutes; c__Clostridia; o__Clostridiales; f__Lachnospiraceae; g__Coprococcus; s__
denovo84	k__Bacteria; p__Proteobacteria; c__Betaproteobacteria; o__Burkholderiales; f__Alcaligenaceae; g__Sutterella; s__
denovo87	k__Bacteria; p__Firmicutes; c__Clostridia; o__Clostridiales; f__Lachnospiraceae; g__; s__
denovo86	k__Bacteria; p__Firmicutes; c__Erysipelotrichi; o__Erysipelotrichales; f__Erysipelotrichaceae; g__[Eubacterium]; s__biforme
denovo82	k__Bacteria; p__Bacteroidetes; c__Bacteroidia; o__Bacteroidales; f__[Odoribacteraceae]; g__Odoribacter; s__
denovo89	k__Bacteria; p__Firmicutes; c__Clostridia; o__Clostridiales; f__Lachnospiraceae; g__; s__
denovo88	k__Bacteria; p__Firmicutes; c__Clostridia; o__Clostridiales; f__Ruminococcaceae; g__; s__
denovo828	k__Bacteria; p__Firmicutes; c__Clostridia; o__Clostridiales; f__Lachnospiraceae; g__; s__
denovo849	k__Bacteria; p__Firmicutes; c__Clostridia; o__Clostridiales; f__Ruminococcaceae; g__; s__
denovo90	k__Bacteria; p__Firmicutes; c__Clostridia; o__Clostridiales; f__Lachnospiraceae; g__Coprococcus; s__
denovo906	k__Bacteria; p__Bacteroidetes; c__Bacteroidia; o__Bacteroidales; f__Bacteroidaceae; g__Bacteroides; s__ovatus
denovo904	k__Bacteria; p__Firmicutes; c__Clostridia; o__Clostridiales; f__; g__; s__
denovo994	k__Bacteria; p__Firmicutes; c__Clostridia; o__Clostridiales
denovo998	k__Bacteria; p__Bacteroidetes; c__Bacteroidia; o__Bacteroidales; f__Bacteroidaceae; g__Bacteroides; s__
denovo983	k__Bacteria; p__Bacteroidetes; c__Bacteroidia; o__Bacteroidales; f__Bacteroidaceae; g__Bacteroides; s__
denovo91	k__Bacteria; p__Bacteroidetes; c__Bacteroidia; o__Bacteroidales; f__Porphyromonadaceae; g__Parabacteroides; s__distasonis
denovo96	k__Bacteria; p__Firmicutes; c__Clostridia; o__Clostridiales; f__Lachnospiraceae; g__Anaerostipes; s__
denovo97	k__Bacteria; p__Firmicutes; c__Clostridia; o__Clostridiales; f__Lachnospiraceae; g__Dorea; s__formicigenerans
denovo94	k__Bacteria; p__Actinobacteria; c__Coriobacteriia; o__Coriobacteriales; f__Coriobacteriaceae; g__Collinsella; s__aerofaciens
denovo95	k__Bacteria; p__Firmicutes; c__Clostridia; o__Clostridiales; f__Ruminococcaceae; g__Ruminococcus; s__
denovo908	k__Bacteria; p__Firmicutes; c__Clostridia; o__Clostridiales; f__Lachnospiraceae; g__Blautia; s__obeum
