# Supplementary material for: An Investigation Into Physical Frailty as a Link Between the Gut Microbiome and Cognitive Health
Source: Front Aging Neurosci. 2018 Dec 4;10:398. doi: 10.3389/fnagi.2018.00398 (PMC6288358; doi:10.3389/fnagi.2018.00398)
Supplement: TABLE S3 — Significant results in association analyses vs. frailty. [file Table_3.XLSX]

## Sheet: CovarDLRT
Cognitive Phenotype Used As Covariate	Microbiome Type	Microbiome Trait	Frailty Association Beta	p	fdr-p	Beta_with_Cognitive_Phenotype	p_with_Cognitive_Phenotype	fdr_with_Cognitive_Phenotype
Reaction	alphas	shannon	-0.108849	0.00111301	0.00222602	-0.107042	0.00137825	0.00298129
Reaction	alphas	PD_whole_tree	-0.0796134	0.000772932	0.00222602	-0.0751776	0.00149065	0.00298129
Reaction	alphas	observed_otus	-0.0633993	0.00395647	0.00527529	-0.0585194	0.00774347	0.0103246
Reaction	class	Unassigned.Other.Other	-0.0780756	0.0204923	0.0417181	-0.0740048	0.0283447	0.0526402
Reaction	class	k__Bacteria.p__Firmicutes.c__Bacilli	0.127376	9.45049e-05	0.000614282	0.123985	0.000146934	0.000955072
Reaction	class	k__Bacteria.p__Firmicutes.c__Erysipelotrichi	0.0775676	0.0224636	0.0417181	0.079636	0.0193802	0.0419904
Reaction	class	k__Bacteria.p__Proteobacteria.c__Alphaproteobacteria	-0.115822	0.000509482	0.00220776	-0.112205	0.000763057	0.00330658
Reaction	class	k__Bacteria.p__Proteobacteria.c__Betaproteobacteria	-0.134369	2.69055e-05	0.000349772	-0.128125	6.24812e-05	0.000812256
Reaction	class	k__Bacteria.p__Proteobacteria.c__Deltaproteobacteria	-0.0871193	0.00547445	0.0142336	-0.0860964	0.00619616	0.01611
Reaction	class	k__Bacteria.p__Tenericutes.c__Mollicutes	-0.105092	0.0014833	0.00482072	-0.105798	0.0014164	0.00460329
Reaction	family	Unassigned.Other.Other.Other.Other	-0.0787512	0.0192639	0.0454078	-0.0747557	0.0266472	0.0549598
Reaction	family	k__Bacteria.p__Actinobacteria.c__Actinobacteria.o__Actinomycetales.f__Actinomycetaceae	0.0989655	0.00321373	0.0132566	0.0948517	0.00502054	0.018323
Reaction	family	k__Bacteria.p__Bacteroidetes.c__Bacteroidia.o__Bacteroidales.f__Prevotellaceae	-0.0965237	0.00421353	0.0154496	-0.0990778	0.00337581	0.0139252
Reaction	family	k__Bacteria.p__Bacteroidetes.c__Bacteroidia.o__Bacteroidales.f__Rikenellaceae	-0.0739844	0.0206615	0.0454552	-0.0739022	0.0211502	0.0482752
Reaction	family	k__Bacteria.p__Bacteroidetes.c__Bacteroidia.o__Bacteroidales.f__.Odoribacteraceae.	-0.0820419	0.0102903	0.030871	-0.0767614	0.0163865	0.0450628
Reaction	family	k__Bacteria.p__Firmicutes.c__Bacilli.o__Lactobacillales.f__Lactobacillaceae	0.113444	0.000648254	0.00551546	0.109428	0.00100766	0.00856889
Reaction	family	k__Bacteria.p__Firmicutes.c__Bacilli.o__Lactobacillales.f__Streptococcaceae	0.127696	0.000118404	0.00390734	0.125399	0.000162495	0.00536235
Reaction	family	k__Bacteria.p__Firmicutes.c__Clostridia.o__Clostridiales.f__	-0.0810524	0.0169598	0.0430517	-0.0804346	0.0181495	0.0460719
Reaction	family	k__Bacteria.p__Firmicutes.c__Clostridia.o__Clostridiales.f__Dehalobacteriaceae	-0.0823287	0.01533	0.0421576	-0.0839962	0.0136559	0.0409676
Reaction	family	k__Bacteria.p__Firmicutes.c__Clostridia.o__Clostridiales.f__Peptococcaceae	-0.0999439	0.00288417	0.0132566	-0.100214	0.00290795	0.0137089
Reaction	family	k__Bacteria.p__Proteobacteria.c__Alphaproteobacteria.o__RF32.f__	-0.119075	0.000347439	0.00551546	-0.115961	0.00050315	0.00830197
Reaction	family	k__Bacteria.p__Proteobacteria.c__Betaproteobacteria.o__Burkholderiales.f__Alcaligenaceae	-0.111198	0.000668541	0.00551546	-0.105197	0.00129832	0.00856889
Reaction	family	k__Bacteria.p__Proteobacteria.c__Betaproteobacteria.o__Burkholderiales.f__Oxalobacteraceae	-0.107695	0.00130469	0.00861098	-0.10936	0.00113043	0.00856889
Reaction	family	k__Bacteria.p__Proteobacteria.c__Deltaproteobacteria.o__Desulfovibrionales.f__Desulfovibrionaceae	-0.0882111	0.0049127	0.0162119	-0.0872232	0.00555244	0.018323
Reaction	family	k__Bacteria.p__Tenericutes.c__Mollicutes.o__RF39.f__	-0.101746	0.0021544	0.0118492	-0.102809	0.00198389	0.0109114
Reaction	genus	k__Bacteria.p__Actinobacteria.c__Actinobacteria.o__Actinomycetales.f__Actinomycetaceae.g__Actinomyces	0.0943011	0.0048967	0.0257493	0.0914745	0.00647668	0.036837
Reaction	genus	k__Bacteria.p__Bacteroidetes.c__Bacteroidia.o__Bacteroidales.f__Prevotellaceae.g__Prevotella	-0.09647	0.00424342	0.0257493	-0.099031	0.0033975	0.0237825
Reaction	genus	k__Bacteria.p__Bacteroidetes.c__Bacteroidia.o__Bacteroidales.f__.Odoribacteraceae..g__Odoribacter	-0.0947243	0.00445903	0.0257493	-0.0891188	0.00753661	0.0383682
Reaction	genus	k__Bacteria.p__Firmicutes.c__Bacilli.o__Lactobacillales.f__Lactobacillaceae.g__Lactobacillus	0.117654	0.000407155	0.00570017	0.113588	0.000644878	0.0090283
Reaction	genus	k__Bacteria.p__Firmicutes.c__Bacilli.o__Lactobacillales.f__Streptococcaceae.g__Streptococcus	0.130885	8.13758e-05	0.00455704	0.128023	0.000120189	0.00673056
Reaction	genus	k__Bacteria.p__Firmicutes.c__Clostridia.o__Clostridiales.f__Lachnospiraceae.g__Blautia	0.0904782	0.0050579	0.0257493	0.087931	0.00657804	0.036837
Reaction	genus	k__Bacteria.p__Firmicutes.c__Clostridia.o__Clostridiales.f__Lachnospiraceae.g__.Ruminococcus.	0.121436	0.000272006	0.00570017	0.114246	0.000596159	0.0090283
Reaction	genus	k__Bacteria.p__Proteobacteria.c__Alphaproteobacteria.o__RF32.f__.g__	-0.118807	0.000358657	0.00570017	-0.115701	0.000518012	0.0090283
Reaction	genus	k__Bacteria.p__Proteobacteria.c__Betaproteobacteria.o__Burkholderiales.f__Alcaligenaceae.g__Sutterella	-0.110166	0.000736746	0.00825155	-0.104158	0.00142635	0.0159751
Reaction	genus	k__Bacteria.p__Proteobacteria.c__Deltaproteobacteria.o__Desulfovibrionales.f__Desulfovibrionaceae.g__Desulfovibrio	-0.101548	0.00276805	0.0221444	-0.100753	0.003084	0.0237825
Reaction	genus	k__Bacteria.p__Tenericutes.c__Mollicutes.o__RF39.f__.g__	-0.101633	0.00217469	0.0202971	-0.102706	0.00200047	0.018671
Reaction	order	Unassigned.Other.Other.Other	-0.0780652	0.020489	0.0451145	-0.073979	0.0283668	0.0567335
Reaction	order	k__Bacteria.p__Actinobacteria.c__Actinobacteria.o__Actinomycetales	0.108935	0.001078	0.00431199	0.105268	0.00163071	0.00652283
Reaction	order	k__Bacteria.p__Firmicutes.c__Bacilli.o__Lactobacillales	0.140905	1.9588e-05	0.000156704	0.138221	2.91111e-05	0.000274538
Reaction	order	k__Bacteria.p__Firmicutes.c__Erysipelotrichi.o__Erysipelotrichales	0.0775043	0.0225572	0.0451145	0.0795901	0.0194339	0.0444204
Reaction	order	k__Bacteria.p__Proteobacteria.c__Alphaproteobacteria.o__RF32	-0.119078	0.000347771	0.00185478	-0.115942	0.000506283	0.00270017
Reaction	order	k__Bacteria.p__Proteobacteria.c__Betaproteobacteria.o__Burkholderiales	-0.138424	1.51879e-05	0.000156704	-0.132612	3.43172e-05	0.000274538
Reaction	order	k__Bacteria.p__Proteobacteria.c__Deltaproteobacteria.o__Desulfovibrionales	-0.0876118	0.00522066	0.0139218	-0.0865694	0.0059241	0.0157976
Reaction	order	k__Bacteria.p__Tenericutes.c__Mollicutes.o__RF39	-0.10154	0.00221143	0.00707659	-0.102573	0.00204316	0.00653812
Reaction	otus	denovo129	-0.100253	0.0027346	0.0156419	-0.0996636	0.00298751	0.0178006
Reaction	otus	denovo123	-0.107513	0.00164545	0.0128869	-0.107006	0.00178434	0.0143415
Reaction	otus	denovo122	-0.0853961	0.0100548	0.0429203	-0.0902295	0.00663282	0.0310982
Reaction	otus	denovo353	-0.0913093	0.00831222	0.0372644	-0.0935553	0.00702724	0.0319014
Reaction	otus	denovo355	-0.125312	0.000264859	0.00420831	-0.11903	0.000543146	0.00554785
Reaction	otus	denovo182	0.115516	0.000520399	0.00531551	0.115702	0.000532181	0.00554785
Reaction	otus	denovo180	-0.139086	3.64511e-05	0.000833858	-0.138982	3.89024e-05	0.000917062
Reaction	otus	denovo1143	-0.135601	4.46967e-05	0.000913091	-0.133519	6.06832e-05	0.00123967
Reaction	otus	denovo394	-0.110222	0.00192643	0.0141271	-0.110149	0.00140314	0.012877
Reaction	otus	denovo270	-0.122982	0.000316486	0.00431024	-0.121496	0.000387545	0.00469324
Reaction	otus	denovo277	-0.0882958	0.00852321	0.0375021	-0.092148	0.00616146	0.0298674
Reaction	otus	denovo276	-0.145859	1.64406e-05	0.000470202	-0.143494	2.34872e-05	0.000671734
Reaction	otus	denovo278	0.122641	0.000213374	0.00403787	0.121401	0.0002574	0.00460103
Reaction	otus	denovo493	-0.0871859	0.00990323	0.042914	-0.0914373	0.0068763	0.0317197
Reaction	otus	denovo44	-0.0866379	0.00827767	0.0372644	-0.0852271	0.00961603	0.0404439
Reaction	otus	denovo47	-0.115875	0.000412367	0.00453604	-0.1183	0.000321669	0.00469324
Reaction	otus	denovo49	-0.121923	0.000312769	0.00431024	-0.120526	0.000381021	0.00469324
Reaction	otus	denovo48	-0.104638	0.00160521	0.0128869	-0.103288	0.00191818	0.014694
Reaction	otus	denovo299	-0.104093	0.00241961	0.014334	-0.106324	0.00200372	0.014694
Reaction	otus	denovo295	0.17222	1.47921e-07	4.23055e-05	0.173351	1.3223e-07	3.78178e-05
Reaction	otus	denovo163	-0.110489	0.000834434	0.00795494	-0.116467	0.000435136	0.00484115
Reaction	otus	denovo62	-0.106284	0.00165759	0.0128869	-0.102197	0.0025372	0.0168035
Reaction	otus	denovo60	0.121886	0.000240013	0.00403787	0.119041	0.000344777	0.00469324
Reaction	otus	denovo66	-0.122262	0.000362705	0.00438286	-0.117233	0.000641613	0.00632763
Reaction	otus	denovo64	-0.0974685	0.00357825	0.0186069	-0.100364	0.00278891	0.017725
Reaction	otus	denovo8	-0.103099	0.00236683	0.014334	-0.106199	0.00180523	0.0143415
Reaction	otus	denovo9	-0.0977213	0.00316922	0.0171018	-0.0996747	0.00292439	0.0177952
Reaction	otus	denovo109	-0.105335	0.00199068	0.0142333	-0.100556	0.00319723	0.0186614
Reaction	otus	denovo105	-0.0916116	0.00789979	0.0372644	-0.0903073	0.00906076	0.0386773
Reaction	otus	denovo102	-0.153684	4.79503e-06	0.000274276	-0.155964	3.75716e-06	0.000264325
Reaction	otus	denovo283	-0.116718	0.000613155	0.00604698	-0.11493	0.000768151	0.00732304
Reaction	otus	denovo467	0.0855223	0.0117315	0.0486261	0.0828608	0.0148621	0.0566741
Reaction	otus	denovo469	-0.162702	1.19329e-06	0.00017064	-0.164688	9.32029e-07	0.00013328
Reaction	otus	denovo171	-0.0846681	0.0108049	0.0454439	-0.0872514	0.00879507	0.0386773
Reaction	otus	denovo110	-0.0881986	0.00833888	0.0372644	-0.08765	0.00894529	0.0386773
Reaction	otus	denovo120	0.126469	0.000228007	0.00403787	0.131605	0.000128462	0.00244934
Reaction	otus	denovo424	-0.0929404	0.00694347	0.0342385	-0.0938803	0.00658957	0.0310982
Reaction	otus	denovo95	-0.141481	3.79026e-05	0.000833858	-0.138441	4.12029e-05	0.000917062
Reaction	otus	denovo529	-0.103119	0.00245582	0.014334	-0.0998732	0.00343425	0.0196439
Reaction	otus	denovo202	-0.103442	0.00156063	0.0128869	-0.098825	0.0025121	0.0168035
Reaction	otus	denovo190	0.112605	0.00126672	0.0113213	0.110694	0.00145394	0.012877
Reaction	otus	denovo361	0.101017	0.00348705	0.0184684	0.0997367	0.00405502	0.0217113
Reaction	otus	denovo197	-0.148521	1.23432e-05	0.00039224	-0.149216	1.19817e-05	0.000428347
Reaction	otus	denovo348	-0.120448	0.000346394	0.00438286	-0.118642	0.000440105	0.00484115
Reaction	otus	denovo560	0.103083	0.00237428	0.014334	0.101523	0.00285294	0.0177378
Reaction	otus	denovo12	-0.101028	0.00235388	0.014334	-0.101331	0.00236037	0.016465
Reaction	otus	denovo155	-0.117539	0.000505393	0.00531551	-0.12018	0.000393838	0.00469324
Reaction	otus	denovo153	0.104869	0.00204296	0.0142509	0.0984274	0.00380428	0.0213338
Reaction	otus	denovo1014	-0.1003	0.0031545	0.0171018	-0.0940797	0.00562213	0.0292351
Reaction	otus	denovo36	-0.101002	0.00221563	0.014334	-0.0997685	0.00258515	0.0168035
Reaction	otus	denovo33	-0.122015	0.000383117	0.00438286	-0.124293	0.000305595	0.00469324
Reaction	otus	denovo38	-0.0913945	0.00527892	0.0269602	-0.0903013	0.00598821	0.0295281
Reaction	otus	denovo381	-0.151803	8.76647e-06	0.00039224	-0.153111	7.83929e-06	0.000320291
Reaction	otus	denovo284	-0.0893941	0.00812083	0.0372644	-0.0931703	0.00593689	0.0295281
Reaction	otus	denovo56	-0.101418	0.00222644	0.014334	-0.105579	0.00148581	0.012877
Reaction	otus	denovo55	0.147646	9.80511e-06	0.00039224	0.143228	1.81261e-05	0.000576008
Reaction	otus	denovo72	-0.118987	0.000311598	0.00431024	-0.117893	0.00036943	0.00469324
Reaction	otus	denovo473	-0.104932	0.00192146	0.0141271	-0.104511	0.00207222	0.0148164
Reaction	otus	denovo875	0.0910742	0.00690429	0.0342385	0.0929733	0.00598049	0.0295281
Reaction	otus	denovo81	-0.0927662	0.00718592	0.0348334	-0.093075	0.00719028	0.0321315
Reaction	otus	denovo82	-0.102197	0.00216599	0.014334	-0.0958964	0.0040215	0.0217113
Reaction	otus	denovo88	0.10606	0.00118938	0.0109729	0.102659	0.00173243	0.0143415
Reaction	otus	denovo336	-0.162115	2.01331e-06	0.000191935	-0.158627	3.42989e-06	0.000264325
Reaction	otus	denovo331	-0.148171	1.18838e-05	0.00039224	-0.152098	7.30816e-06	0.000320291
Reaction	otus	denovo338	-0.100158	0.00297573	0.0166874	-0.0970026	0.00409934	0.0217113
Reaction	otus	denovo512	0.122338	0.00037356	0.00438286	0.122349	0.000392523	0.00469324
Reaction	otus	denovo430	-0.10643	0.00166719	0.0128869	-0.105035	0.00197604	0.014694
Reaction	otus	denovo438	-0.15614	3.47505e-06	0.000248466	-0.154573	4.62106e-06	0.000264325
Reaction	otus	denovo313	-0.139769	2.9378e-05	0.000763828	-0.137383	4.16846e-05	0.000917062
Reaction	phylum	k__Bacteria.p__Tenericutes	-0.106379	0.00132373	0.0105898	-0.107675	0.00118632	0.00949054

## Sheet: CovarVF
Cognitive Phenotype Used As Covariate	Microbiome Type	Microbiome Trait	Frailty Association Beta	p	fdr-p	Beta_with_Cognitive_Phenotype	p_with_Cognitive_Phenotype	fdr_with_Cognitive_Phenotype
VerbFlu	alphas	shannon	-0.12085	1.12691e-05	2.87945e-05	-0.11601	2.52614e-05	5.05228e-05
VerbFlu	alphas	PD_whole_tree	-0.0817894	1.43972e-05	2.87945e-05	-0.0815245	1.63387e-05	5.05228e-05
VerbFlu	alphas	observed_otus	-0.0594403	0.000569898	0.000759864	-0.0596857	0.00056567	0.000754227
VerbFlu	class	Unassigned.Other.Other	-0.0790724	0.00365755	0.00950963	-0.0783397	0.00409978	0.0106594
VerbFlu	class	k__Bacteria.p__Firmicutes.c__Bacilli	0.144753	8.43175e-08	5.48064e-07	0.139758	2.34853e-07	1.52654e-06
VerbFlu	class	k__Bacteria.p__Firmicutes.c__Erysipelotrichi	0.0617972	0.0222482	0.0361533	0.0658881	0.0149926	0.0278434
VerbFlu	class	k__Bacteria.p__Proteobacteria.c__Alphaproteobacteria	-0.157475	8.82954e-09	1.14784e-07	-0.154026	1.9514e-08	2.53682e-07
VerbFlu	class	k__Bacteria.p__Proteobacteria.c__Betaproteobacteria	-0.103347	8.78442e-05	0.000285494	-0.10081	0.000137212	0.000445938
VerbFlu	class	k__Bacteria.p__Proteobacteria.c__Deltaproteobacteria	-0.067518	0.0135075	0.0250853	-0.0623684	0.0226239	0.0367638
VerbFlu	class	k__Bacteria.p__Proteobacteria.c__Gammaproteobacteria	0.0750399	0.00600265	0.0130057	0.0731463	0.00755632	0.016372
VerbFlu	class	k__Bacteria.p__Tenericutes.c__Mollicutes	-0.127436	3.50876e-06	1.52046e-05	-0.122491	8.33912e-06	3.61362e-05
VerbFlu	family	Unassigned.Other.Other.Other.Other	-0.0794888	0.00348285	0.00820958	-0.0787687	0.00390068	0.00919446
VerbFlu	family	k__Bacteria.p__Actinobacteria.c__Actinobacteria.o__Actinomycetales.f__Actinomycetaceae	0.106468	8.6492e-05	0.000475706	0.104966	0.000113898	0.000620916
VerbFlu	family	k__Bacteria.p__Bacteroidetes.c__Bacteroidia.o__Bacteroidales.f__Prevotellaceae	-0.0944491	0.000522205	0.00172328	-0.0964526	0.000413444	0.00151596
VerbFlu	family	k__Bacteria.p__Bacteroidetes.c__Bacteroidia.o__Bacteroidales.f__Rikenellaceae	-0.0783976	0.00441427	0.00929427	-0.0783877	0.0045589	0.0100296
VerbFlu	family	k__Bacteria.p__Bacteroidetes.c__Bacteroidia.o__Bacteroidales.f__.Barnesiellaceae.	-0.106283	0.00010809	0.000509565	-0.105242	0.000131709	0.000620916
VerbFlu	family	k__Bacteria.p__Bacteroidetes.c__Bacteroidia.o__Bacteroidales.f__.Odoribacteraceae.	-0.112473	3.35141e-05	0.000221193	-0.112111	3.77282e-05	0.000249006
VerbFlu	family	k__Bacteria.p__Firmicutes.c__Bacilli.o__Lactobacillales.f__Lactobacillaceae	0.134945	5.79627e-07	6.37589e-06	0.133688	7.96306e-07	8.75936e-06
VerbFlu	family	k__Bacteria.p__Firmicutes.c__Bacilli.o__Lactobacillales.f__Streptococcaceae	0.145915	7.29544e-08	1.20375e-06	0.142956	1.45385e-07	2.39885e-06
VerbFlu	family	k__Bacteria.p__Firmicutes.c__Clostridia.o__Clostridiales.f__	-0.0852994	0.0017899	0.0045436	-0.0819932	0.00273554	0.00694407
VerbFlu	family	k__Bacteria.p__Firmicutes.c__Clostridia.o__Clostridiales.f__Christensenellaceae	-0.0775127	0.00450631	0.00929427	-0.0742393	0.00663658	0.013688
VerbFlu	family	k__Bacteria.p__Firmicutes.c__Clostridia.o__Clostridiales.f__Dehalobacteriaceae	-0.091261	0.000916967	0.00252166	-0.0890185	0.00125609	0.00345424
VerbFlu	family	k__Bacteria.p__Firmicutes.c__Clostridia.o__Clostridiales.f__Peptococcaceae	-0.104097	0.00013615	0.000561619	-0.100058	0.000250273	0.00103237
VerbFlu	family	k__Bacteria.p__Firmicutes.c__Erysipelotrichi.o__Erysipelotrichales.f__Erysipelotrichaceae	0.0607442	0.0246094	0.0427427	0.0648199	0.0166894	0.0305973
VerbFlu	family	k__Bacteria.p__Proteobacteria.c__Alphaproteobacteria.o__RF32.f__	-0.162904	2.82453e-09	9.32094e-08	-0.159374	6.50601e-09	2.14698e-07
VerbFlu	family	k__Bacteria.p__Proteobacteria.c__Betaproteobacteria.o__Burkholderiales.f__Alcaligenaceae	-0.0962917	0.000322946	0.00118413	-0.093756	0.000481912	0.00159031
VerbFlu	family	k__Bacteria.p__Proteobacteria.c__Betaproteobacteria.o__Burkholderiales.f__Oxalobacteraceae	-0.0911093	0.000803382	0.00241015	-0.0923777	0.000706944	0.00212083
VerbFlu	family	k__Bacteria.p__Proteobacteria.c__Deltaproteobacteria.o__Desulfovibrionales.f__Desulfovibrionaceae	-0.0685995	0.0121069	0.022196	-0.0634767	0.0203577	0.0353582
VerbFlu	family	k__Bacteria.p__Proteobacteria.c__Gammaproteobacteria.o__Enterobacteriales.f__Enterobacteriaceae	0.0742562	0.00634151	0.01231	0.0716896	0.00855176	0.0166005
VerbFlu	family	k__Bacteria.p__Tenericutes.c__Mollicutes.o__RF39.f__	-0.120544	1.11307e-05	9.18285e-05	-0.1162	2.32155e-05	0.000191528
VerbFlu	genus	Unassigned.Other.Other.Other.Other.Other	-0.0793556	0.00352736	0.0103964	-0.0786161	0.00395848	0.0116671
VerbFlu	genus	k__Bacteria.p__Actinobacteria.c__Actinobacteria.o__Actinomycetales.f__Actinomycetaceae.g__Actinomyces	0.10329	0.000142172	0.000884626	0.101418	0.000196045	0.00121983
VerbFlu	genus	k__Bacteria.p__Bacteroidetes.c__Bacteroidia.o__Bacteroidales.f__Prevotellaceae.g__Prevotella	-0.0943065	0.000531631	0.00248095	-0.0962868	0.000422296	0.00214987
VerbFlu	genus	k__Bacteria.p__Bacteroidetes.c__Bacteroidia.o__Bacteroidales.f__Rikenellaceae.Other	-0.0720433	0.00922231	0.023475	-0.0704205	0.0111981	0.0285044
VerbFlu	genus	k__Bacteria.p__Bacteroidetes.c__Bacteroidia.o__Bacteroidales.f__.Barnesiellaceae..g__	-0.106275	0.000106898	0.000848642	-0.105214	0.000130641	0.00104513
VerbFlu	genus	k__Bacteria.p__Bacteroidetes.c__Bacteroidia.o__Bacteroidales.f__.Odoribacteraceae..g__Butyricimonas	-0.0868526	0.00152243	0.00608974	-0.0848079	0.00202758	0.00811032
VerbFlu	genus	k__Bacteria.p__Bacteroidetes.c__Bacteroidia.o__Bacteroidales.f__.Odoribacteraceae..g__Odoribacter	-0.112232	3.08648e-05	0.000288071	-0.113173	2.82619e-05	0.000263778
VerbFlu	genus	k__Bacteria.p__Firmicutes.c__Bacilli.o__Lactobacillales.f__Lactobacillaceae.g__Lactobacillus	0.136657	4.02074e-07	7.50538e-06	0.135342	5.59755e-07	1.04488e-05
VerbFlu	genus	k__Bacteria.p__Firmicutes.c__Bacilli.o__Lactobacillales.f__Streptococcaceae.g__Streptococcus	0.147934	4.66317e-08	1.30569e-06	0.145239	8.9517e-08	2.50647e-06
VerbFlu	genus	k__Bacteria.p__Firmicutes.c__Clostridia.o__Clostridiales.f__.g__	-0.0854065	0.00175663	0.00655809	-0.0820488	0.00270266	0.0100899
VerbFlu	genus	k__Bacteria.p__Firmicutes.c__Clostridia.o__Clostridiales.f__Christensenellaceae.g__	-0.0840982	0.00206829	0.00707383	-0.0807797	0.00315268	0.0100917
VerbFlu	genus	k__Bacteria.p__Firmicutes.c__Clostridia.o__Clostridiales.f__Clostridiaceae.g__Clostridium	-0.0774524	0.00503128	0.0140876	-0.0770679	0.00539168	0.0150967
VerbFlu	genus	k__Bacteria.p__Firmicutes.c__Clostridia.o__Clostridiales.f__Dehalobacteriaceae.g__Dehalobacterium	-0.0924128	0.000787678	0.00339307	-0.090035	0.00110138	0.0047444
VerbFlu	genus	k__Bacteria.p__Firmicutes.c__Clostridia.o__Clostridiales.f__Lachnospiraceae.Other	-0.0677618	0.0121953	0.029693	-0.0652695	0.015923	0.0387691
VerbFlu	genus	k__Bacteria.p__Firmicutes.c__Clostridia.o__Clostridiales.f__Lachnospiraceae.g__Blautia	0.100878	0.000159696	0.0008943	0.100869	0.000168099	0.00117669
VerbFlu	genus	k__Bacteria.p__Firmicutes.c__Clostridia.o__Clostridiales.f__Lachnospiraceae.g__Dorea	0.082009	0.00227373	0.00707383	0.0793121	0.00324376	0.0100917
VerbFlu	genus	k__Bacteria.p__Firmicutes.c__Clostridia.o__Clostridiales.f__Lachnospiraceae.g__Lachnospira	-0.105059	0.000121235	0.000848642	-0.0994128	0.000279167	0.00156333
VerbFlu	genus	k__Bacteria.p__Firmicutes.c__Clostridia.o__Clostridiales.f__Lachnospiraceae.g__.Ruminococcus.	0.127734	2.22952e-06	3.12132e-05	0.124763	3.99055e-06	5.58678e-05
VerbFlu	genus	k__Bacteria.p__Firmicutes.c__Clostridia.o__Clostridiales.f__Ruminococcaceae.g__	-0.083911	0.00220825	0.00707383	-0.0811483	0.00315457	0.0100917
VerbFlu	genus	k__Bacteria.p__Firmicutes.c__Clostridia.o__Clostridiales.f__Ruminococcaceae.g__Oscillospira	-0.0625598	0.0211375	0.0473479	-0.0585118	0.0313376	0.0649965
VerbFlu	genus	k__Bacteria.p__Firmicutes.c__Erysipelotrichi.o__Erysipelotrichales.f__Erysipelotrichaceae.g__.Eubacterium.	0.0634198	0.0208806	0.0473479	0.0631332	0.0219076	0.0511177
VerbFlu	genus	k__Bacteria.p__Proteobacteria.c__Alphaproteobacteria.o__RF32.f__.g__	-0.162787	2.89992e-09	1.62396e-07	-0.159248	6.69025e-09	3.74654e-07
VerbFlu	genus	k__Bacteria.p__Proteobacteria.c__Betaproteobacteria.o__Burkholderiales.f__Alcaligenaceae.g__Sutterella	-0.096287	0.000321146	0.00163493	-0.0936641	0.000484926	0.00226299
VerbFlu	genus	k__Bacteria.p__Proteobacteria.c__Deltaproteobacteria.o__Desulfovibrionales.f__Desulfovibrionaceae.g__Desulfovibrio	-0.0625912	0.0228701	0.0492586	-0.060191	0.0290659	0.0626035
VerbFlu	genus	k__Bacteria.p__Proteobacteria.c__Gammaproteobacteria.o__Enterobacteriales.f__Enterobacteriaceae.g__	0.0757192	0.00540258	0.0144069	0.0728693	0.00754316	0.0201151
VerbFlu	genus	k__Bacteria.p__Tenericutes.c__Mollicutes.o__RF39.f__.g__	-0.120372	1.14368e-05	0.000128092	-0.116018	2.38669e-05	0.000263778
VerbFlu	order	Unassigned.Other.Other.Other	-0.0789903	0.00369119	0.00984317	-0.0782455	0.00414267	0.0110471
VerbFlu	order	k__Bacteria.p__Actinobacteria.c__Actinobacteria.o__Actinomycetales	0.114771	2.34081e-05	9.36325e-05	0.113628	2.99655e-05	0.000119862
VerbFlu	order	k__Bacteria.p__Firmicutes.c__Bacilli.o__Lactobacillales	0.164013	9.95471e-10	1.59275e-08	0.16039	2.49435e-09	3.99096e-08
VerbFlu	order	k__Bacteria.p__Firmicutes.c__Erysipelotrichi.o__Erysipelotrichales	0.0618997	0.022028	0.0391609	0.0660093	0.0148071	0.0296142
VerbFlu	order	k__Bacteria.p__Proteobacteria.c__Alphaproteobacteria.o__RF32	-0.162833	2.86023e-09	2.28818e-08	-0.159293	6.59333e-09	5.27467e-08
VerbFlu	order	k__Bacteria.p__Proteobacteria.c__Betaproteobacteria.o__Burkholderiales	-0.107374	4.51659e-05	0.000144531	-0.104974	7.04295e-05	0.000225375
VerbFlu	order	k__Bacteria.p__Proteobacteria.c__Deltaproteobacteria.o__Desulfovibrionales	-0.0679429	0.0129405	0.025881	-0.0628003	0.0217139	0.0386026
VerbFlu	order	k__Bacteria.p__Proteobacteria.c__Gammaproteobacteria.o__Enterobacteriales	0.0747507	0.00600086	0.0137162	0.072198	0.00809472	0.0185022
VerbFlu	order	k__Bacteria.p__Tenericutes.c__Mollicutes.o__RF39	-0.120466	1.1343e-05	6.0496e-05	-0.1161	2.37215e-05	0.000119862
VerbFlu	otus	denovo410	-0.0846854	0.00221255	0.00832616	-0.0828108	0.00285135	0.0105907
VerbFlu	otus	denovo129	-0.126667	2.77475e-06	4.17673e-05	-0.121758	6.75366e-06	8.77976e-05
VerbFlu	otus	denovo123	-0.124791	5.30414e-06	5.959e-05	-0.120697	1.09398e-05	0.000115881
VerbFlu	otus	denovo353	-0.0921111	0.000842484	0.00395001	-0.0871232	0.00159886	0.00714489
VerbFlu	otus	denovo355	-0.130056	2.42544e-06	3.95382e-05	-0.128633	3.33032e-06	5.95294e-05
VerbFlu	otus	denovo572	-0.0834844	0.00220264	0.00832616	-0.0792036	0.00369607	0.0124362
VerbFlu	otus	denovo235	0.0842342	0.00208319	0.00805123	0.0822326	0.00273584	0.0104827
VerbFlu	otus	denovo182	0.0877033	0.00143534	0.00594936	0.0843727	0.00221683	0.00905732
VerbFlu	otus	denovo180	-0.132547	1.31385e-06	2.89046e-05	-0.130565	1.97773e-06	4.7136e-05
VerbFlu	otus	denovo1143	-0.136515	3.23556e-07	1.15671e-05	-0.131874	8.20623e-07	2.60776e-05
VerbFlu	otus	denovo26	-0.0898057	0.000861085	0.0039721	-0.0859875	0.00144966	0.00668713
VerbFlu	otus	denovo24	-0.0764002	0.00580153	0.016267	-0.0747269	0.00715561	0.020277
VerbFlu	otus	denovo29	-0.0832006	0.00243902	0.00882989	-0.0823707	0.00278562	0.0104827
VerbFlu	otus	denovo28	-0.0814328	0.00273625	0.00954349	-0.0786753	0.00388996	0.0129364
VerbFlu	otus	denovo397	-0.089734	0.00111979	0.00508349	-0.0860537	0.00181714	0.00773612
VerbFlu	otus	denovo394	-0.110102	5.33252e-05	0.000401343	-0.109965	5.75077e-05	0.000432821
VerbFlu	otus	denovo856	-0.0632233	0.0201859	0.0479951	-0.0646742	0.0178892	0.0445591
VerbFlu	otus	denovo270	-0.126833	3.58029e-06	4.87601e-05	-0.125985	4.43382e-06	7.04484e-05
VerbFlu	otus	denovo277	-0.106216	0.00011537	0.000767345	-0.0992866	0.000309688	0.00192545
VerbFlu	otus	denovo276	-0.134331	5.96837e-07	1.55178e-05	-0.130925	1.18884e-06	3.09097e-05
VerbFlu	otus	denovo278	0.106068	9.69341e-05	0.000664016	0.104703	0.000124325	0.000846595
VerbFlu	otus	denovo493	-0.0795269	0.00362719	0.0119239	-0.0780556	0.00442046	0.0142051
VerbFlu	otus	denovo41	-0.0687557	0.0122293	0.0308522	-0.0650321	0.0180729	0.0445591
VerbFlu	otus	denovo43	-0.0746864	0.00683578	0.0186194	-0.0760853	0.00603092	0.0176004
VerbFlu	otus	denovo44	-0.0927872	0.000634748	0.00302563	-0.0924689	0.000692661	0.00347546
VerbFlu	otus	denovo47	-0.137201	5.13963e-07	1.46994e-05	-0.13552	7.57285e-07	2.60776e-05
VerbFlu	otus	denovo49	-0.100757	0.000256709	0.00146837	-0.0975352	0.000413299	0.00227314
VerbFlu	otus	denovo48	-0.0871709	0.00140473	0.00594936	-0.0855512	0.00178943	0.00773612
VerbFlu	otus	denovo299	-0.104036	0.000154406	0.000981335	-0.101278	0.000237184	0.00150744
VerbFlu	otus	denovo295	0.14809	3.3591e-08	2.40175e-06	0.146554	5.07262e-08	3.62693e-06
VerbFlu	otus	denovo165	0.11539	3.80473e-05	0.000302265	0.11583	3.77191e-05	0.000326899
VerbFlu	otus	denovo166	-0.0780254	0.00426616	0.0130161	-0.0767287	0.0050994	0.0158525
VerbFlu	otus	denovo163	-0.115771	2.33411e-05	0.000208611	-0.114435	3.06897e-05	0.000274289
VerbFlu	otus	denovo68	-0.0846477	0.00204554	0.00801404	-0.0853758	0.00193581	0.00802377
VerbFlu	otus	denovo62	-0.123966	5.41727e-06	5.959e-05	-0.118491	1.39251e-05	0.000142235
VerbFlu	otus	denovo60	0.1402	2.16623e-07	8.85059e-06	0.137719	3.75193e-07	1.53293e-05
VerbFlu	otus	denovo66	-0.100213	0.000245215	0.00145558	-0.0972352	0.000384615	0.00216973
VerbFlu	otus	denovo64	-0.103064	0.000174991	0.00108799	-0.0986069	0.000336671	0.00204868
VerbFlu	otus	denovo3	-0.0692411	0.0116687	0.0297969	-0.069176	0.0120271	0.0312704
VerbFlu	otus	denovo4	0.0648542	0.0176115	0.0430504	0.0634729	0.0205227	0.0489124
VerbFlu	otus	denovo7	-0.068985	0.0110353	0.0284334	-0.0638514	0.0185943	0.0450727
VerbFlu	otus	denovo8	-0.0760319	0.00440808	0.0132707	-0.0804572	0.00263307	0.0104591
VerbFlu	otus	denovo9	-0.0982881	0.000320919	0.00175208	-0.0953019	0.000496882	0.00268129
VerbFlu	otus	denovo109	-0.102008	0.000192102	0.00116896	-0.102423	0.000190196	0.00126503
VerbFlu	otus	denovo105	-0.0645901	0.0195272	0.0469309	-0.0630957	0.0229506	0.0542469
VerbFlu	otus	denovo102	-0.167112	1.10591e-09	1.58145e-07	-0.164734	2.04973e-09	2.93112e-07
VerbFlu	otus	denovo283	-0.113817	3.53628e-05	0.000292506	-0.111628	5.19381e-05	0.000401467
VerbFlu	otus	denovo467	0.100002	0.000249382	0.00145558	0.0978667	0.000351219	0.00207325
VerbFlu	otus	denovo469	-0.160452	3.84481e-09	3.66538e-07	-0.156991	8.62901e-09	8.22633e-07
VerbFlu	otus	denovo171	-0.07769	0.004244	0.0130161	-0.0767839	0.00483529	0.0151966
VerbFlu	otus	denovo110	-0.0961866	0.00043543	0.0022238	-0.0906247	0.000917972	0.00444983
VerbFlu	otus	denovo120	0.0978406	0.000377758	0.00197657	0.0954919	0.000540739	0.00286392
VerbFlu	otus	denovo424	-0.0808193	0.00323074	0.0107441	-0.0807326	0.00336495	0.0118529
VerbFlu	otus	denovo604	-0.0770354	0.00486021	0.0139587	-0.0723603	0.0082576	0.0231537
VerbFlu	otus	denovo90	-0.0888237	0.00133256	0.00577442	-0.0866542	0.00179347	0.00773612
VerbFlu	otus	denovo95	-0.141141	2.06759e-07	8.85059e-06	-0.140168	2.71516e-07	1.29423e-05
VerbFlu	otus	denovo323	-0.0818732	0.00250555	0.00884676	-0.0795338	0.00339838	0.0118529
VerbFlu	otus	denovo329	0.0823924	0.00248308	0.00884676	0.0793554	0.00364977	0.0124266
VerbFlu	otus	denovo1271	-0.0776213	0.00449117	0.0133799	-0.0750843	0.00612634	0.0176983
VerbFlu	otus	denovo305	-0.0687521	0.0122977	0.0308522	-0.0653355	0.0176108	0.0445591
VerbFlu	otus	denovo526	-0.0725226	0.0084942	0.0227041	-0.0700008	0.0112664	0.0298351
VerbFlu	otus	denovo529	-0.0871541	0.00150087	0.00613213	-0.0822808	0.00276543	0.0104827
VerbFlu	otus	denovo202	-0.110919	4.31877e-05	0.000333829	-0.110283	5.03574e-05	0.000400061
VerbFlu	otus	denovo190	0.0811204	0.00295272	0.0100848	0.08095	0.00311297	0.0112697
VerbFlu	otus	denovo361	0.110081	6.01892e-05	0.000441388	0.106121	0.000113243	0.000789939
VerbFlu	otus	denovo450	-0.0651904	0.0173876	0.0428695	-0.0650591	0.0179997	0.0445591
VerbFlu	otus	denovo194	-0.0788395	0.00394706	0.0125429	-0.0778266	0.00457316	0.0145325
VerbFlu	otus	denovo197	-0.129486	2.48842e-06	3.95382e-05	-0.128332	3.25339e-06	5.95294e-05
VerbFlu	otus	denovo1230	-0.0742062	0.00633215	0.0174464	-0.0716632	0.00855584	0.0235286
VerbFlu	otus	denovo346	-0.0889672	0.00123104	0.00550121	-0.0877416	0.00148499	0.00674136
VerbFlu	otus	denovo348	-0.129227	2.33684e-06	3.95382e-05	-0.125079	5.01276e-06	7.54552e-05
VerbFlu	otus	denovo242	-0.0763844	0.00503897	0.0142688	-0.0756449	0.00561355	0.0168997
VerbFlu	otus	denovo246	-0.0975673	0.000380109	0.00197657	-0.0977611	0.00038691	0.00216973
VerbFlu	otus	denovo116	-0.0788425	0.00385391	0.0123845	-0.0785346	0.00411694	0.01338
VerbFlu	otus	denovo12	-0.121069	7.61591e-06	7.88608e-05	-0.11983	1.0018e-05	0.000114605
VerbFlu	otus	denovo155	-0.130735	1.65521e-06	3.38135e-05	-0.127825	2.94365e-06	5.95294e-05
VerbFlu	otus	denovo153	0.0707405	0.00911315	0.024133	0.0690444	0.0111736	0.0298351
VerbFlu	otus	denovo482	-0.0807643	0.00306933	0.0103274	-0.079664	0.00360831	0.0124266
VerbFlu	otus	denovo1014	-0.0830247	0.00239719	0.00878969	-0.0812578	0.00305083	0.0111864
VerbFlu	otus	denovo36	-0.0938812	0.000607729	0.00294594	-0.0883838	0.001246	0.00593925
VerbFlu	otus	denovo37	-0.0700398	0.0109194	0.0283905	-0.0684674	0.0131026	0.03376
VerbFlu	otus	denovo33	-0.11389	3.57962e-05	0.000292506	-0.112559	4.64531e-05	0.000390752
VerbFlu	otus	denovo38	-0.0834153	0.00231228	0.00858847	-0.0805607	0.00334165	0.0118529
VerbFlu	otus	denovo381	-0.125806	4.72749e-06	5.63359e-05	-0.123703	7.22321e-06	8.98191e-05
VerbFlu	otus	denovo383	-0.096003	0.000452198	0.00226892	-0.0922349	0.000789823	0.00389464
VerbFlu	otus	denovo1315	-0.0775783	0.00488066	0.0139587	-0.0742394	0.00716077	0.020277
VerbFlu	otus	denovo284	-0.109513	6.86356e-05	0.000490744	-0.109132	7.67595e-05	0.000562903
VerbFlu	otus	denovo131	-0.0849233	0.00186288	0.00739979	-0.0820667	0.00271154	0.0104827
VerbFlu	otus	denovo59	-0.103764	0.000147202	0.000956814	-0.10097	0.000229277	0.0014903
VerbFlu	otus	denovo56	-0.119543	1.14264e-05	0.000105418	-0.115004	2.47891e-05	0.000228699
VerbFlu	otus	denovo57	-0.128958	3.3729e-06	4.82324e-05	-0.12246	1.04482e-05	0.00011493
VerbFlu	otus	denovo55	0.131171	1.2849e-06	2.89046e-05	0.126524	3.12666e-06	5.95294e-05
VerbFlu	otus	denovo52	-0.0991521	0.000288262	0.00161653	-0.0979466	0.000355208	0.00207325
VerbFlu	otus	denovo53	-0.0711159	0.00830619	0.0224111	-0.0684782	0.0112556	0.0298351
VerbFlu	otus	denovo50	-0.107516	9.75129e-05	0.000664016	-0.107434	0.000104331	0.000745967
VerbFlu	otus	denovo51	-0.0638142	0.0203056	0.0479951	-0.0613945	0.0258564	0.0591595
VerbFlu	otus	denovo79	-0.0857358	0.001718	0.00692039	-0.0833893	0.00234602	0.00945015
VerbFlu	otus	denovo70	-0.0773262	0.00427803	0.0130161	-0.0749803	0.00572873	0.0170668
VerbFlu	otus	denovo71	-0.0644668	0.0189931	0.0460342	-0.0616684	0.0252577	0.0591595
VerbFlu	otus	denovo72	-0.148039	5.8143e-08	3.32578e-06	-0.14591	9.72437e-08	5.56234e-06
VerbFlu	otus	denovo73	-0.0784425	0.00400831	0.0125976	-0.0751935	0.0059545	0.0175566
VerbFlu	otus	denovo75	-0.0771768	0.00482459	0.0139587	-0.0723244	0.00834956	0.0231842
VerbFlu	otus	denovo135	-0.0875033	0.00143106	0.00594936	-0.0857076	0.00183936	0.00773612
VerbFlu	otus	denovo753	0.126941	4.09772e-06	5.09542e-05	0.124708	6.37327e-06	8.67978e-05
VerbFlu	otus	denovo473	-0.122752	7.96359e-06	7.88608e-05	-0.119227	1.47949e-05	0.000145908
VerbFlu	otus	denovo875	0.0784444	0.00380192	0.0123562	0.0759157	0.00524043	0.0159443
VerbFlu	otus	denovo136	-0.0775301	0.00463057	0.013653	-0.0767429	0.00519915	0.0159443
VerbFlu	otus	denovo19	-0.0751899	0.00634416	0.0174464	-0.0695967	0.0114872	0.0301407
VerbFlu	otus	denovo81	-0.0820279	0.00296195	0.0100848	-0.0796868	0.00398866	0.0131121
VerbFlu	otus	denovo82	-0.120672	7.99637e-06	7.88608e-05	-0.121393	7.60404e-06	9.06148e-05
VerbFlu	otus	denovo89	-0.0701567	0.00942567	0.0247316	-0.0702398	0.00957354	0.0260765
VerbFlu	otus	denovo88	0.114367	3.49695e-05	0.000292506	0.112646	4.79652e-05	0.000391944
VerbFlu	otus	denovo336	-0.168147	7.91998e-10	1.58145e-07	-0.16708	1.12751e-09	2.93112e-07
VerbFlu	otus	denovo331	-0.129401	2.33863e-06	3.95382e-05	-0.127317	3.60869e-06	6.0711e-05
VerbFlu	otus	denovo333	-0.0872816	0.00129696	0.0057066	-0.0874693	0.00131878	0.00618313
VerbFlu	otus	denovo338	-0.120691	1.00225e-05	9.55478e-05	-0.115477	2.39748e-05	0.00022856
VerbFlu	otus	denovo512	0.0950169	0.000489092	0.00241173	0.0928009	0.000686025	0.00347546
VerbFlu	otus	denovo433	-0.0684585	0.0125927	0.0313175	-0.067956	0.0135619	0.0346313
VerbFlu	otus	denovo430	-0.0978158	0.000324686	0.00175208	-0.0941684	0.000552543	0.00287322
VerbFlu	otus	denovo438	-0.137688	4.28146e-07	1.36055e-05	-0.133724	9.38939e-07	2.68537e-05
VerbFlu	otus	denovo313	-0.127034	3.78009e-06	4.91412e-05	-0.125041	5.6897e-06	8.13626e-05
VerbFlu	phylum	Unassigned.Other	-0.0788658	0.00374289	0.0149716	-0.078133	0.00419435	0.0167774
VerbFlu	phylum	k__Bacteria.p__Tenericutes	-0.13559	7.52383e-07	6.01907e-06	-0.130714	1.87913e-06	1.5033e-05

## Sheet: CovarCANTAB
Cognitive Phenotype Used As Covariate	Microbiome Type	Microbiome Trait	Frailty Association Beta	p	fdr-p	Beta_with_Cognitive_Phenotype	p_with_Cognitive_Phenotype	fdr_with_Cognitive_Phenotype
CANTAB	genus	k__Bacteria.p__Firmicutes.c__Bacilli.o__Lactobacillales.f__Streptococcaceae.g__Streptococcus	0.168977	0.0017732	0.0496496	0.168303	0.00183575	0.051401
CANTAB	genus	k__Bacteria.p__Firmicutes.c__Clostridia.o__Clostridiales.f__Lachnospiraceae.g__.Ruminococcus.	0.182136	0.000548596	0.0307213	0.181726	0.000560384	0.0313815

## Sheet: CovarMMSE
Cognitive Phenotype Used As Covariate	Microbiome Type	Microbiome Trait	Frailty Association Beta	p	fdr-p	Beta_with_Cognitive_Phenotype	p_with_Cognitive_Phenotype	fdr_with_Cognitive_Phenotype
Recall	alphas	shannon	-0.123208	7.54037e-06	2.24283e-05	-0.122994	7.77546e-06	2.42139e-05
Recall	alphas	PD_whole_tree	-0.0827172	1.12141e-05	2.24283e-05	-0.0823796	1.2107e-05	2.42139e-05
Recall	alphas	observed_otus	-0.0595383	0.000542682	0.000723577	-0.0591531	0.000586209	0.000781612
Recall	class	Unassigned.Other.Other	-0.0810555	0.00291536	0.00757995	-0.0808148	0.00300143	0.00780373
Recall	class	k__Bacteria.p__Firmicutes.c__Bacilli	0.144075	9.61934e-08	6.25257e-07	0.143369	1.06491e-07	6.92188e-07
Recall	class	k__Bacteria.p__Firmicutes.c__Erysipelotrichi	0.0594778	0.0276872	0.0449917	0.0595084	0.0276403	0.0449155
Recall	class	k__Bacteria.p__Proteobacteria.c__Alphaproteobacteria	-0.157153	9.00764e-09	1.17099e-07	-0.156486	1.00371e-08	1.30482e-07
Recall	class	k__Bacteria.p__Proteobacteria.c__Betaproteobacteria	-0.102657	9.59872e-05	0.000311958	-0.102748	9.49708e-05	0.000308655
Recall	class	k__Bacteria.p__Proteobacteria.c__Deltaproteobacteria	-0.0708546	0.00951582	0.0176722	-0.0707657	0.00961172	0.0178503
Recall	class	k__Bacteria.p__Proteobacteria.c__Gammaproteobacteria	0.0723393	0.00799466	0.0173218	0.0725966	0.00777294	0.0168414
Recall	class	k__Bacteria.p__Tenericutes.c__Mollicutes	-0.127186	3.51282e-06	1.52222e-05	-0.126832	3.71504e-06	1.60985e-05
Recall	family	Unassigned.Other.Other.Other.Other	-0.081447	0.00278151	0.00653364	-0.0812208	0.00285926	0.00652722
Recall	family	k__Bacteria.p__Actinobacteria.c__Actinobacteria.o__Actinomycetales.f__Actinomycetaceae	0.108065	6.79944e-05	0.000373969	0.107745	7.17783e-05	0.000394781
Recall	family	k__Bacteria.p__Bacteroidetes.c__Bacteroidia.o__Bacteroidales.f__Prevotellaceae	-0.0940567	0.000530572	0.00175089	-0.0940479	0.000532536	0.00175737
Recall	family	k__Bacteria.p__Bacteroidetes.c__Bacteroidia.o__Bacteroidales.f__Rikenellaceae	-0.080272	0.0035466	0.00731485	-0.0801197	0.00361292	0.00745164
Recall	family	k__Bacteria.p__Bacteroidetes.c__Bacteroidia.o__Bacteroidales.f__.Barnesiellaceae.	-0.106304	0.000104183	0.000491147	-0.106376	0.000103433	0.000487613
Recall	family	k__Bacteria.p__Bacteroidetes.c__Bacteroidia.o__Bacteroidales.f__.Odoribacteraceae.	-0.111977	3.47703e-05	0.000229484	-0.112411	3.24562e-05	0.000214211
Recall	family	k__Bacteria.p__Firmicutes.c__Bacilli.o__Lactobacillales.f__Lactobacillaceae	0.133645	7.29097e-07	8.02006e-06	0.133125	7.92517e-07	8.71768e-06
Recall	family	k__Bacteria.p__Firmicutes.c__Bacilli.o__Lactobacillales.f__Streptococcaceae	0.143165	1.3008e-07	2.14633e-06	0.142698	1.39599e-07	2.30338e-06
Recall	family	k__Bacteria.p__Firmicutes.c__Clostridia.o__Clostridiales.f__	-0.0842176	0.00199595	0.00506665	-0.0838406	0.00209238	0.00531142
Recall	family	k__Bacteria.p__Firmicutes.c__Clostridia.o__Clostridiales.f__Christensenellaceae	-0.0814661	0.00296984	0.00653364	-0.0814815	0.00296692	0.00652722
Recall	family	k__Bacteria.p__Firmicutes.c__Clostridia.o__Clostridiales.f__Dehalobacteriaceae	-0.0921748	0.000828426	0.00227817	-0.0923564	0.000810181	0.002228
Recall	family	k__Bacteria.p__Firmicutes.c__Clostridia.o__Clostridiales.f__Peptococcaceae	-0.103328	0.000149305	0.000615882	-0.103567	0.000144416	0.000595715
Recall	family	k__Bacteria.p__Proteobacteria.c__Alphaproteobacteria.o__RF32.f__	-0.162608	2.84963e-09	9.40379e-08	-0.16199	3.11907e-09	1.02929e-07
Recall	family	k__Bacteria.p__Proteobacteria.c__Betaproteobacteria.o__Burkholderiales.f__Alcaligenaceae	-0.0961692	0.000328095	0.00120301	-0.0963664	0.000319631	0.00117198
Recall	family	k__Bacteria.p__Proteobacteria.c__Betaproteobacteria.o__Burkholderiales.f__Oxalobacteraceae	-0.091303	0.000775439	0.00227817	-0.0919889	0.000704374	0.00211312
Recall	family	k__Bacteria.p__Proteobacteria.c__Deltaproteobacteria.o__Desulfovibrionales.f__Desulfovibrionaceae	-0.0719122	0.00851396	0.0156089	-0.0718339	0.00859172	0.0157515
Recall	family	k__Bacteria.p__Proteobacteria.c__Gammaproteobacteria.o__Enterobacteriales.f__Enterobacteriaceae	0.0716017	0.00841163	0.0156089	0.0714954	0.00851797	0.0157515
Recall	family	k__Bacteria.p__Tenericutes.c__Mollicutes.o__RF39.f__	-0.120378	1.10147e-05	9.08713e-05	-0.119983	1.16786e-05	9.63482e-05
Recall	genus	Unassigned.Other.Other.Other.Other.Other	-0.0812984	0.0028229	0.00832013	-0.0810751	0.00290075	0.00854957
Recall	genus	k__Bacteria.p__Actinobacteria.c__Actinobacteria.o__Actinomycetales.f__Actinomycetaceae.g__Actinomyces	0.104728	0.000116107	0.000722445	0.104085	0.000127641	0.000794211
Recall	genus	k__Bacteria.p__Actinobacteria.c__Coriobacteriia.o__Coriobacteriales.f__Coriobacteriaceae.g__	-0.0639788	0.018315	0.0394477	-0.0640209	0.0182634	0.0393366
Recall	genus	k__Bacteria.p__Bacteroidetes.c__Bacteroidia.o__Bacteroidales.f__Prevotellaceae.g__Prevotella	-0.0939124	0.0005404	0.00252187	-0.0939057	0.000542243	0.00253047
Recall	genus	k__Bacteria.p__Bacteroidetes.c__Bacteroidia.o__Bacteroidales.f__Rikenellaceae.Other	-0.073814	0.00754476	0.0195221	-0.0733064	0.00794981	0.0202359
Recall	genus	k__Bacteria.p__Bacteroidetes.c__Bacteroidia.o__Bacteroidales.f__.Barnesiellaceae..g__	-0.106289	0.000102992	0.000720942	-0.106356	0.000102256	0.000756466
Recall	genus	k__Bacteria.p__Bacteroidetes.c__Bacteroidia.o__Bacteroidales.f__.Odoribacteraceae..g__Butyricimonas	-0.0865918	0.00156726	0.0058511	-0.0866312	0.00156206	0.00583168
Recall	genus	k__Bacteria.p__Bacteroidetes.c__Bacteroidia.o__Bacteroidales.f__.Odoribacteraceae..g__Odoribacter	-0.111947	3.07176e-05	0.000286697	-0.112349	2.87875e-05	0.000268683
Recall	genus	k__Bacteria.p__Firmicutes.c__Bacilli.o__Lactobacillales.f__Lactobacillaceae.g__Lactobacillus	0.135308	5.07851e-07	9.47988e-06	0.134848	5.50515e-07	1.02763e-05
Recall	genus	k__Bacteria.p__Firmicutes.c__Bacilli.o__Lactobacillales.f__Streptococcaceae.g__Streptococcus	0.145236	8.35608e-08	2.3397e-06	0.144811	8.96348e-08	2.50977e-06
Recall	genus	k__Bacteria.p__Firmicutes.c__Clostridia.o__Clostridiales.f__.g__	-0.0843229	0.00196037	0.0065561	-0.0839514	0.00205398	0.00706962
Recall	genus	k__Bacteria.p__Firmicutes.c__Clostridia.o__Clostridiales.f__Christensenellaceae.g__	-0.0879636	0.00133944	0.00535775	-0.0879784	0.00133824	0.00535295
Recall	genus	k__Bacteria.p__Firmicutes.c__Clostridia.o__Clostridiales.f__Clostridiaceae.g__Clostridium	-0.0797302	0.00387882	0.0108607	-0.0798803	0.00381664	0.0106866
Recall	genus	k__Bacteria.p__Firmicutes.c__Clostridia.o__Clostridiales.f__Dehalobacteriaceae.g__Dehalobacterium	-0.0932683	0.000715677	0.00308292	-0.0934626	0.000698597	0.00300934
Recall	genus	k__Bacteria.p__Firmicutes.c__Clostridia.o__Clostridiales.f__Lachnospiraceae.Other	-0.0674632	0.0123006	0.0299494	-0.067082	0.0127624	0.0310737
Recall	genus	k__Bacteria.p__Firmicutes.c__Clostridia.o__Clostridiales.f__Lachnospiraceae.g__Blautia	0.101836	0.000141046	0.000789859	0.10179	0.00014228	0.000796767
Recall	genus	k__Bacteria.p__Firmicutes.c__Clostridia.o__Clostridiales.f__Lachnospiraceae.g__Dorea	0.082478	0.00210732	0.0065561	0.0810066	0.0024567	0.00764307
Recall	genus	k__Bacteria.p__Firmicutes.c__Clostridia.o__Clostridiales.f__Lachnospiraceae.g__Lachnospira	-0.10672	9.41939e-05	0.000720942	-0.105673	0.000108067	0.000756466
Recall	genus	k__Bacteria.p__Firmicutes.c__Clostridia.o__Clostridiales.f__Lachnospiraceae.g__.Ruminococcus.	0.125116	3.54879e-06	4.9683e-05	0.124164	4.07137e-06	5.69992e-05
Recall	genus	k__Bacteria.p__Firmicutes.c__Clostridia.o__Clostridiales.f__Ruminococcaceae.g__	-0.0842595	0.0020829	0.0065561	-0.0839956	0.00214613	0.00706962
Recall	genus	k__Bacteria.p__Firmicutes.c__Clostridia.o__Clostridiales.f__Ruminococcaceae.g__Oscillospira	-0.0639144	0.018282	0.0394477	-0.0644802	0.0172169	0.0385659
Recall	genus	k__Bacteria.p__Proteobacteria.c__Alphaproteobacteria.o__RF32.f__.g__	-0.162491	2.92521e-09	1.63811e-07	-0.161874	3.20038e-09	1.79221e-07
Recall	genus	k__Bacteria.p__Proteobacteria.c__Betaproteobacteria.o__Burkholderiales.f__Alcaligenaceae.g__Sutterella	-0.0961654	0.000326146	0.00166038	-0.0963611	0.000317799	0.00161788
Recall	genus	k__Bacteria.p__Proteobacteria.c__Deltaproteobacteria.o__Desulfovibrionales.f__Desulfovibrionaceae.g__Desulfovibrio	-0.0650003	0.0180253	0.0394477	-0.0656537	0.0168447	0.0385659
Recall	genus	k__Bacteria.p__Proteobacteria.c__Gammaproteobacteria.o__Enterobacteriales.f__Enterobacteriaceae.g__	0.0725946	0.00766939	0.0195221	0.0725218	0.00773976	0.0202359
Recall	genus	k__Bacteria.p__Tenericutes.c__Mollicutes.o__RF39.f__.g__	-0.120208	1.13162e-05	0.000126741	-0.119814	1.19949e-05	0.000134343
Recall	order	Unassigned.Other.Other.Other	-0.0809718	0.00294324	0.00784865	-0.0807275	0.00303126	0.00808337
Recall	order	k__Bacteria.p__Actinobacteria.c__Actinobacteria.o__Actinomycetales	0.116367	1.84244e-05	7.36976e-05	0.115771	2.03044e-05	8.12176e-05
Recall	order	k__Bacteria.p__Firmicutes.c__Bacilli.o__Lactobacillales	0.161997	1.69917e-09	2.30804e-08	0.161489	1.84482e-09	2.52919e-08
Recall	order	k__Bacteria.p__Firmicutes.c__Erysipelotrichi.o__Erysipelotrichales	0.0595819	0.0274161	0.0487397	0.0596202	0.0273489	0.0486203
Recall	order	k__Bacteria.p__Proteobacteria.c__Alphaproteobacteria.o__RF32	-0.162538	2.88505e-09	2.30804e-08	-0.161912	3.16149e-09	2.52919e-08
Recall	order	k__Bacteria.p__Proteobacteria.c__Betaproteobacteria.o__Burkholderiales	-0.106624	5.00858e-05	0.000160275	-0.106751	4.92437e-05	0.00015758
Recall	order	k__Bacteria.p__Proteobacteria.c__Deltaproteobacteria.o__Desulfovibrionales	-0.0712758	0.00910449	0.018209	-0.0711831	0.00920062	0.0184012
Recall	order	k__Bacteria.p__Proteobacteria.c__Gammaproteobacteria.o__Enterobacteriales	0.0720878	0.00798029	0.018209	0.0719925	0.00807227	0.0184012
Recall	order	k__Bacteria.p__Tenericutes.c__Mollicutes.o__RF39	-0.120308	1.12117e-05	5.97958e-05	-0.119901	1.19048e-05	6.34922e-05
Recall	otus	denovo410	-0.0862219	0.00182757	0.00722532	-0.0863321	0.001804	0.0071659
Recall	otus	denovo129	-0.124783	4.06052e-06	5.09324e-05	-0.124035	4.55015e-06	5.42226e-05
Recall	otus	denovo123	-0.125879	4.27405e-06	5.09324e-05	-0.126455	3.8363e-06	4.98719e-05
Recall	otus	denovo353	-0.0936632	0.000672394	0.00315254	-0.0937325	0.00066693	0.00317903
Recall	otus	denovo355	-0.129837	2.43707e-06	3.94746e-05	-0.12971	2.49447e-06	4.35988e-05
Recall	otus	denovo572	-0.0845243	0.00191204	0.00722532	-0.0834945	0.00210398	0.00791551
Recall	otus	denovo235	0.0851005	0.00192001	0.00722532	0.083866	0.00217773	0.00798503
Recall	otus	denovo182	0.084868	0.0020123	0.00737845	0.0844455	0.00211182	0.00791551
Recall	otus	denovo180	-0.133618	1.02863e-06	2.45156e-05	-0.133623	1.0293e-06	2.35815e-05
Recall	otus	denovo1143	-0.137439	2.62784e-07	1.0843e-05	-0.137107	2.79999e-07	1.144e-05
Recall	otus	denovo26	-0.0897742	0.000845909	0.00384016	-0.088984	0.000931711	0.00422967
Recall	otus	denovo24	-0.0782099	0.00468167	0.0139475	-0.0776979	0.00494567	0.0148618
Recall	otus	denovo29	-0.0834629	0.0023163	0.00817853	-0.0828216	0.00249122	0.00858422
Recall	otus	denovo28	-0.0811902	0.00278681	0.00948841	-0.0813407	0.00274129	0.00933343
Recall	otus	denovo397	-0.0890481	0.00121434	0.00510739	-0.0895401	0.00114471	0.00481451
Recall	otus	denovo394	-0.11178	4.03045e-05	0.000339032	-0.111545	4.18282e-05	0.000351849
Recall	otus	denovo856	-0.0645208	0.0176328	0.0420054	-0.0646151	0.0174906	0.0416859
Recall	otus	denovo270	-0.127789	2.92954e-06	4.18924e-05	-0.12656	3.46499e-06	4.71899e-05
Recall	otus	denovo277	-0.103568	0.000170256	0.00105855	-0.102102	0.000200543	0.00123084
Recall	otus	denovo276	-0.136655	3.79125e-07	1.0843e-05	-0.13633	3.93998e-07	1.1742e-05
Recall	otus	denovo278	0.105832	9.95757e-05	0.000678063	0.104839	0.000114026	0.0007247
Recall	otus	denovo493	-0.0800797	0.00336232	0.0110532	-0.0798778	0.00344373	0.0113208
Recall	otus	denovo41	-0.0698709	0.0106788	0.0270277	-0.0686681	0.0119751	0.0299999
Recall	otus	denovo43	-0.0762554	0.00574019	0.0159388	-0.0761331	0.00582261	0.0163261
Recall	otus	denovo44	-0.0950988	0.000473212	0.00233343	-0.0948253	0.000488888	0.00241072
Recall	otus	denovo47	-0.13592	6.5218e-07	1.69567e-05	-0.135829	6.63735e-07	1.72571e-05
Recall	otus	denovo49	-0.0993156	0.00031044	0.00173899	-0.0996395	0.000296209	0.00167774
Recall	otus	denovo48	-0.088599	0.00117445	0.00501332	-0.0889983	0.00111564	0.00481451
Recall	otus	denovo380	-0.0653208	0.0177715	0.0420054	-0.0656699	0.0171583	0.0412376
Recall	otus	denovo299	-0.106571	0.000103013	0.000685156	-0.106552	0.000103464	0.000704541
Recall	otus	denovo295	0.148238	3.31839e-08	2.37265e-06	0.147763	3.65952e-08	2.61656e-06
Recall	otus	denovo165	0.113098	5.29899e-05	0.000388593	0.113152	5.26812e-05	0.000386329
Recall	otus	denovo166	-0.077564	0.00444121	0.0135736	-0.0765754	0.00492189	0.0148618
Recall	otus	denovo163	-0.116532	2.04449e-05	0.000182726	-0.117096	1.85602e-05	0.000165882
Recall	otus	denovo68	-0.0880766	0.00135512	0.00553663	-0.0871895	0.00148175	0.00605402
Recall	otus	denovo62	-0.122449	6.81733e-06	7.22132e-05	-0.120991	8.09203e-06	8.26543e-05
Recall	otus	denovo60	0.137338	3.72383e-07	1.0843e-05	0.136811	4.05834e-07	1.1742e-05
Recall	otus	denovo66	-0.0973227	0.000361464	0.00187835	-0.0973611	0.000360367	0.00187391
Recall	otus	denovo64	-0.105037	0.000129736	0.000824546	-0.105881	0.000112932	0.0007247
Recall	otus	denovo3	-0.0708374	0.00976594	0.0251627	-0.0706513	0.00996334	0.0256713
Recall	otus	denovo7	-0.0699744	0.0100792	0.025738	-0.0686287	0.0113542	0.0289938
Recall	otus	denovo8	-0.0744838	0.0051313	0.0148733	-0.0747318	0.00498859	0.0148618
Recall	otus	denovo9	-0.09833	0.000316181	0.00173899	-0.0983271	0.000316774	0.00174225
Recall	otus	denovo109	-0.102219	0.00018168	0.00110554	-0.101393	0.000202271	0.00123084
Recall	otus	denovo105	-0.0670454	0.0152653	0.0376368	-0.0675288	0.0145254	0.0358125
Recall	otus	denovo102	-0.166644	1.13819e-09	1.62761e-07	-0.16627	1.21304e-09	1.73465e-07
Recall	otus	denovo283	-0.111789	4.82547e-05	0.000372996	-0.111137	5.2594e-05	0.000386329
Recall	otus	denovo467	0.101284	0.000207782	0.00123803	0.100552	0.000230587	0.00134588
Recall	otus	denovo469	-0.16087	3.49816e-09	3.33491e-07	-0.160341	3.65121e-09	3.48082e-07
Recall	otus	denovo171	-0.0760373	0.00516515	0.0148733	-0.0758737	0.00526159	0.0152002
Recall	otus	denovo110	-0.0973843	0.000361154	0.00187835	-0.097775	0.000340365	0.00180268
Recall	otus	denovo120	0.0976577	0.000379003	0.00190166	0.0977419	0.000375661	0.00191855
Recall	otus	denovo424	-0.0824614	0.00262979	0.0090617	-0.0832363	0.00236826	0.008362
Recall	otus	denovo604	-0.0757033	0.00557723	0.0156381	-0.0748756	0.00606657	0.016845
Recall	otus	denovo90	-0.0888403	0.00128399	0.00532205	-0.0876415	0.00144941	0.00600768
Recall	otus	denovo95	-0.139002	3.07573e-07	1.0843e-05	-0.139275	4.1056e-07	1.1742e-05
Recall	otus	denovo323	-0.0838041	0.00196745	0.00730767	-0.0841248	0.00188726	0.00729401
Recall	otus	denovo329	0.0836431	0.00211889	0.00767092	0.0827406	0.00234039	0.008362
Recall	otus	denovo1271	-0.0794118	0.00362039	0.0117663	-0.0796536	0.00352528	0.0114571
Recall	otus	denovo305	-0.0715124	0.00911639	0.0239201	-0.0715312	0.00910875	0.0239
Recall	otus	denovo526	-0.0748526	0.00659022	0.0177812	-0.074719	0.00669079	0.0182244
Recall	otus	denovo529	-0.0901298	0.00100642	0.00449745	-0.090006	0.00102355	0.00457397
Recall	otus	denovo202	-0.110105	4.75368e-05	0.000372996	-0.109793	4.96728e-05	0.000383957
Recall	otus	denovo190	0.0812484	0.00289557	0.00974273	0.0809121	0.00301746	0.0100348
Recall	otus	denovo361	0.107444	9.08259e-05	0.000636969	0.107128	9.5243e-05	0.000664378
Recall	otus	denovo450	-0.0649738	0.017615	0.0420054	-0.064764	0.0179767	0.0424905
Recall	otus	denovo194	-0.0786392	0.00401935	0.0127726	-0.0787461	0.00397482	0.0126311
Recall	otus	denovo197	-0.130619	2.01005e-06	3.94746e-05	-0.130769	1.96664e-06	3.87517e-05
Recall	otus	denovo1230	-0.0747079	0.0059259	0.0162962	-0.073758	0.00654667	0.0180033
Recall	otus	denovo346	-0.0918978	0.000834853	0.00384016	-0.0926914	0.000742895	0.0034269
Recall	otus	denovo348	-0.128478	2.62244e-06	3.94746e-05	-0.128052	2.79138e-06	4.35988e-05
Recall	otus	denovo242	-0.07745	0.00445994	0.0135736	-0.0769487	0.00467005	0.0145178
Recall	otus	denovo246	-0.0979676	0.000352926	0.00187835	-0.0983246	0.00033592	0.00180268
Recall	otus	denovo116	-0.0789285	0.00375925	0.0120803	-0.0786933	0.00386146	0.0124087
Recall	otus	denovo12	-0.12212	6.13762e-06	6.75138e-05	-0.121743	6.47813e-06	7.12594e-05
Recall	otus	denovo155	-0.132395	1.17263e-06	2.57978e-05	-0.132815	1.07189e-06	2.35815e-05
Recall	otus	denovo153	0.0703316	0.00938169	0.0243924	0.06978	0.00993949	0.0256713
Recall	otus	denovo482	-0.0806904	0.00303393	0.0100896	-0.0810219	0.00292204	0.00983182
Recall	otus	denovo1014	-0.0837482	0.00214985	0.00768571	-0.0834451	0.00222662	0.00806093
Recall	otus	denovo36	-0.0934714	0.000636725	0.00303505	-0.0929634	0.000686161	0.00321708
Recall	otus	denovo37	-0.0736026	0.00748288	0.020001	-0.0738067	0.00731902	0.019563
Recall	otus	denovo33	-0.11529	2.80787e-05	0.000243348	-0.114887	2.97489e-05	0.000257824
Recall	otus	denovo38	-0.0847754	0.00190921	0.00722532	-0.0838006	0.0021311	0.00791551
Recall	otus	denovo381	-0.127316	3.49506e-06	4.75993e-05	-0.128051	3.04887e-06	4.35988e-05
Recall	otus	denovo383	-0.097415	0.000367789	0.00187835	-0.0961677	0.000419971	0.00210722
Recall	otus	denovo1315	-0.0771393	0.00500694	0.0147627	-0.0769688	0.00509814	0.0150052
Recall	otus	denovo284	-0.111321	5.00788e-05	0.000376909	-0.111817	4.63286e-05	0.000378571
Recall	otus	denovo131	-0.0846992	0.00188402	0.00722532	-0.0847021	0.00188492	0.00729401
Recall	otus	denovo59	-0.105498	0.000110642	0.000719173	-0.105582	0.000109417	0.0007247
Recall	otus	denovo56	-0.119203	1.1742e-05	0.00010833	-0.118446	1.31109e-05	0.000120959
Recall	otus	denovo57	-0.130275	2.54025e-06	3.94746e-05	-0.129444	2.88785e-06	4.35988e-05
Recall	otus	denovo55	0.127494	2.52857e-06	3.94746e-05	0.126625	2.90654e-06	4.35988e-05
Recall	otus	denovo52	-0.101041	0.000215505	0.00125785	-0.101304	0.000207293	0.00123512
Recall	otus	denovo53	-0.0715132	0.00784397	0.020772	-0.0716791	0.00769994	0.0203906
Recall	otus	denovo50	-0.10768	9.13138e-05	0.000636969	-0.107697	9.12315e-05	0.000652305
Recall	otus	denovo51	-0.0653634	0.0171005	0.041447	-0.0658399	0.0163109	0.039871
Recall	otus	denovo79	-0.0863411	0.00162335	0.00653913	-0.0862264	0.00164412	0.00662277
Recall	otus	denovo70	-0.0740471	0.00650071	0.0177067	-0.073443	0.00692361	0.0186807
Recall	otus	denovo71	-0.0657477	0.0165153	0.0403706	-0.0654394	0.0170275	0.0412376
Recall	otus	denovo72	-0.148124	5.51236e-08	3.15307e-06	-0.146336	7.1137e-08	4.06904e-06
Recall	otus	denovo73	-0.0778748	0.00434654	0.0135736	-0.0770737	0.00476887	0.0146656
Recall	otus	denovo75	-0.0772905	0.00467587	0.0139475	-0.0763906	0.00514163	0.0150052
Recall	otus	denovo135	-0.0892078	0.00115917	0.00501332	-0.0893987	0.00113209	0.00481451
Recall	otus	denovo753	0.124652	5.80053e-06	6.6358e-05	0.123639	6.18573e-06	7.07647e-05
Recall	otus	denovo473	-0.121346	9.92687e-06	9.46361e-05	-0.121038	1.03928e-05	9.90782e-05
Recall	otus	denovo875	0.0770525	0.00446126	0.0135736	0.076765	0.0046203	0.0145178
Recall	otus	denovo136	-0.0761116	0.00536506	0.0151922	-0.0759596	0.00546235	0.0156223
Recall	otus	denovo19	-0.0769232	0.00520045	0.0148733	-0.0758687	0.00573304	0.0162341
Recall	otus	denovo81	-0.0831925	0.00255354	0.00890624	-0.0834069	0.00249066	0.00858422
Recall	otus	denovo82	-0.12041	7.8842e-06	8.05315e-05	-0.120754	7.44339e-06	7.88448e-05
Recall	otus	denovo89	-0.0685562	0.0112081	0.0281185	-0.0682872	0.0115336	0.0291913
Recall	otus	denovo88	0.112618	4.4753e-05	0.000365696	0.112048	4.817e-05	0.000382684
Recall	otus	denovo336	-0.169044	5.87531e-10	1.62761e-07	-0.168685	6.34815e-10	1.73465e-07
Recall	otus	denovo331	-0.129068	2.42685e-06	3.94746e-05	-0.129933	2.03243e-06	3.87517e-05
Recall	otus	denovo333	-0.0889596	0.00105277	0.00463219	-0.0887897	0.00107578	0.00473344
Recall	otus	denovo338	-0.121113	9.12273e-06	8.9969e-05	-0.12135	8.74915e-06	8.62847e-05
Recall	otus	denovo512	0.0951717	0.000568686	0.00275668	0.0941858	0.000536677	0.00260152
Recall	otus	denovo433	-0.0687347	0.0120333	0.0299263	-0.0687207	0.0120629	0.0299999
Recall	otus	denovo430	-0.0988845	0.000270593	0.00154779	-0.0980722	0.000299177	0.00167774
Recall	otus	denovo438	-0.13958	2.82661e-07	1.0843e-05	-0.139818	2.70347e-07	1.144e-05
Recall	otus	denovo313	-0.126314	4.18588e-06	5.09324e-05	-0.125879	4.48589e-06	5.42226e-05
Recall	phylum	Unassigned.Other	-0.0808564	0.00298208	0.0119283	-0.0806185	0.00306902	0.0122761
Recall	phylum	k__Bacteria.p__Tenericutes	-0.135295	7.66937e-07	6.1355e-06	-0.135145	7.89368e-07	6.31495e-06

## Sheet: OTU Taxonomies
denovo16	k__Bacteria; p__Firmicutes; c__Clostridia; o__Clostridiales; f__Veillonellaceae; g__Dialister; s__
denovo1224	k__Bacteria; p__Firmicutes; c__Clostridia; o__Clostridiales; f__Lachnospiraceae
denovo1223	k__Bacteria; p__Firmicutes; c__Clostridia; o__Clostridiales; f__Ruminococcaceae; g__; s__
denovo1027	k__Bacteria; p__Firmicutes; c__Clostridia; o__Clostridiales; f__Lachnospiraceae; g__Blautia; s__
denovo1271	k__Bacteria; p__Firmicutes; c__Clostridia; o__Clostridiales; f__Lachnospiraceae; g__Blautia; s__
denovo1143	k__Bacteria; p__Firmicutes; c__Clostridia; o__Clostridiales; f__Lachnospiraceae; g__; s__
denovo110	k__Bacteria; p__Firmicutes; c__Clostridia; o__Clostridiales; f__Ruminococcaceae; g__; s__
denovo111	k__Bacteria; p__Firmicutes; c__Clostridia; o__Clostridiales; f__Ruminococcaceae; g__Ruminococcus; s__
denovo113	k__Bacteria; p__Firmicutes; c__Clostridia; o__Clostridiales; f__Ruminococcaceae; g__Ruminococcus; s__
denovo117	k__Bacteria; p__Firmicutes; c__Clostridia; o__Clostridiales; f__Ruminococcaceae; g__Oscillospira; s__
denovo118	k__Bacteria; p__Firmicutes; c__Clostridia; o__Clostridiales; f__; g__; s__
denovo116	k__Bacteria; p__Bacteroidetes; c__Bacteroidia; o__Bacteroidales; f__Rikenellaceae; g__; s__
denovo0	k__Bacteria; p__Bacteroidetes; c__Bacteroidia; o__Bacteroidales; f__Bacteroidaceae; g__Bacteroides; s__
denovo1	k__Bacteria; p__Bacteroidetes; c__Bacteroidia; o__Bacteroidales; f__Bacteroidaceae; g__Bacteroides; s__uniformis
denovo12	k__Bacteria; p__Firmicutes; c__Clostridia; o__Clostridiales; f__Ruminococcaceae; g__; s__
denovo13	k__Bacteria; p__Firmicutes; c__Clostridia; o__Clostridiales; f__Lachnospiraceae; g__Blautia; s__
denovo10	k__Bacteria; p__Firmicutes; c__Clostridia; o__Clostridiales; f__Ruminococcaceae; g__; s__
denovo1050	k__Bacteria; p__Firmicutes; c__Clostridia; o__Clostridiales; f__Ruminococcaceae; g__Faecalibacterium; s__prausnitzii
denovo1055	k__Bacteria; p__Firmicutes; c__Clostridia; o__Clostridiales; f__Ruminococcaceae; g__; s__
denovo1262	k__Bacteria; p__Firmicutes; c__Clostridia; o__Clostridiales; f__Lachnospiraceae; g__; s__
denovo1264	k__Bacteria; p__Firmicutes; c__Clostridia; o__Clostridiales; f__Ruminococcaceae; g__; s__
denovo1157	k__Bacteria; p__Bacteroidetes; c__Bacteroidia; o__Bacteroidales; f__Bacteroidaceae; g__Bacteroides
denovo1155	k__Bacteria; p__Firmicutes; c__Clostridia; o__Clostridiales; f__Lachnospiraceae; g__Blautia; s__
denovo105	k__Bacteria; p__Proteobacteria; c__Deltaproteobacteria; o__Desulfovibrionales; f__Desulfovibrionaceae; g__Desulfovibrio; s__
denovo101	k__Bacteria; p__Firmicutes; c__Clostridia; o__Clostridiales; f__Lachnospiraceae; g__Coprococcus; s__
denovo100	k__Bacteria; p__Firmicutes; c__Clostridia; o__Clostridiales; f__Lachnospiraceae; g__; s__
denovo109	k__Bacteria; p__Firmicutes; c__Clostridia; o__Clostridiales; f__; g__; s__
denovo107	k__Bacteria; p__Firmicutes; c__Clostridia; o__Clostridiales; f__Lachnospiraceae; g__; s__
denovo102	k__Bacteria; p__Firmicutes; c__Clostridia; o__Clostridiales; f__Ruminococcaceae; g__Oscillospira; s__
denovo133	k__Bacteria; p__Firmicutes; c__Clostridia; o__Clostridiales; f__Veillonellaceae; g__Veillonella; s__dispar
denovo136	k__Bacteria; p__Firmicutes; c__Clostridia; o__Clostridiales; f__; g__; s__
denovo135	k__Bacteria; p__Firmicutes; c__Clostridia; o__Clostridiales; f__; g__; s__
denovo159	k__Bacteria; p__Actinobacteria; c__Coriobacteriia; o__Coriobacteriales; f__Coriobacteriaceae; g__; s__
denovo11	k__Bacteria; p__Bacteroidetes; c__Bacteroidia; o__Bacteroidales; f__Porphyromonadaceae; g__Parabacteroides; s__
denovo14	k__Bacteria; p__Firmicutes; c__Clostridia; o__Clostridiales; f__Ruminococcaceae; g__; s__
denovo15	k__Bacteria; p__Bacteroidetes; c__Bacteroidia; o__Bacteroidales; f__Bacteroidaceae; g__Bacteroides; s__
denovo1129	k__Bacteria; p__Firmicutes; c__Clostridia; o__Clostridiales
denovo1014	k__Bacteria; p__Firmicutes; c__Clostridia; o__Clostridiales; f__Lachnospiraceae; g__; s__
denovo1012	k__Bacteria; p__Firmicutes; c__Clostridia; o__Clostridiales; f__Lachnospiraceae; g__Roseburia; s__
denovo1193	k__Bacteria; p__Bacteroidetes; c__Bacteroidia; o__Bacteroidales; f__Rikenellaceae; g__; s__
denovo123	k__Bacteria; p__Firmicutes; c__Clostridia; o__Clostridiales; f__Ruminococcaceae; g__; s__
denovo122	k__Bacteria; p__Firmicutes; c__Clostridia; o__Clostridiales; f__Ruminococcaceae; g__; s__
denovo126	k__Bacteria; p__Bacteroidetes; c__Bacteroidia; o__Bacteroidales; f__Rikenellaceae; g__; s__
denovo138	k__Bacteria; p__Bacteroidetes; c__Bacteroidia; o__Bacteroidales; f__Bacteroidaceae; g__Bacteroides; s__ovatus
denovo137	k__Bacteria; p__Firmicutes; c__Clostridia; o__Clostridiales; f__; g__; s__
denovo1130	k__Bacteria; p__Firmicutes; c__Clostridia; o__Clostridiales; f__Ruminococcaceae; g__; s__
denovo129	k__Bacteria; p__Firmicutes; c__Clostridia; o__Clostridiales; f__Lachnospiraceae; g__Lachnospira; s__
denovo120	k__Bacteria; p__Firmicutes; c__Clostridia; o__Clostridiales; f__Ruminococcaceae; g__Ruminococcus; s__
denovo125	k__Bacteria; p__Firmicutes; c__Clostridia; o__Clostridiales; f__; g__; s__
denovo1290	k__Bacteria; p__Bacteroidetes; c__Bacteroidia; o__Bacteroidales; f__Bacteroidaceae; g__Bacteroides; s__fragilis
denovo1315	k__Bacteria; p__Firmicutes; c__Clostridia; o__Clostridiales; f__Lachnospiraceae; g__; s__
denovo155	k__Bacteria; p__Firmicutes; c__Clostridia; o__Clostridiales; f__Ruminococcaceae; g__; s__
denovo153	k__Bacteria; p__Firmicutes; c__Clostridia; o__Clostridiales; f__Lachnospiraceae; g__Dorea; s__
denovo1341	k__Bacteria; p__Firmicutes; c__Clostridia; o__Clostridiales; f__Lachnospiraceae; g__; s__
denovo1230	k__Bacteria; p__Firmicutes; c__Clostridia; o__Clostridiales; f__Ruminococcaceae; g__; s__
denovo142	k__Bacteria; p__Firmicutes; c__Clostridia; o__Clostridiales; f__Ruminococcaceae; g__Oscillospira; s__
denovo141	k__Bacteria; p__Firmicutes; c__Clostridia; o__Clostridiales
denovo144	k__Bacteria; p__Firmicutes; c__Clostridia; o__Clostridiales; f__Lachnospiraceae; g__Blautia; s__
denovo1104	k__Bacteria; p__Firmicutes; c__Clostridia; o__Clostridiales
denovo1031	k__Bacteria; p__Firmicutes; c__Clostridia; o__Clostridiales; f__Ruminococcaceae; g__Ruminococcus; s__
denovo1281	k__Bacteria; p__Firmicutes; c__Clostridia; o__Clostridiales; f__Ruminococcaceae; g__; s__
denovo131	k__Bacteria; p__Firmicutes; c__Clostridia; o__Clostridiales; f__Ruminococcaceae; g__; s__
denovo1174	k__Bacteria; p__Firmicutes; c__Clostridia; o__Clostridiales; f__Ruminococcaceae; g__; s__
denovo165	k__Bacteria; p__Firmicutes; c__Clostridia; o__Clostridiales; f__Lachnospiraceae; g__; s__
denovo166	k__Bacteria; p__Bacteroidetes; c__Bacteroidia; o__Bacteroidales; f__[Barnesiellaceae]; g__; s__
denovo161	k__Bacteria; p__Firmicutes; c__Erysipelotrichi; o__Erysipelotrichales; f__Erysipelotrichaceae; g__; s__
denovo163	k__Bacteria; p__Firmicutes; c__Clostridia; o__Clostridiales; f__Ruminococcaceae; g__; s__
denovo169	k__Bacteria; p__Firmicutes; c__Bacilli; o__Turicibacterales; f__Turicibacteraceae; g__Turicibacter; s__
denovo242	k__Bacteria; p__Firmicutes; c__Clostridia; o__Clostridiales; f__Lachnospiraceae; g__Coprococcus; s__
denovo246	k__Bacteria; p__Firmicutes; c__Clostridia; o__Clostridiales; f__Ruminococcaceae; g__; s__
denovo25	k__Bacteria; p__Firmicutes; c__Clostridia; o__Clostridiales; f__Lachnospiraceae; g__Blautia; s__
denovo239	k__Bacteria; p__Firmicutes; c__Clostridia; o__Clostridiales; f__Ruminococcaceae; g__Ruminococcus; s__
denovo2006	k__Bacteria; p__Bacteroidetes; c__Bacteroidia; o__Bacteroidales; f__Bacteroidaceae; g__Bacteroides; s__
denovo2	k__Bacteria; p__Verrucomicrobia; c__Verrucomicrobiae; o__Verrucomicrobiales; f__Verrucomicrobiaceae; g__Akkermansia; s__muciniphila
denovo252	k__Bacteria; p__Bacteroidetes; c__Bacteroidia; o__Bacteroidales; f__Bacteroidaceae; g__Bacteroides; s__
denovo250	k__Bacteria; p__Firmicutes; c__Clostridia; o__Clostridiales; f__Ruminococcaceae; g__; s__
denovo18	k__Bacteria; p__Bacteroidetes; c__Bacteroidia; o__Bacteroidales; f__Bacteroidaceae; g__Bacteroides; s__
denovo19	k__Bacteria; p__Firmicutes; c__Erysipelotrichi; o__Erysipelotrichales; f__Erysipelotrichaceae; g__; s__
denovo17	k__Bacteria; p__Bacteroidetes; c__Bacteroidia; o__Bacteroidales; f__Bacteroidaceae; g__Bacteroides; s__
denovo205	k__Bacteria; p__Firmicutes; c__Clostridia; o__Clostridiales; f__[Mogibacteriaceae]; g__; s__
denovo207	k__Bacteria; p__Firmicutes; c__Clostridia; o__Clostridiales; f__Ruminococcaceae; g__; s__
denovo200	k__Bacteria; p__Firmicutes; c__Clostridia; o__Clostridiales; f__Lachnospiraceae; g__Anaerostipes; s__
denovo202	k__Bacteria; p__Firmicutes; c__Clostridia; o__Clostridiales; f__Lachnospiraceae
denovo198	k__Bacteria; p__Firmicutes; c__Clostridia; o__Clostridiales; f__Ruminococcaceae; g__; s__
denovo194	k__Bacteria; p__Bacteroidetes; c__Bacteroidia; o__Bacteroidales; f__[Odoribacteraceae]; g__Butyricimonas; s__
denovo195	k__Bacteria; p__Firmicutes; c__Clostridia; o__Clostridiales; f__Ruminococcaceae; g__; s__
denovo1710	k__Bacteria; p__Bacteroidetes; c__Bacteroidia; o__Bacteroidales; f__Bacteroidaceae; g__Bacteroides; s__
denovo22	k__Bacteria; p__Actinobacteria; c__Actinobacteria; o__Bifidobacteriales; f__Bifidobacteriaceae; g__Bifidobacterium; s__adolescentis
denovo21	k__Bacteria; p__Firmicutes; c__Clostridia; o__Clostridiales; f__Ruminococcaceae; g__; s__
denovo20	k__Bacteria; p__Firmicutes; c__Clostridia; o__Clostridiales; f__Lachnospiraceae; g__; s__
denovo182	k__Bacteria; p__Firmicutes; c__Clostridia; o__Clostridiales; f__Ruminococcaceae; g__Ruminococcus; s__
denovo180	k__Bacteria; p__Firmicutes; c__Clostridia; o__Clostridiales; f__; g__; s__
denovo213	k__Bacteria; p__Firmicutes; c__Clostridia; o__Clostridiales; f__Ruminococcaceae; g__Ruminococcus; s__
denovo217	k__Bacteria; p__Firmicutes; c__Clostridia; o__Clostridiales; f__Ruminococcaceae; g__Oscillospira; s__
denovo214	k__Bacteria; p__Cyanobacteria; c__Chloroplast; o__Streptophyta; f__; g__; s__
denovo218	k__Bacteria; p__Firmicutes; c__Clostridia; o__Clostridiales; f__Lachnospiraceae; g__; s__
denovo248	k__Bacteria; p__Firmicutes; c__Clostridia; o__Clostridiales; f__Christensenellaceae; g__; s__
denovo24	k__Bacteria; p__Bacteroidetes; c__Bacteroidia; o__Bacteroidales; f__Rikenellaceae
denovo23	k__Bacteria; p__Firmicutes; c__Clostridia; o__Clostridiales; f__Lachnospiraceae; g__; s__
denovo225	k__Bacteria; p__Firmicutes; c__Clostridia; o__Clostridiales; f__Lachnospiraceae; g__Dorea; s__
denovo190	k__Bacteria; p__Firmicutes; c__Clostridia; o__Clostridiales; f__Ruminococcaceae; g__Oscillospira; s__
denovo196	k__Bacteria; p__Firmicutes; c__Clostridia; o__Clostridiales; f__Clostridiaceae; g__; s__
denovo197	k__Bacteria; p__Firmicutes; c__Clostridia; o__Clostridiales; f__Clostridiaceae; g__; s__
denovo1737	k__Bacteria; p__Bacteroidetes; c__Bacteroidia; o__Bacteroidales; f__Bacteroidaceae; g__Bacteroides; s__uniformis
denovo171	k__Bacteria; p__Firmicutes; c__Clostridia; o__Clostridiales; f__Lachnospiraceae; g__; s__
denovo238	k__Bacteria; p__Firmicutes; c__Clostridia; o__Clostridiales; f__; g__; s__
denovo235	k__Bacteria; p__Firmicutes; c__Bacilli; o__Lactobacillales; f__Enterococcaceae; g__Enterococcus; s__
denovo237	k__Bacteria; p__Firmicutes; c__Clostridia; o__Clostridiales; f__Lachnospiraceae; g__Blautia; s__producta
denovo231	k__Bacteria; p__Firmicutes; c__Clostridia; o__Clostridiales; f__Ruminococcaceae; g__Oscillospira; s__
denovo1613	k__Bacteria; p__Firmicutes; c__Clostridia; o__Clostridiales; f__Lachnospiraceae; g__Roseburia; s__
denovo189	k__Bacteria; p__Firmicutes; c__Clostridia; o__Clostridiales; f__; g__; s__
denovo307	k__Bacteria; p__Firmicutes; c__Clostridia; o__Clostridiales; f__Lachnospiraceae; g__; s__
denovo3	k__Bacteria; p__Bacteroidetes; c__Bacteroidia; o__Bacteroidales; f__Bacteroidaceae; g__Bacteroides; s__
denovo258	k__Bacteria; p__Firmicutes; c__Clostridia; o__Clostridiales; f__Ruminococcaceae; g__; s__
denovo288	k__Bacteria; p__Firmicutes; c__Clostridia; o__Clostridiales; f__Ruminococcaceae; g__; s__
denovo284	k__Bacteria; p__Firmicutes; c__Clostridia; o__Clostridiales; f__Ruminococcaceae; g__; s__
denovo286	k__Bacteria; p__Firmicutes; c__Clostridia; o__Clostridiales; f__; g__; s__
denovo346	k__Bacteria; p__Firmicutes; c__Clostridia; o__Clostridiales; f__; g__; s__
denovo27	k__Bacteria; p__Firmicutes; c__Clostridia; o__Clostridiales; f__Lachnospiraceae; g__[Ruminococcus]; s__gnavus
denovo26	k__Bacteria; p__Firmicutes; c__Clostridia; o__Clostridiales; f__Lachnospiraceae; g__; s__
denovo29	k__Bacteria; p__Bacteroidetes; c__Bacteroidia; o__Bacteroidales; f__Bacteroidaceae; g__Bacteroides; s__
denovo28	k__Bacteria; p__Firmicutes; c__Clostridia; o__Clostridiales; f__; g__; s__
denovo34	k__Bacteria; p__Firmicutes; c__Clostridia; o__Clostridiales; f__Ruminococcaceae; g__; s__
denovo30	k__Bacteria; p__Bacteroidetes; c__Bacteroidia; o__Bacteroidales; f__Rikenellaceae; g__; s__
denovo32	k__Bacteria; p__Firmicutes; c__Clostridia; o__Clostridiales; f__Clostridiaceae; g__; s__
denovo33	k__Bacteria; p__Firmicutes; c__Clostridia; o__Clostridiales; f__Ruminococcaceae; g__; s__
denovo283	k__Bacteria; p__Firmicutes; c__Clostridia; o__Clostridiales; f__Ruminococcaceae; g__Oscillospira; s__
denovo336	k__Bacteria; p__Firmicutes; c__Clostridia; o__Clostridiales; f__Ruminococcaceae; g__Oscillospira; s__
denovo330	k__Bacteria; p__Firmicutes; c__Erysipelotrichi; o__Erysipelotrichales; f__Erysipelotrichaceae; g__Holdemania; s__
denovo333	k__Bacteria; p__Firmicutes; c__Clostridia; o__Clostridiales; f__Lachnospiraceae; g__; s__
denovo338	k__Bacteria; p__Firmicutes; c__Clostridia
denovo271	k__Bacteria; p__Firmicutes; c__Clostridia; o__Clostridiales; f__Ruminococcaceae; g__Oscillospira; s__
denovo270	k__Bacteria; p__Firmicutes; c__Clostridia; o__Clostridiales; f__; g__; s__
denovo272	k__Bacteria; p__Firmicutes; c__Clostridia; o__Clostridiales; f__Lachnospiraceae; g__; s__
denovo277	k__Bacteria; p__Firmicutes; c__Clostridia; o__Clostridiales; f__; g__; s__
denovo276	k__Bacteria; p__Firmicutes; c__Clostridia; o__Clostridiales; f__Ruminococcaceae; g__Oscillospira; s__
denovo31	k__Bacteria; p__Firmicutes; c__Clostridia; o__Clostridiales; f__Lachnospiraceae; g__Coprococcus; s__
denovo2561	k__Bacteria; p__Bacteroidetes; c__Bacteroidia; o__Bacteroidales; f__Rikenellaceae; g__; s__
denovo278	k__Bacteria; p__Firmicutes; c__Erysipelotrichi; o__Erysipelotrichales; f__Erysipelotrichaceae; g__[Eubacterium]; s__dolichum
denovo323	k__Bacteria; p__Firmicutes; c__Clostridia; o__Clostridiales; f__Ruminococcaceae; g__; s__
denovo329	k__Bacteria; p__Firmicutes; c__Clostridia; o__Clostridiales; f__Lachnospiraceae; g__Dorea; s__
denovo328	k__Bacteria; p__Firmicutes; c__Clostridia; o__Clostridiales; f__Ruminococcaceae; g__Ruminococcus; s__
denovo331	k__Bacteria; p__Firmicutes; c__Clostridia; o__Clostridiales; f__Clostridiaceae; g__; s__
denovo305	k__Bacteria; p__Firmicutes; c__Clostridia; o__Clostridiales; f__Ruminococcaceae; g__; s__
denovo313	k__Bacteria; p__Firmicutes; c__Clostridia; o__Clostridiales; f__Lachnospiraceae; g__; s__
denovo299	k__Bacteria; p__Firmicutes; c__Clostridia; o__Clostridiales; f__; g__; s__
denovo293	k__Bacteria; p__Firmicutes; c__Clostridia; o__Clostridiales; f__Ruminococcaceae; g__; s__
denovo290	k__Bacteria; p__Firmicutes; c__Clostridia; o__Clostridiales; f__Ruminococcaceae; g__; s__
denovo295	k__Bacteria; p__Actinobacteria; c__Coriobacteriia; o__Coriobacteriales; f__Coriobacteriaceae; g__Eggerthella; s__lenta
denovo410	k__Bacteria; p__Firmicutes; c__Clostridia; o__Clostridiales; f__Ruminococcaceae; g__; s__
denovo414	k__Bacteria; p__Firmicutes; c__Clostridia; o__Clostridiales; f__Lachnospiraceae; g__Roseburia; s__
denovo417	k__Bacteria; p__Firmicutes; c__Clostridia; o__Clostridiales; f__Ruminococcaceae; g__; s__
denovo4	k__Bacteria; p__Proteobacteria; c__Gammaproteobacteria; o__Enterobacteriales; f__Enterobacteriaceae; g__; s__
denovo377	k__Bacteria; p__Firmicutes; c__Clostridia; o__Clostridiales; f__Ruminococcaceae; g__Oscillospira; s__
denovo397	k__Bacteria; p__Firmicutes; c__Clostridia; o__Clostridiales; f__Ruminococcaceae; g__; s__
denovo394	k__Bacteria; p__Firmicutes; c__Clostridia; o__Clostridiales; f__Lachnospiraceae; g__; s__
denovo363	k__Bacteria; p__Firmicutes; c__Clostridia; o__Clostridiales; f__Christensenellaceae; g__; s__
denovo361	k__Bacteria; p__Firmicutes; c__Bacilli; o__Lactobacillales; f__Streptococcaceae; g__Streptococcus; s__
denovo35	k__Bacteria; p__Firmicutes; c__Clostridia; o__Clostridiales; f__Lachnospiraceae; g__Blautia; s__
denovo36	k__Bacteria; p__Firmicutes; c__Clostridia; o__Clostridiales; f__; g__; s__
denovo37	k__Bacteria; p__Bacteroidetes; c__Bacteroidia; o__Bacteroidales; f__Bacteroidaceae; g__Bacteroides; s__
denovo38	k__Bacteria; p__Firmicutes; c__Clostridia; o__Clostridiales; f__Ruminococcaceae; g__Ruminococcus; s__
denovo39	k__Bacteria; p__Proteobacteria; c__Gammaproteobacteria; o__Pasteurellales; f__Pasteurellaceae; g__Haemophilus
denovo424	k__Bacteria; p__Firmicutes; c__Clostridia; o__Clostridiales; f__Ruminococcaceae; g__Ruminococcus; s__
denovo387	k__Bacteria; p__Firmicutes; c__Clostridia; o__Clostridiales; f__Christensenellaceae; g__; s__
denovo381	k__Bacteria; p__Firmicutes; c__Clostridia; o__Clostridiales; f__Ruminococcaceae; g__; s__
denovo380	k__Bacteria; p__Proteobacteria; c__Deltaproteobacteria; o__Desulfovibrionales; f__Desulfovibrionaceae; g__; s__
denovo383	k__Bacteria; p__Firmicutes; c__Clostridia; o__Clostridiales; f__Lachnospiraceae; g__; s__
denovo388	k__Bacteria; p__Actinobacteria; c__Coriobacteriia; o__Coriobacteriales; f__Coriobacteriaceae; g__Adlercreutzia; s__
denovo353	k__Bacteria; p__Firmicutes; c__Clostridia; o__Clostridiales; f__Ruminococcaceae; g__; s__
denovo350	k__Bacteria; p__Firmicutes; c__Erysipelotrichi; o__Erysipelotrichales; f__Erysipelotrichaceae; g__cc_115; s__
denovo351	k__Bacteria; p__Firmicutes; c__Clostridia; o__Clostridiales; f__Ruminococcaceae; g__Oscillospira; s__
denovo355	k__Bacteria; p__Firmicutes; c__Clostridia; o__Clostridiales; f__; g__; s__
denovo423	k__Bacteria; p__Firmicutes; c__Clostridia; o__Clostridiales; f__Ruminococcaceae; g__; s__
denovo41	k__Bacteria; p__Tenericutes; c__Mollicutes; o__RF39; f__; g__; s__
denovo40	k__Bacteria; p__Bacteroidetes; c__Bacteroidia; o__Bacteroidales; f__Bacteroidaceae; g__Bacteroides; s__
denovo43	k__Bacteria; p__Firmicutes; c__Clostridia; o__Clostridiales; f__Lachnospiraceae; g__Coprococcus
denovo42	k__Bacteria; p__Firmicutes; c__Clostridia; o__Clostridiales; f__Ruminococcaceae; g__Ruminococcus; s__
denovo44	k__Bacteria; p__Bacteroidetes; c__Bacteroidia; o__Bacteroidales; f__Rikenellaceae; g__; s__
denovo433	k__Bacteria; p__Firmicutes; c__Clostridia; o__Clostridiales; f__Christensenellaceae; g__; s__
denovo430	k__Bacteria; p__Firmicutes; c__Clostridia; o__Clostridiales; f__Clostridiaceae; g__; s__
denovo438	k__Bacteria; p__Firmicutes; c__Clostridia; o__Clostridiales; f__Ruminococcaceae; g__; s__
denovo348	k__Bacteria; p__Firmicutes; c__Clostridia; o__Clostridiales; f__Ruminococcaceae; g__; s__
denovo403	k__Bacteria; p__Firmicutes; c__Clostridia; o__Clostridiales; f__Dehalobacteriaceae; g__Dehalobacterium; s__
denovo400	k__Bacteria; p__Firmicutes; c__Erysipelotrichi; o__Erysipelotrichales; f__Erysipelotrichaceae; g__Coprobacillus; s__
denovo530	k__Bacteria; p__Proteobacteria; c__Betaproteobacteria; o__Burkholderiales; f__Oxalobacteraceae; g__Ralstonia; s__
denovo473	k__Bacteria; p__Firmicutes; c__Clostridia; o__Clostridiales; f__Ruminococcaceae; g__; s__
denovo479	k__Bacteria; p__Firmicutes; c__Clostridia; o__Clostridiales; f__Christensenellaceae; g__; s__
denovo526	k__Bacteria; p__Firmicutes; c__Clostridia; o__Clostridiales; f__Ruminococcaceae; g__Oscillospira; s__
denovo522	k__Bacteria; p__Bacteroidetes; c__Bacteroidia; o__Bacteroidales; f__Bacteroidaceae; g__Bacteroides; s__
denovo529	k__Bacteria; p__Firmicutes; c__Clostridia; o__Clostridiales; f__Ruminococcaceae; g__; s__
denovo5	k__Bacteria; p__Firmicutes; c__Clostridia; o__Clostridiales; f__; g__; s__
denovo443	k__Bacteria; p__Firmicutes; c__Clostridia; o__Clostridiales; f__Ruminococcaceae; g__; s__
denovo458	k__Bacteria; p__Firmicutes; c__Clostridia; o__Clostridiales; f__Ruminococcaceae; g__Ruminococcus; s__
denovo454	k__Bacteria; p__Firmicutes; c__Clostridia; o__Clostridiales; f__Ruminococcaceae; g__; s__
denovo456	k__Bacteria; p__Firmicutes; c__Clostridia; o__Clostridiales; f__Ruminococcaceae; g__; s__
denovo450	k__Bacteria; p__Firmicutes; c__Clostridia; o__Clostridiales; f__Ruminococcaceae; g__; s__
denovo482	k__Bacteria; p__Firmicutes; c__Clostridia; o__Clostridiales; f__; g__; s__
denovo487	k__Bacteria; p__Firmicutes; c__Clostridia; o__Clostridiales; f__; g__; s__
denovo449	k__Bacteria; p__Bacteroidetes; c__Bacteroidia; o__Bacteroidales; f__Bacteroidaceae; g__Bacteroides; s__
denovo459	k__Bacteria; p__Firmicutes; c__Clostridia; o__Clostridiales; f__Ruminococcaceae; g__; s__
denovo512	k__Bacteria; p__Firmicutes; c__Clostridia; o__Clostridiales; f__[Mogibacteriaceae]; g__; s__
denovo513	k__Bacteria; p__Firmicutes; c__Clostridia; o__Clostridiales; f__Lachnospiraceae; g__; s__
denovo493	k__Bacteria; p__Firmicutes; c__Clostridia; o__Clostridiales; f__Ruminococcaceae; g__; s__
denovo45	k__Bacteria; p__Firmicutes; c__Clostridia; o__Clostridiales; f__Veillonellaceae; g__Phascolarctobacterium; s__
denovo47	k__Bacteria; p__Firmicutes; c__Clostridia; o__Clostridiales; f__Ruminococcaceae; g__; s__
denovo46	k__Bacteria; p__Bacteroidetes; c__Bacteroidia; o__Bacteroidales; f__Bacteroidaceae; g__Bacteroides; s__
denovo49	k__Bacteria; p__Firmicutes; c__Clostridia; o__Clostridiales; f__Ruminococcaceae; g__; s__
denovo48	k__Bacteria; p__Proteobacteria; c__Betaproteobacteria; o__Burkholderiales; f__Alcaligenaceae; g__Sutterella; s__
denovo504	k__Bacteria; p__Firmicutes; c__Clostridia; o__Clostridiales; f__Ruminococcaceae; g__; s__
denovo465	k__Bacteria; p__Firmicutes; c__Clostridia; o__Clostridiales; f__Ruminococcaceae; g__Anaerotruncus; s__
denovo466	k__Bacteria; p__Firmicutes; c__Clostridia; o__Clostridiales; f__Lachnospiraceae; g__; s__
denovo467	k__Bacteria; p__Actinobacteria; c__Actinobacteria; o__Actinomycetales; f__Actinomycetaceae; g__Actinomyces; s__
denovo469	k__Bacteria; p__Firmicutes; c__Clostridia; o__Clostridiales; f__Ruminococcaceae; g__Faecalibacterium; s__prausnitzii
denovo52	k__Bacteria; p__Firmicutes; c__Clostridia; o__Clostridiales; f__Clostridiaceae; g__Clostridium; s__
denovo53	k__Bacteria; p__Firmicutes; c__Clostridia; o__Clostridiales; f__; g__; s__
denovo50	k__Bacteria; p__Bacteroidetes; c__Bacteroidia; o__Bacteroidales; f__[Barnesiellaceae]; g__; s__
denovo51	k__Bacteria; p__Firmicutes; c__Clostridia; o__Clostridiales; f__Ruminococcaceae; g__; s__
denovo62	k__Bacteria; p__Firmicutes; c__Clostridia; o__Clostridiales; f__; g__; s__
denovo61	k__Bacteria; p__Proteobacteria; c__Gammaproteobacteria; o__Enterobacteriales; f__Enterobacteriaceae; g__; s__
denovo60	k__Bacteria; p__Firmicutes; c__Bacilli; o__Lactobacillales; f__Streptococcaceae; g__Streptococcus; s__
denovo593	k__Bacteria; p__Bacteroidetes; c__Bacteroidia; o__Bacteroidales; f__Bacteroidaceae; g__Bacteroides; s__
denovo6	k__Bacteria; p__Firmicutes; c__Clostridia; o__Clostridiales; f__Ruminococcaceae; g__Ruminococcus; s__
denovo581	k__Bacteria; p__Bacteroidetes; c__Bacteroidia; o__Bacteroidales; f__Bacteroidaceae; g__Bacteroides; s__fragilis
denovo588	k__Bacteria; p__Firmicutes; c__Clostridia; o__Clostridiales; f__Ruminococcaceae; g__; s__
denovo604	k__Bacteria; p__Firmicutes; c__Clostridia; o__Clostridiales; f__; g__; s__
denovo572	k__Bacteria; p__Firmicutes; c__Clostridia; o__Clostridiales; f__Ruminococcaceae; g__; s__
denovo618	k__Bacteria; p__Firmicutes; c__Clostridia; o__Clostridiales; f__[Mogibacteriaceae]; g__; s__
denovo561	k__Bacteria; p__Firmicutes; c__Clostridia; o__Clostridiales; f__Ruminococcaceae; g__; s__
denovo560	k__Bacteria; p__Firmicutes; c__Clostridia; o__Clostridiales; f__Lachnospiraceae; g__; s__
denovo564	k__Bacteria; p__Firmicutes; c__Clostridia; o__Clostridiales; f__Lachnospiraceae; g__Coprococcus; s__
denovo58	k__Bacteria; p__Firmicutes; c__Clostridia; o__Clostridiales; f__Lachnospiraceae; g__Dorea; s__
denovo59	k__Bacteria; p__Firmicutes; c__Clostridia; o__Clostridiales; f__Ruminococcaceae; g__Oscillospira; s__
denovo56	k__Bacteria; p__Firmicutes; c__Clostridia; o__Clostridiales; f__Lachnospiraceae; g__; s__
denovo57	k__Bacteria; p__Firmicutes; c__Clostridia; o__Clostridiales; f__Lachnospiraceae; g__Lachnospira; s__
denovo54	k__Bacteria; p__Firmicutes; c__Clostridia; o__Clostridiales; f__Clostridiaceae; g__; s__
denovo55	k__Bacteria; p__Firmicutes; c__Clostridia; o__Clostridiales; f__Lachnospiraceae; g__[Ruminococcus]; s__
denovo658	k__Bacteria; p__Firmicutes; c__Clostridia; o__Clostridiales
denovo68	k__Bacteria; p__Firmicutes; c__Clostridia; o__Clostridiales; f__; g__; s__
denovo63	k__Bacteria; p__Bacteroidetes; c__Bacteroidia; o__Bacteroidales; f__Rikenellaceae; g__; s__
denovo67	k__Bacteria; p__Firmicutes; c__Clostridia; o__Clostridiales; f__Ruminococcaceae; g__; s__
denovo66	k__Bacteria; p__Firmicutes; c__Clostridia; o__Clostridiales; f__Lachnospiraceae; g__Coprococcus; s__
denovo65	k__Bacteria; p__Firmicutes; c__Clostridia; o__Clostridiales; f__Ruminococcaceae; g__; s__
denovo64	k__Bacteria; p__Firmicutes; c__Clostridia; o__Clostridiales
denovo7	k__Bacteria; p__Firmicutes; c__Clostridia; o__Clostridiales; f__Ruminococcaceae; g__Faecalibacterium; s__prausnitzii
denovo667	k__Bacteria; p__Firmicutes; c__Clostridia; o__Clostridiales; f__Lachnospiraceae
denovo662	k__Bacteria; p__Bacteroidetes; c__Bacteroidia; o__Bacteroidales; f__Rikenellaceae; g__; s__
denovo70	k__Bacteria; p__Firmicutes; c__Clostridia; o__Clostridiales; f__; g__; s__
denovo71	k__Bacteria; p__Proteobacteria; c__Deltaproteobacteria; o__Desulfovibrionales; f__Desulfovibrionaceae; g__Bilophila; s__
denovo72	k__Bacteria; p__Firmicutes; c__Clostridia; o__Clostridiales; f__; g__; s__
denovo704	k__Bacteria; p__Firmicutes; c__Clostridia; o__Clostridiales; f__Ruminococcaceae; g__; s__
denovo813	k__Bacteria; p__Firmicutes; c__Clostridia; o__Clostridiales; f__Ruminococcaceae; g__Oscillospira; s__
denovo788	k__Bacteria; p__Bacteroidetes; c__Bacteroidia; o__Bacteroidales; f__Bacteroidaceae; g__Bacteroides; s__
denovo79	k__Bacteria; p__Firmicutes; c__Clostridia; o__Clostridiales; f__Ruminococcaceae; g__; s__
denovo73	k__Bacteria; p__Firmicutes; c__Clostridia; o__Clostridiales; f__Lachnospiraceae; g__Lachnospira; s__
denovo75	k__Bacteria; p__Firmicutes; c__Clostridia; o__Clostridiales; f__; g__; s__
denovo8	k__Bacteria; p__Bacteroidetes; c__Bacteroidia; o__Bacteroidales; f__Prevotellaceae; g__Prevotella; s__copri
denovo81	k__Bacteria; p__Firmicutes; c__Clostridia; o__Clostridiales; f__Christensenellaceae; g__; s__
denovo753	k__Bacteria; p__Firmicutes; c__Clostridia; o__Clostridiales; f__Lachnospiraceae; g__; s__
denovo759	k__Bacteria; p__Bacteroidetes; c__Bacteroidia; o__Bacteroidales; f__Bacteroidaceae; g__Bacteroides; s__uniformis
denovo808	k__Bacteria; p__Firmicutes; c__Clostridia; o__Clostridiales; f__; g__; s__
denovo819	k__Bacteria; p__Firmicutes; c__Clostridia; o__Clostridiales; f__Lachnospiraceae; g__[Ruminococcus]; s__
denovo9	k__Bacteria; p__Firmicutes; c__Clostridia; o__Clostridiales; f__; g__; s__
denovo887	k__Bacteria; p__Firmicutes; c__Clostridia; o__Clostridiales; f__Lachnospiraceae; g__Blautia
denovo856	k__Bacteria; p__Firmicutes; c__Clostridia; o__Clostridiales; f__Lachnospiraceae; g__Blautia; s__
denovo875	k__Bacteria; p__Firmicutes; c__Clostridia; o__Clostridiales; f__Lachnospiraceae; g__Coprococcus; s__
denovo84	k__Bacteria; p__Proteobacteria; c__Betaproteobacteria; o__Burkholderiales; f__Alcaligenaceae; g__Sutterella; s__
denovo87	k__Bacteria; p__Firmicutes; c__Clostridia; o__Clostridiales; f__Lachnospiraceae; g__; s__
denovo86	k__Bacteria; p__Firmicutes; c__Erysipelotrichi; o__Erysipelotrichales; f__Erysipelotrichaceae; g__[Eubacterium]; s__biforme
denovo82	k__Bacteria; p__Bacteroidetes; c__Bacteroidia; o__Bacteroidales; f__[Odoribacteraceae]; g__Odoribacter; s__
denovo89	k__Bacteria; p__Firmicutes; c__Clostridia; o__Clostridiales; f__Lachnospiraceae; g__; s__
denovo88	k__Bacteria; p__Firmicutes; c__Clostridia; o__Clostridiales; f__Ruminococcaceae; g__; s__
denovo828	k__Bacteria; p__Firmicutes; c__Clostridia; o__Clostridiales; f__Lachnospiraceae; g__; s__
denovo849	k__Bacteria; p__Firmicutes; c__Clostridia; o__Clostridiales; f__Ruminococcaceae; g__; s__
denovo90	k__Bacteria; p__Firmicutes; c__Clostridia; o__Clostridiales; f__Lachnospiraceae; g__Coprococcus; s__
denovo906	k__Bacteria; p__Bacteroidetes; c__Bacteroidia; o__Bacteroidales; f__Bacteroidaceae; g__Bacteroides; s__ovatus
denovo904	k__Bacteria; p__Firmicutes; c__Clostridia; o__Clostridiales; f__; g__; s__
denovo994	k__Bacteria; p__Firmicutes; c__Clostridia; o__Clostridiales
denovo998	k__Bacteria; p__Bacteroidetes; c__Bacteroidia; o__Bacteroidales; f__Bacteroidaceae; g__Bacteroides; s__
denovo983	k__Bacteria; p__Bacteroidetes; c__Bacteroidia; o__Bacteroidales; f__Bacteroidaceae; g__Bacteroides; s__
denovo91	k__Bacteria; p__Bacteroidetes; c__Bacteroidia; o__Bacteroidales; f__Porphyromonadaceae; g__Parabacteroides; s__distasonis
denovo96	k__Bacteria; p__Firmicutes; c__Clostridia; o__Clostridiales; f__Lachnospiraceae; g__Anaerostipes; s__
denovo97	k__Bacteria; p__Firmicutes; c__Clostridia; o__Clostridiales; f__Lachnospiraceae; g__Dorea; s__formicigenerans
denovo94	k__Bacteria; p__Actinobacteria; c__Coriobacteriia; o__Coriobacteriales; f__Coriobacteriaceae; g__Collinsella; s__aerofaciens
denovo95	k__Bacteria; p__Firmicutes; c__Clostridia; o__Clostridiales; f__Ruminococcaceae; g__Ruminococcus; s__
denovo908	k__Bacteria; p__Firmicutes; c__Clostridia; o__Clostridiales; f__Lachnospiraceae; g__Blautia; s__obeum
